# Supplementary material for: The carP lncRNA Is a carS-Related Regulatory Element with Broad Effects on the Fusarium fujikuroi Transcriptome
Source: Noncoding RNA. 2021 Aug 2;7(3):46. doi: 10.3390/ncrna7030046 (PMC8395912; doi:10.3390/ncrna7030046)
Supplement: Supplementary file 1 [file ncrna-07-00046-s001.zip]

Archive with 5 entries (5 files):
- ncrna-1219813-Supplementary Materials - For XML.pdf
- Supplementary Table S1. Genes affected by light and carP mutationt.xlsx
- Supplementary Table S2. Clusters Heat map.xlsx
- Supplementary Table S3. Funcat GO categories.xlsx
- Supplementary Table S4. Data of RNAseq analysis.xlsx
