# Supplementary material for: The carP lncRNA Is a carS-Related Regulatory Element with Broad Effects on the Fusarium fujikuroi Transcriptome
Source: Noncoding RNA. 2021 Aug 2;7(3):46. doi: 10.3390/ncrna7030046 (PMC8395912; doi:10.3390/ncrna7030046)
Supplement: Supplementary file 1 [file ncrna-07-00046-s001.zip › Supplementary Table S1. Genes affected by light and carP mutationt.xlsx]

## Sheet: Legend
Supplementary Table S1
Data of the genes upregulated or downregulated by light or by carP mutation (Table 1 in main text)
Data sheet:				Description in Table 1
Upregulated or downregulated by light in WT				Light vs dark in ΔcarP mutant
Upregulated or downregulated by light in carP				Light vs dark in ΔcarP mutant
Upregulated or downregulated in carP (dark)				ΔcarP mutant vs wild strain in the dark
Upregulated or downregulated in carP (light)				ΔcarP mutant vs wild strain after light
Average expression values (TPM) for the listed genes under all tested conditions are indicated in columns I-L (red color)
Standard deviation values for the listed genes under all tested conditions are indicated in columns M-P (blue color)

## Sheet: Upregulated by light in WT
Probe	Chromosome	Start	End	Probe Strand	P-value (WT0 WT60 DESeq stats p<0.05 after correction)	FDR (WT0 WT60 DESeq stats p<0.05 after correction)	Log2 Fold Change (WT0 WT60 DESeq stats p<0.05 after correction)	SG268_0	SG268_60	WT_0	WT_60	SG268_0_desv	SG268_60_desv	WT_0_desv	WT_60_desv	Gene	Description
FFUJ_06628-E4	VI	4054956	4056024	-	1.5081e-23	6.96981e-22	12.2834	0	0	0	35.906	0	0	0	12.3881	FFUJ_06628	related to NAD(P)H-dependent oxidoreductase
FFUJ_11801-E2	XI	1540260	1542395	-	6.38095e-29	3.72774e-27	12.2716	0	0	0.0120175	54.6799	0	0	0.0208148	26.8393	FFUJ_11801	related to lignostilbene alphabeta-dioxygenase I
FFUJ_02302-E1	III	543233	544759	+	6.16686e-15	1.66777e-13	12.1831	0	0.00877349	0.014663	65.2177	0	0.0151961	0.013156	69.1956	FFUJ_02302	related to pentafunctional arom polypeptide
FFUJ_12435-E1	VIII	1964106	1964406	+	0	0	11.8124	0.582921	0.685673	0.738258	2061.22	0.148566	0.600381	0.594973	613.204	FFUJ_12435	uncharacterized protein
FFUJ_11472-E10	XI	661699	665811	-	1.74414e-19	6.44855e-18	11.4568	0	0.0504677	0.00437626	12.1983	0	0.0289496	0.00757991	5.38878	FFUJ_114720	probable catalase isozyme P
FFUJ_11804-E1	XI	1548342	1549523	+	0	0	10.9059	0.183692	1.02336	0.482822	743.34	0.153544	0.724124	0.347113	295.154	FFUJ_11804	related to HSP30 heat shock protein Yro1p
FFUJ_10321-E3	X	275177	276298	-	0	0	10.4277	0.0189006	0	0.0797985	92.3715	0.0327368	0	0.0298627	32.2865	FFUJ_10321	probable alcohol dehydrogenase homolog Bli-4
FFUJ_05402-E1	VI	190728	193610	-	2.8e-45	2.65e-43	10.3052	0.0737189	0.673709	0.0193795	24.2817	0.0553298	0.275713	0.0190838	6.12481	FFUJ_05402	uncharacterized protein
FFUJ_09337-E1	IX	2569862	2570259	+	6.95812e-15	1.87425e-13	9.55697	0.172601	2.28906	0.79446	469.384	0.168767	1.53417	0.943366	137.433	FFUJ_09337	uncharacterized protein
FFUJ_09310-E5	IX	2639347	2640541	-	6.96243e-14	1.74643e-12	9.315	0.0227418	0.155189	0	4.30819	0.03939	0.161336	0	1.47588	FFUJ_09310	related to NmrA-like family protein
FFUJ_09119-E1	VII	106834	108671	+	0	0	9.29585	0.192982	1.64369	0.189296	99.5914	0.127841	0.808112	0.0656931	35.37	FFUJ_09119	related to flavin-containing amine oxidasedehydrogenase
FFUJ_09320-E1	IX	2612973	2614373	-	0	0	9.1715	0.124926	1.05841	0.303369	146.346	0.179257	0.77789	0.171215	55.4649	FFUJ_09320	related to Rds1 protein
FFUJ_10895-E1	X	1801471	1802502	-	0	0	8.97282	0.165703	0.780575	0.166854	76.4554	0.197579	0.457888	0.0776673	11.9674	FFUJ_10895	related to galactinol synthase
FFUJ_03574-E1	III	4725737	4726848	+	6.54115e-13	1.5038e-11	8.90493	0.145164	0.277721	0.00960826	6.25349	0.152975	0.189217	0.016642	1.55547	FFUJ_03574	uncharacterized protein
FFUJ_14129-E1	XII	574318	575061	+	2.04002e-11	4.09065e-10	8.79372	0	0.0174762	0	3.79562	0	0.0302697	0	1.59891	FFUJ_14129	uncharacterized protein
FFUJ_05524-E2	VI	480795	481070	-	1.65877e-31	1.06091e-29	8.69759	0.587649	5.99256	0.278521	103.93	1.01784	6.48821	0.049298	33.1179	FFUJ_05524	uncharacterized protein
FFUJ_05128-E3	II	541235	543068	-	0	0	8.64577	2.32373	3.25264	0.0717767	31.2592	3.99184	3.66812	0.0336346	13.9106	FFUJ_05128	probable CTT1-catalase T%2C cytosolic
FFUJ_08272-E3	VII	2754214	2755292	-	0	0	8.33787	4.01422	146.234	4.69406	1381.27	1.02767	61.6807	0.980587	123.007	FFUJ_08272	uncharacterized protein
FFUJ_10692-E1	X	1289031	1290485	+	0	0	8.3302	21.4236	13.1888	0.321277	81.243	36.9839	21.9239	0.188199	14.3915	FFUJ_10692	related to NADH oxidase
FFUJ_01292-E3	I	2636538	2636866	-	0	0	8.26624	30.4577	1449.14	22.2542	6020.79	20.0745	1114.31	8.21818	2068.75	FFUJ_01292	uncharacterized protein
FFUJ_00131-E2	I	6222512	6223981	-	5.62292e-09	8.48785e-08	8.07781	0.0146014	2.48507	0	1.2237	0.0252904	1.79498	0	0.671041	FFUJ_00131	uncharacterized protein
FFUJ_03970-E1	II	4334500	4335000	-	2.52827e-06	2.44931e-05	7.94946	0	0.141784	0	3.08909	0	0.0127057	0	2.4416	FFUJ_03970	uncharacterized protein
FFUJ_03418-E2	III	4301027	4301385	-	0	0	7.89251	5.93146	5.37745	5.32431	1097.46	0.329229	2.62909	1.73875	175.544	FFUJ_03418	uncharacterized protein
FFUJ_06562-E1	VI	3897957	3899300	+	5.63942e-09	8.50324e-08	7.60512	0.0327929	0.583267	0.0093484	1.86926	0.056799	0.615974	0.0161919	0.928003	FFUJ_06562	related to molybdopterin biosynthesis protein moeA
FFUJ_10322-E3	X	276702	278389	-	2.89941e-08	3.90885e-07	7.55742	0	0	0	0.787317	0	0	0	0.413742	FFUJ_10322	uncharacterized protein
FFUJ_02691-E1	III	1813143	1813498	+	5.10742e-15	1.39242e-13	7.48495	0.696778	5.64161	0.342064	57.6775	0.640278	5.34316	0.061018	46.1454	FFUJ_02691	probable glucose repressible protein Grg1
FFUJ_10367-E1	X	412203	415832	-	0	0	7.44316	0.235785	15.1448	0.141571	22.668	0.10372	3.6639	0.0304066	3.08181	FFUJ_10367	related to sensory transduction histidine kinase
FFUJ_12794-E2	VIII	2863805	2864348	-	1.83265e-08	2.55324e-07	7.35616	0.0456249	0	0	2.19427	0.0790247	0	0	0.33909	FFUJ_12794	uncharacterized protein
FFUJ_06561-E5	VI	3894386	3897499	-	4.34445e-08	5.68105e-07	7.32734	0.0151612	0.154416	0	0.360444	0.02626	0.201789	0	0.164675	FFUJ_06561	probable periplasmic nitrate reductase
FFUJ_13751-E1	VIII	836784	837431	+	0	0	7.24644	4.83447	181.966	4.19327	540.478	4.96834	119.378	3.15902	191.755	FFUJ_13751	uncharacterized protein
FFUJ_13896-E1	VIII	482778	484045	+	0	0	7.21767	7.71933	11.0328	25.6758	3440.73	1.9918	3.44636	7.12244	675.024	FFUJ_13896	related to TGF beta induced protein ig-h3 precursor
FFUJ_10705-E1	X	1324527	1324892	-	0	0	7.19876	1.75115	2.28757	1.14115	145.564	1.2239	2.33583	0.240236	44.9563	FFUJ_10705	uncharacterized protein
FFUJ_06055-E3	VI	2302875	2303577	-	0	0	7.13585	5.31103	783.062	5.5022	687.993	1.70746	239.883	0.925094	199.233	FFUJ_06055	probable vivid PAS protein VVD
FFUJ_06304-E3	VI	3200186	3200592	-	0	0	7.0572	198.545	4057.07	70.5188	8229.27	240.875	1408.45	30.8638	1689.02	FFUJ_06304	probable glucose repressible protein Grg1
FFUJ_01088-E1	I	3307974	3309032	+	0	0	7.0168	8.89796	74.6595	13.0357	1464.91	6.11386	52.1805	6.12796	361.292	FFUJ_01088	related to short-chain alcohol dehydrogenase
FFUJ_11877-E1	XI	1719244	1720647	+	0	0	6.98506	0.916057	57.5076	0.775596	85.7791	0.448011	41.9545	0.142972	17.2091	FFUJ_11877	uncharacterized protein
FFUJ_03586-E1	III	4752976	4754196	+	6.21545e-27	3.25107e-25	6.93364	0.0728922	0.0616913	0.1018	9.61897	0.0869144	0.0594296	0.0421248	4.6957	FFUJ_03586	uncharacterized protein
FFUJ_00295-E3	I	5773505	5773845	-	0	0	6.92063	5.14312	74.7352	13.1573	1401.62	1.11334	34.3295	4.20405	268.321	FFUJ_00295	CON-10 conidation-specific protein CON-10
FFUJ_10896-E2	X	1803041	1803931	-	0	0	6.91721	0.0985315	0.346571	1.77713	192.724	0.0364377	0.112593	0.334142	9.92302	FFUJ_10896	related to 2%2C5-diketo-D-gluconic acid reductase
FFUJ_11471-E1	XI	659035	661125	-	4.37573e-07	4.80867e-06	6.8861	0	0	0.00438368	0.691934	0	0	0.00759276	0.366203	FFUJ_11471	uncharacterized protein
FFUJ_10505-E1	X	805268	805945	-	0	0	6.88047	0.441457	1.02552	0.992177	98.2549	0.469487	0.386161	0.541823	15.9477	FFUJ_10505	uncharacterized protein
FFUJ_14257-E2	XII	25684	27026	-	2.73089e-07	3.10213e-06	6.87144	0.0494281	0.110516	0	0.600583	0.0516114	0.142087	0	0.138131	FFUJ_14257	uncharacterized protein
FFUJ_08014-E1	V	4008461	4009960	+	2.35126e-38	1.94664e-36	6.75021	1.61307	4.60487	1.69882	154.909	1.0981	3.40911	1.35624	53.1682	FFUJ_08014	related to formaldehyde dehydrogenase
FFUJ_08327-E2	VII	2567674	2568034	-	0	0	6.7045	1.19874	10.1495	2.67627	229.249	0.35757	6.82189	1.56772	24.7449	FFUJ_08327	uncharacterized protein
FFUJ_00691-E1	I	4546673	4547299	-	0	0	6.68087	22.4655	314.823	3.3311	298.163	25.2085	103.693	1.15876	75.9887	FFUJ_00691	uncharacterized protein
FFUJ_05585-E1	VI	700556	701510	+	1.9e-43	1.895e-41	6.59945	2.40089	6.87777	2.16986	177.8	0.944354	2.83633	1.3118	60.8492	FFUJ_05585	related to NAD(P)H-dependent oxidoreductase
FFUJ_05082-E1	II	658027	658355	+	0	0	6.55162	9.98715	30.1205	13.1448	1091.38	3.85435	17.6476	1.9723	201.138	FFUJ_05082	uncharacterized protein
FFUJ_11003-E5	X	2044455	2045748	-	2.16261e-24	1.05359e-22	6.53403	0.401952	1.75481	0.966179	79.5528	0.0939144	0.674762	0.333105	51.9743	FFUJ_11003	uncharacterized protein
FFUJ_03784-E1	II	4801846	4803170	+	3.39272e-06	3.20847e-05	6.45398	0.431081	0.237997	0	0.461965	0.746654	0.360652	0	0.0834753	FFUJ_03784	related to tryptophan 2%2C3 dioxygenase
EFFFUG00000000013-E1	V	3444531	3444646	-	3.44648e-05	0.000265773	6.38971	0.189973	3.38376	0	4.96601	0.329043	2.4519	0	3.90065	EFFFUG00000000013	0
FFUJ_07351-E4	V	1844053	1845827	-	2.08824e-37	1.65769e-35	6.37882	0.275486	1.09552	0.291423	21.8956	0.222009	0.282451	0.143755	12.1391	FFUJ_07351	related to mfs-multidrug-resistance transporter
FFUJ_08281-E1	VII	2730605	2730985	-	4.3961e-21	1.74486e-19	6.37741	0	0.277483	0.24517	19.3588	0	0.395279	0.222138	6.6984	FFUJ_08281	uncharacterized protein
FFUJ_10453-E1	X	614622	615386	-	2.86657e-11	5.64735e-10	6.36582	0	0.206183	0.0621942	3.84004	0	0.186642	0.0786736	1.60742	FFUJ_10453	uncharacterized protein
FFUJ_03407-E1	III	4275934	4276918	+	2.39674e-17	7.7378e-16	6.35135	0.0638749	0.127813	0.105372	6.89859	0.110635	0.143255	0.063667	2.36333	FFUJ_03407	related to CTA1-catalase A%2C peroxisomal
FFUJ_03452-E1	III	4417515	4420207	+	3.8326e-38	3.1346e-36	6.3482	3.024	44.9018	3.16094	219.547	3.89667	36.2027	2.40596	35.761	FFUJ_03452	related to xylulose-5-phosphate/fructose-6-phosphate phosphoketolase
FFUJ_06800-E3	V	244026	246281	-	5.85013e-06	5.30205e-05	6.3214	0	0.0209341	0	0.242969	0	0.0181532	0	0.0107122	FFUJ_06800	uncharacterized protein
FFUJ_05934-E1	VI	1904940	1905444	+	0	0	6.29281	16.2304	95.467	30.8658	2182.45	4.69514	6.82348	2.74857	148.112	FFUJ_05934	uncharacterized protein
FFUJ_11854-E4	XI	1662562	1664495	-	4.70642e-06	4.35917e-05	6.17047	0	0.0777841	0.0107417	0.511294	0	0.134726	0.0186051	0.198598	FFUJ_11854	uncharacterized protein
FFUJ_11615-E2	XI	1078720	1079066	-	0	0	6.15555	2.59281	6.88713	3.76806	234.253	1.2576	3.01913	1.35966	39.6085	FFUJ_11615	uncharacterized protein
FFUJ_01396-E1	I	2302141	2303794	+	0	0	6.0775	69.1263	104.69	13.267	793.82	108.94	54.5961	4.97574	273.047	FFUJ_01396	related to mitochondrial integral membrane protein
FFUJ_01909-E2	I	491778	492264	-	0	0	6.04516	24.3507	215.17	4.29598	248.046	18.5272	133.039	1.39301	92.0613	FFUJ_01909	uncharacterized protein
FFUJ_11802-E1	XI	1543233	1545222	+	0	0	5.98536	0.181328	1.67526	10.9963	616.932	0.153324	1.48563	4.71154	134.453	FFUJ_11802	probable geranylgeranyl-diphosphate geranylgeranyltransferase (AL-2)
FFUJ_05732-E2	VI	1240514	1242715	-	0	0	5.96966	2.37376	85.6278	2.65433	148.04	0.514038	20.8736	0.23889	18.7991	FFUJ_05732	related to deoxyribodipyrimidine photo-lyase
FFUJ_09358-E1	IX	2522270	2524307	+	0	0	5.92093	0.342614	0.0896798	0.641271	31.9498	0.318634	0.0849476	0.345545	6.0424	FFUJ_09358	probable general amidase
FFUJ_06923-E1	V	556821	558385	+	1.04381e-40	9.39081e-39	5.88706	2.68815	27.331	1.94488	98.388	1.43978	15.2479	1.36324	13.2332	FFUJ_06923	probable MNN4-regulates the mannosylphosphorylation
FFUJ_07032-E1	V	882374	882983	+	0	0	5.88295	24.7043	234.3	16.7104	866.431	13.4297	140.256	4.97938	310.305	FFUJ_07032	uncharacterized protein
FFUJ_02301-E1	III	540246	541766	-	0	0	5.87492	0.0834526	0.170233	0.769036	37.975	0.0871388	0.149833	0.345004	5.05035	FFUJ_02301	uncharacterized protein
FFUJ_14324-E3	V	4323033	4325118	-	0.000119586	0.000818775	5.86913	0.0537269	0.184979	0	0.200488	0.0659877	0.178198	0	0.0661041	FFUJ_14324	related to acid phosphatase precursor (pH 6-optimum acid phosphatase)
FFUJ_04654-E1	II	2045963	2047198	+	0	0	5.84269	0.147702	0.257947	0.554137	29.1144	0.0759591	0.121668	0.0441902	2.08315	FFUJ_04654	related to 2-polyprenyl-6-methoxyphenol hydroxylase and related FAD-dependent oxidoreductases
FFUJ_11043-E1	X	2145818	2146249	-	4.36e-43	4.2948e-41	5.79108	7.39387	119.452	3.81687	179.961	8.10705	120.417	2.48022	59.5129	FFUJ_11043	uncharacterized protein
FFUJ_10257-E2	X	132717	134124	-	4.01505e-07	4.44124e-06	5.77768	0	0.026624	0.0134897	0.921148	0	0.0256479	0.0233649	0.215049	FFUJ_10257	putative NADH cytb-reductase
FFUJ_11562-E1	XI	957740	959101	+	6.2697e-38	5.09696e-36	5.74726	0.607633	7.64927	0.81758	38.7615	0.250255	3.03554	0.087273	17.6969	FFUJ_11562	related to PHO11-secreted acid phosphatase
FFUJ_10918-E1	X	1847554	1850307	+	0.00108527	0.00576378	5.73278	0.0771289	0.00807452	0	0.123398	0.0362016	0.0139855	0	0.0841626	FFUJ_10918	uncharacterized protein
FFUJ_07302-E2	V	1682270	1682986	-	1.9169e-37	1.53068e-35	5.7156	24.3551	332.238	10.4623	487.759	12.9399	199.256	5.23087	287.12	FFUJ_07302	related to palI protein
FFUJ_03451-E3	III	4414036	4416545	-	0	0	5.66117	2.71806	35.127	2.14034	95.769	3.49925	34.238	0.382827	18.6896	FFUJ_03451	probable catalase-1
FFUJ_01996-E1	I	254468	255796	+	1.56214e-39	1.36007e-37	5.63892	0.616824	11.4603	0.503818	22.7855	0.205665	2.82744	0.190885	6.51676	FFUJ_01996	related to C4-dicarboxylate transport protein mae1
FFUJ_11803-E1	XI	1545771	1547629	+	0	0	5.62971	0.369178	9.065	39.0394	1709.46	0.183561	7.45493	16.8182	259.864	FFUJ_11803	probable phytoene dehydrogenase AL-1 (carotenoid biosynthesis protein al-1)
FFUJ_00230-E2	I	5935989	5936523	-	1.26274e-05	0.000107041	5.55686	4.44316	5.63827	0.0517047	2.24641	7.69578	6.2371	0.0895552	1.08337	FFUJ_00230	uncharacterized protein
FFUJ_01785-E1	I	916385	917125	-	0	0	5.54909	7.44375	9.50237	7.90806	323.936	5.49054	6.89728	2.87635	69.6753	FFUJ_01785	uncharacterized protein
FFUJ_06907-E1	V	511129	512204	+	1.14269e-35	8.86243e-34	5.50349	1.18624	8.71815	1.3426	51.8142	1.26404	8.14904	0.972833	15.2035	FFUJ_06907	related to dehydroshikimate dehydratase
FFUJ_14760-E1	IV	2987054	2988454	-	0	0	5.48292	25.3472	72.77	6.65867	260.792	31.5196	10.4947	1.68521	40.1034	FFUJ_14760	related to acid phosphatase
FFUJ_01993-E1	I	270423	270977	+	0	0	5.43178	0.440995	1.4364	0.747817	30.9725	0.163083	0.27867	0.169992	6.07187	FFUJ_01993	probable organic hydroperoxide resistance protein
FFUJ_08230-E8	VII	2862980	2864497	-	0.00178851	0.00893925	5.42728	0	0.0121745	0	0.268609	0	0.0210868	0	0.177522	FFUJ_08230	related to integral membrane protein PTH11
FFUJ_06163-E1	VI	2669008	2670474	-	0	0	5.41158	3.7222	6.40208	4.90787	186.027	1.77898	2.9843	0.996492	46.2816	FFUJ_06163	uncharacterized protein
FFUJ_04061-E1	II	4107205	4108434	-	0	0	5.39194	0.215866	1.1093	0.967351	35.3354	0.062343	0.515555	0.321659	7.97089	FFUJ_04061	related to 2-polyprenyl-6-methoxyphenol hydroxylase and related FAD-dependent oxidoreductases
FFUJ_04335-E1	II	3176264	3177859	+	0	0	5.34355	14.4606	103.22	17.9305	639.453	7.86504	60.9536	7.05789	157.345	FFUJ_04335	uncharacterized protein
FFUJ_06988-E1	V	781168	782211	+	4.666e-21	1.84116e-19	5.32338	0.297472	0.327135	0.194353	6.29923	0.21079	0.208827	0.137555	2.09441	FFUJ_06988	related to aryl-alcohol dehydrogenases
FFUJ_03408-E1	III	4277300	4278217	+	1.51696e-32	1.0035e-30	5.32077	2.50943	6.12065	7.59919	261.177	1.73369	4.61556	5.65223	47.3455	FFUJ_03408	probable gibberellin biosynthesis-related
FFUJ_06701-E1	V	3676	4515	+	7.20284e-11	1.36712e-09	5.31614	0	0.0773947	0.0636915	2.17296	0	0.134052	0.0288183	0.312277	FFUJ_06701	uncharacterized protein
FFUJ_07962-E1	V	3865992	3867772	+	0	0	5.29163	0.279191	0.565878	0.499814	17.167	0.195457	0.476152	0.151622	4.01564	FFUJ_07962	related to beta-carotene 15%2C15`-dioxygenase
FFUJ_09120-E4	VII	103545	105402	-	9.11899e-19	3.26421e-17	5.27398	0.223174	1.32153	1.28775	41.7051	0.1407	0.970979	1.17385	10.095	FFUJ_09120	related to 4-hydroxybenzoate transporter
FFUJ_02297-E1	III	530253	532129	+	1.13968e-08	1.64845e-07	5.23262	4.30372	45.5146	0.407222	13.3741	6.06981	48.1941	0.423114	16.3473	FFUJ_02297	probable low-affinity hexose transporter HXT3
FFUJ_09413-E1	IX	2380513	2380857	+	0	0	5.22696	41.6788	164.186	15.452	505.543	27.1661	161.55	5.2247	53.517	FFUJ_09413	uncharacterized protein
FFUJ_04508-E1	II	2601386	2602052	+	0	0	5.22098	52.6281	282.89	81.7882	2694.99	24.0009	141.78	18.8535	452.246	FFUJ_04508	probable blue-light-inducible Bli-3 protein
FFUJ_09007-E1	VII	397408	398490	+	1.12739e-39	9.87934e-38	5.21607	3.47854	2.25799	0.997954	32.903	4.96075	2.29056	0.289325	14.5373	FFUJ_09007	probable alcohol dehydrogenase (NADP+)
FFUJ_01887-E1	I	550254	550802	+	1.08033e-15	3.17627e-14	5.19861	126.325	413.701	6.71719	207.186	191.683	421.125	6.66046	91.2937	FFUJ_01887	uncharacterized protein
FFUJ_00130-E4	I	6224643	6226794	-	0.00339129	0.0154405	5.18878	0.0103764	0.0895589	0	0.116788	0.0179725	0.126226	0	0.0585106	FFUJ_00130	probable Phenylalanine ammonia-lyase
FFUJ_01907-E1	I	493878	494946	+	0	0	5.1806	10.087	58.6683	1.82938	56.8191	11.9273	19.2024	0.654454	14.2344	FFUJ_01907	uncharacterized protein
FFUJ_10665-E1	X	1226956	1228337	+	0.000372198	0.00224433	5.17485	0.075514	0.130769	0.014958	0.370929	0.130794	0.135632	0.0259081	0.15171	FFUJ_10665	related to salicylate 1-monooxygenase
FFUJ_06906-E3	V	509655	510205	-	0.00147419	0.00753855	5.16436	0.562009	1.08768	0.0205062	1.00156	0.523316	0.970902	0.0355178	0.809878	FFUJ_06906	uncharacterized protein
FFUJ_05515-E1	VI	456781	461525	+	0	0	5.10269	8.8627	78.2997	19.4938	590.705	6.1377	47.2808	7.35088	97.9822	FFUJ_05515	probable ATP-binding multidrug cassette transport protein
FFUJ_10747-E1	X	1440061	1440996	+	2.33751e-17	7.58287e-16	5.08332	1.20689	5.57519	0.260651	6.80435	1.34081	4.95262	0.208585	3.30099	FFUJ_10747	probable iron-dependent peroxidase
FFUJ_00436-E1	I	5390942	5392817	+	0	0	5.0602	2.16205	43.7333	2.65387	78.5979	1.08376	14.8941	0.396427	11.1629	FFUJ_00436	probable deoxyribodipyrimidine photo-lyase PHR
FFUJ_11713-E1	XI	1335654	1337776	+	0	2.8e-45	5.05405	1.3523	44.8503	1.42468	41.3732	0.180388	9.49201	0.762428	13.5596	FFUJ_11713	related to nonphototropic hypocotyl protein 1
FFUJ_13888-E3	VIII	497919	499321	-	2.58125e-09	4.10778e-08	5.0463	0.0304899	0.0176003	0.0715896	1.94906	0.0264512	0.0304847	0.0664329	1.00685	FFUJ_13888	related to ECM14-involved in cell wall biogenesis and architecture
FFUJ_11042-E1	X	2144663	2145446	+	7.01226e-35	5.17106e-33	5.0287	0.199554	0.991998	0.359883	11.6648	0.174459	0.417042	0.208375	1.69385	FFUJ_11042	related to oxidoreductase
FFUJ_11824-E1	XI	1595062	1596210	+	2.05517e-35	1.56692e-33	5.01023	0.17302	1.14045	0.355215	10.4222	0.11023	0.271815	0.111978	1.98533	FFUJ_11824	uncharacterized protein
FFUJ_09338-E1	IX	2568432	2569517	+	6.01699e-33	4.08036e-31	4.9903	0.462738	0.123896	0.363055	9.15477	0.338748	0.107479	0.192622	1.66139	FFUJ_09338	uncharacterized protein
FFUJ_10489-E1	X	772619	774031	+	0.0100246	0.0383561	4.98162	0.0748054	0.0885333	0	0.182588	0.0891956	0.105152	0	0.129136	FFUJ_10489	uncharacterized protein
FFUJ_09284-E1	IX	2702259	2702741	+	1.28267e-23	5.98948e-22	4.96482	0.136875	0.10768	0.408215	11.7456	0.237074	0.186507	0.0558107	3.37266	FFUJ_09284	uncharacterized protein
FFUJ_13276-E2	IV	918631	919068	-	0	0	4.93596	72.2546	500.864	61.9234	1684.11	60.369	343.977	9.81571	183.085	FFUJ_13276	uncharacterized protein
FFUJ_07515-E1	V	2420600	2421838	+	6.57e-43	6.3804e-41	4.88343	6.45806	30.8627	9.11497	238.712	2.41927	16.8299	2.59115	101.589	FFUJ_07515	related to arabinose 5-phosphate isomerase
FFUJ_08102-E3	VII	3197875	3198938	-	0.00861829	0.0337994	4.84097	0	0.155226	0	0.206691	0	0.0896744	0	0.138015	FFUJ_08102	related to lambda-crystallin
FFUJ_11961-E4	XI	1910792	1912552	-	2.90055e-12	6.29308e-11	4.77172	0.265971	2.50761	0.20128	4.19636	0.203584	1.3359	0.233711	1.35445	FFUJ_11961	uncharacterized protein
FFUJ_05360-E3	VI	97095	97539	-	0.000241146	0.00152496	4.77129	0	0.0383549	0.0540783	1.69796	0	0.0664327	0.0936664	0.545867	FFUJ_05360	uncharacterized protein
FFUJ_07396-E2	V	2042571	2043165	-	0	0	4.76534	25.366	145.171	14.5732	344.774	5.24801	54.4998	3.96563	101.241	FFUJ_07396	related to mismatched base pair and cruciform dna recognition protein
FFUJ_04672-E1	II	1997427	1997848	+	2.07103e-39	1.79158e-37	4.73364	33.477	111.389	8.88795	209.457	37.276	4.6461	1.06255	68.0979	FFUJ_04672	uncharacterized protein
FFUJ_10691-E1	X	1286969	1288449	+	0.000222433	0.001426	4.71036	0.143824	0.0331809	0.0215432	0.433222	0.169757	0.0574711	0.0218824	0.186338	FFUJ_10691	related to maackiain detoxification protein 1
FFUJ_06705-E3	V	19739	21313	-	1.38464e-22	6.02764e-21	4.69902	0.336462	0.207676	0.198266	4.77654	0.218354	0.18092	0.041181	1.62521	FFUJ_06705	uncharacterized protein
FFUJ_09378-E1	IX	2475045	2475671	-	0	0	4.69572	3.38917	2.82836	2.10727	47.4373	2.1948	1.72259	0.504324	10.6378	FFUJ_09378	uncharacterized protein
FFUJ_14546-E3	IV	2448461	2449177	-	5.75256e-30	3.56105e-28	4.68877	7.95663	10.368	8.31827	183.33	3.8368	2.67332	2.59281	78.2823	FFUJ_14546	uncharacterized protein
FFUJ_06981-E1	V	762534	764707	+	1.67551e-14	4.37349e-13	4.66745	0.0858286	0.575564	0.0603249	1.29171	0.0964448	0.297949	0.0228473	0.228112	FFUJ_06981	related to myo-inositol transport protein ITR1
FFUJ_05834-E1	VI	1556736	1557818	+	4.20253e-05	0.00031772	4.66138	0.187056	0.107918	0.0421134	1.12362	0.233265	0.0973121	0.0377853	1.00772	FFUJ_05834	probable oxidoreductase CipA-like
FFUJ_10598-E1	X	1051464	1052867	-	2.51446e-13	6.00578e-12	4.64954	0.177046	0.660798	0.163793	3.5336	0.154261	0.169209	0.104855	1.36449	FFUJ_10598	uncharacterized protein
FFUJ_06160-E1	VI	2655177	2655995	-	0	0	4.61666	1.80729	4.92647	3.39816	73.5882	0.736178	1.53553	0.594479	14.5488	FFUJ_06160	related to short chain dehydrogenase
FFUJ_06373-E2	VI	3393733	3394086	-	4.50545e-39	3.80007e-37	4.59251	62.3896	268.391	30.2766	635.238	21.7068	94.8344	13.8684	148.817	FFUJ_06373	uncharacterized protein
FFUJ_02524-E1	III	1257168	1258277	+	1.32118e-06	1.33754e-05	4.59018	0.266599	2.65989	0.0916819	2.14468	0.0391872	1.97141	0.0834469	1.44136	FFUJ_02524	related to glutamic acid decarboxylase
FFUJ_11610-E1	XI	1066297	1066827	-	1.7674e-27	9.61734e-26	4.58648	67.1966	90.884	36.4188	791.299	73.2726	24.9706	16.7807	181.059	FFUJ_11610	uncharacterized protein
FFUJ_05482-E1	VI	384118	385086	+	3.82247e-30	2.37715e-28	4.56204	23.7152	152.056	14.464	299.054	16.7089	127.946	8.6465	107.165	FFUJ_05482	related to calcium-binding protein caleosin
FFUJ_08013-E1	V	4006416	4008087	+	0	0	4.54902	3.0005	9.93865	1.66526	34.911	3.03008	10.9059	0.270036	5.39514	FFUJ_08013	related to putidaredoxin reductase
FFUJ_11978-E1	XI	1954344	1955960	+	4.47935e-33	3.06847e-31	4.5473	1.21582	6.92092	0.357937	7.73906	0.735477	3.72585	0.0587773	2.36122	FFUJ_11978	related to 6-phosphogluconate dehydrogenase
FFUJ_10092-E1	IX	291561	293367	+	0.000800045	0.00442231	4.52262	0.0762166	0.0244404	0.0240678	0.376474	0.0731279	0.0423321	0.0416867	0.160618	FFUJ_10092	related to quinate transport protein
FFUJ_05481-E1	VI	382435	383538	-	1.24676e-17	4.18533e-16	4.50635	16.2624	78.8357	4.48224	88.2771	11.3134	71.5039	3.64045	38.2598	FFUJ_05481	related to aldo-keto reductase family protein
FFUJ_07815-E1	V	3384636	3385539	+	2.47814e-15	7.02575e-14	4.47244	1.26498	1.61755	0.553724	11.2751	0.567471	0.139703	0.193193	5.68927	FFUJ_07815	related to anthranilate synthase component II
FFUJ_11846-E1	XI	1649491	1650149	+	0	0	4.4461	40.5523	153.33	38.1546	733.348	8.87645	51.1571	6.86534	48.146	FFUJ_11846	related to thioredoxin
FFUJ_11224-E8	XI	59052	60904	-	3.59342e-05	0.000276	4.42163	0.259868	2.51829	0.0573272	0.953825	0.0915607	1.19307	0.0839192	0.623466	FFUJ_11224	related to allantoate permease
FFUJ_00034-E1	I	6471006	6471983	-	0	0	4.39519	1.1137	4.92858	4.32544	79.6077	0.887075	2.65249	1.42459	6.85472	FFUJ_00034	related to vegetatible incompatibility protein HET-E-1
FFUJ_07384-E3	V	2000274	2000836	-	0	0	4.3913	173.114	667.126	57.0001	1059.41	199.209	117.669	9.00479	243.781	FFUJ_07384	uncharacterized protein
FFUJ_10836-E1	X	1664729	1666453	+	3.7843e-41	3.42745e-39	4.38909	3.30413	11.5653	3.42402	62.8835	0.442176	3.40158	0.85532	20.1877	FFUJ_10836	related to xylosidase/arabinosidase
FFUJ_00275-E1	I	5817034	5817590	+	0	0	4.38101	3.05689	7.01611	4.69035	83.9477	2.11955	3.85377	1.64585	6.91943	FFUJ_00275	related to DUF636 domain protein
FFUJ_13754-E2	VIII	822736	823888	-	4.34738e-28	2.47544e-26	4.33141	17.9393	48.685	13.1021	230.109	5.42495	21.6417	7.17568	83.2437	FFUJ_13754	related to diacylglycerol pyrophosphate phosphatase DPP1
FFUJ_11698-E4	XI	1290791	1292918	-	0	0	4.32583	1.43012	4.68317	1.78615	31.0628	0.848643	0.434025	0.619785	2.7977	FFUJ_11698	uncharacterized protein
FFUJ_13124-E1	IV	469595	470132	+	0.00537617	0.0226652	4.31928	0.0432568	0.0482909	0.0190964	0.511514	0.0749229	0.0836424	0.033076	0.213105	FFUJ_13124	uncharacterized protein
FFUJ_10466-E4	X	640933	642377	-	0	0	4.31782	0.250266	1.22826	1.03309	18.5853	0.181175	0.716949	0.0902572	4.57672	FFUJ_10466	related to Auxin Efflux Carrier superfamily
FFUJ_07759-E2	V	3228803	3229788	-	2.60267e-14	6.74147e-13	4.30853	0.480543	1.33104	0.561706	9.31676	0.54088	0.987778	0.392789	3.7025	FFUJ_07759	related to isoflavone reductase family protein
FFUJ_11900-E1	XI	1763192	1763846	+	0	7e-45	4.25398	16.131	74.0477	11.4941	190.584	15.8148	42.354	5.31409	34.8556	FFUJ_11900	uncharacterized protein
FFUJ_11686-E2	XI	1249606	1250782	-	1.91181e-34	1.37967e-32	4.25259	106.567	95.4605	6.64984	111.98	171.025	97.1144	0.868247	37.9043	FFUJ_11686	related to diacylglycerol pyrophosphate phosphatase DPP1
FFUJ_05570-E1	VI	646234	646817	+	3.18631e-33	2.20509e-31	4.23561	118.838	606.704	99.0171	1638.85	86.2196	344.909	28.552	515.444	FFUJ_05570	uncharacterized protein
FFUJ_09818-E1	IX	1094563	1094930	+	0	0	4.23381	40.5046	212.733	39.2751	664.787	23.2118	128.572	1.21092	44.2635	FFUJ_09818	uncharacterized protein
FFUJ_10020-E3	IX	483204	484472	-	0.00493412	0.0210715	4.20838	0	0.228833	0.0355353	0.33197	0	0.100815	0.0132982	0.306424	FFUJ_10020	related to RTM1 protein
FFUJ_10897-E1	X	1804646	1805476	-	0.000500174	0.00292328	4.20564	0.0763727	0.0575864	0.0412693	0.796208	0.0797462	0.0504321	0.0459079	0.670054	FFUJ_10897	uncharacterized protein
FFUJ_05185-E1	II	393831	395246	-	1.83914e-20	7.15249e-19	4.18166	24.0974	67.0639	3.87839	62.7	32.8103	21.4699	1.40259	26.5667	FFUJ_05185	uncharacterized protein
FFUJ_06572-E1	VI	3916512	3916985	+	0.00037752	0.00227439	4.17955	1.26443	0.405146	0.551902	10.0052	2.19005	0.420992	0.256899	8.54101	FFUJ_06572	uncharacterized protein
FFUJ_08931-E1	VII	583366	584404	+	3.28014e-27	1.74274e-25	4.16729	1.01777	3.26609	0.946641	14.7472	0.766793	2.35188	0.222593	4.47219	FFUJ_08931	related to short-chain alcohol dehydrogenase
FFUJ_06194-E2	VI	2767026	2767330	-	0	0	4.16371	44.8221	279.2	46.4231	740.007	31.9061	192.208	6.20331	107.539	FFUJ_06194	uncharacterized protein
FFUJ_05190-E1	II	384159	384578	-	1.23198e-27	6.75835e-26	4.16112	6.26494	24.1041	3.79025	59.9867	3.99268	18.7752	0.895756	18.9964	FFUJ_05190	uncharacterized protein
FFUJ_03848-E1	II	4631257	4631670	+	0	0	4.13341	223.434	642.409	34.5031	532.911	280.721	135.964	5.17439	90.7767	FFUJ_03848	uncharacterized protein
FFUJ_02067-E1	I	57140	57652	+	0.0116659	0.0435737	4.10818	0	0	0.0246405	0.618437	0	0	0.0426786	0.341245	FFUJ_02067	uncharacterized protein
FFUJ_14325-E4	V	4321200	4322328	-	2.9e-44	2.925e-42	4.10628	7.23719	15.5928	1.33097	19.3909	4.36618	6.38687	0.595619	1.56593	FFUJ_14325	related to dTDP-glucose 4%2C6-dehydratase
FFUJ_00148-E1	I	6168861	6169978	+	9.8e-45	1.05e-42	4.1046	46.9273	61.7026	14.3106	215.187	49.9755	17.0894	5.9738	38.1961	FFUJ_00148	related to nucleoside-diphosphate-sugar epimerase
FFUJ_10518-E5	X	839112	841920	-	0.000233769	0.00148667	4.08958	0.0603535	0.160553	0.0168125	0.232826	0.0623711	0.0208284	0.0149447	0.0747361	FFUJ_10518	probable beta-glucosidase 1 precursor
FFUJ_01296-E1	I	2624707	2627098	+	0	0	4.07831	2.49592	8.07958	2.9203	43.3098	1.29767	4.62884	0.88894	6.28237	FFUJ_01296	related to glycosyl hydrolase%2C family 15
FFUJ_03979-E1	II	4314176	4314766	+	0.00992319	0.038022	4.06535	0.0656243	0.0440011	0.0735382	1.15408	0.113665	0.0762121	0.0659804	1.01232	FFUJ_03979	uncharacterized protein
FFUJ_00337-E3	I	5668267	5669213	-	0	0	4.04282	7.1313	6.29465	8.66603	125.82	3.80311	2.74161	1.20605	28.9293	FFUJ_00337	probable catechol O-methyltransferase
FFUJ_03926-E1	II	4452375	4453371	+	0	0	3.99051	37.6957	183.301	16.8402	240.058	22.8149	64.3122	1.02614	46.9746	FFUJ_03926	probable phosphate transport protein MIR1
FFUJ_03267-E4	III	3785269	3786488	-	0	0	3.98152	17.3566	23.8009	20.4105	284.345	7.68674	8.79873	5.53426	48.5386	FFUJ_03267	related to DUF1295 domain protein
FFUJ_08747-E3	VII	1107556	1108614	-	0	0	3.97708	8.36273	19.2364	4.8265	67.7389	3.66809	2.22294	0.807268	10.9663	FFUJ_08747	related to PET8 protein%2C member of the mitochondrial carrier (MCF) family
FFUJ_01016-E1	I	3544515	3545596	+	0	0	3.95727	34.2008	109.251	25.2941	354.758	15.1642	68.6993	2.98464	70.6477	FFUJ_01016	related to meiotic expression up-regulated protein 14
FFUJ_11509-E2	XI	760819	762181	-	0	0	3.95207	4.05471	40.049	8.49866	114.93	2.68898	7.96636	3.18449	6.25295	FFUJ_11509	related to DNA repair exonuclease SIA1
FFUJ_12719-E1	VIII	2712099	2712551	-	2.17603e-18	7.58798e-17	3.94675	0.045835	0.502062	0.501525	7.52219	0.0793885	0.184258	0.218237	0.323156	FFUJ_12719	uncharacterized protein
FFUJ_13152-E1	IV	529107	530333	+	0	0	3.93526	15.9232	71.2797	21.3646	291.887	4.76063	16.9657	1.20242	40.951	FFUJ_13152	uncharacterized protein
FFUJ_11223-E3	XI	57562	58450	-	1.46522e-07	1.75139e-06	3.92041	3.96991	34.3466	1.36887	17.5586	1.45781	1.85445	1.2965	13.57	FFUJ_11223	uncharacterized protein
FFUJ_11876-E2	XI	1717113	1718585	-	7.6e-44	7.587e-42	3.91947	0.910658	8.18874	0.914832	12.3858	0.468997	6.45746	0.0905107	1.61469	FFUJ_11876	uncharacterized protein
FFUJ_09319-E1	IX	2615429	2616149	+	4.85529e-22	2.06694e-20	3.91855	0.547484	4.26073	0.99466	13.8487	0.134265	1.96708	0.334999	2.73398	FFUJ_09319	related to HHE domain protein
FFUJ_14761-E3	IV	2988731	2990041	-	0	0	3.8588	1.03656	2.27792	0.645549	8.28811	0.47132	0.996938	0.0980453	0.622928	FFUJ_14761	uncharacterized protein
FFUJ_06977-E2	V	748108	748891	-	7.61551e-28	4.22927e-26	3.84864	31.2119	132.287	22.7752	287.84	13.5385	70.5709	11.5792	78.0662	FFUJ_06977	related to DUF1264 domain protein
FFUJ_13569-E11	IV	1810407	1813346	-	0	0	3.8335	4.63704	84.3254	7.90212	99.1155	0.876527	32.4977	2.14668	16.05	FFUJ_135691	related to subtilisin-like serine protease
FFUJ_03105-E1	III	3281003	3282977	+	0	0	3.81997	2.20085	2.91122	5.17379	64.4847	1.07097	1.20113	1.39186	9.20142	FFUJ_03105	related to deoxyribodipyrimidine photo-lyase PHR
FFUJ_12782-E1	VIII	2837579	2839878	+	0.000284768	0.00177667	3.81012	0.0372466	0.21056	0.0959212	1.22872	0.0436053	0.134783	0.0751377	0.984314	FFUJ_12782	related to chitin synthase class IV
FFUJ_11045-E1	X	2149388	2151603	+	0	0	3.79747	0.737979	1.7864	1.74227	21.4806	0.44747	0.992956	0.421859	2.09247	FFUJ_11045	related to phospholipase A2%2C cytosolic
FFUJ_14904-E1	IX	2476025	2477242	-	4.03516e-35	3.00854e-33	3.74807	0.697484	1.4118	2.46514	29.9745	0.387058	0.499781	0.520398	4.92179	FFUJ_14904	related to serum paraoxonase/arylesterase family protein
566073-E1	XI	1657107	1657189	+	3.20081e-05	0.000248389	3.72871	0.467277	2.30226	0.835049	9.88793	0.809348	2.53994	0.490419	4.68828	566073	0
FFUJ_11537-E2	XI	898041	898967	-	2.26955e-15	6.48889e-14	3.72757	0.348487	0.40547	0.685879	7.94092	0.3311	0.290148	0.399588	2.16395	FFUJ_11537	uncharacterized protein
FFUJ_07454-E1	V	2259642	2260760	+	5.85842e-29	3.43736e-27	3.71109	37.8713	137.729	38.9737	444.791	12.0128	58.8674	6.00047	155.594	FFUJ_07454	uncharacterized protein
FFUJ_03482-E2	III	4492015	4492277	-	0.000186513	0.00121359	3.70645	6.54864	4.65184	0.235225	2.66758	10.0425	6.10072	0.0508316	1.09114	FFUJ_03482	uncharacterized protein
FFUJ_09845-E3	IX	1009132	1012831	-	2.33963e-21	9.42488e-20	3.69945	9.24272	32.3318	13.4533	153.283	7.5138	21.1994	7.82126	49.8908	FFUJ_09845	related to putative transmembrane protein
126174-E1	II	1342995	1343066	-	3.55243e-09	5.5358e-08	3.69708	1.42013	7.8829	1.91312	22.186	1.26448	4.46456	0.752047	4.64495	126174	0
FFUJ_03481-E1	III	4490401	4491852	+	2.1207e-41	1.9469e-39	3.69088	53.1178	62.3934	2.98612	34.5222	87.7065	86.5454	0.301832	6.11919	FFUJ_03481	related to flavin oxidoreductase
FFUJ_06570-E1	VI	3912488	3913370	+	0	0	3.68975	7.97009	29.4263	9.13678	104.507	5.36107	10.7889	1.50732	3.03071	FFUJ_06570	probable thioredoxin peroxidase%2C mitochondrial isoform
FFUJ_05523-E3	VI	478333	480086	-	1.58027e-11	3.19726e-10	3.68814	2.28529	5.24572	1.11008	12.6089	2.65788	6.11833	0.628797	8.55793	FFUJ_05523	related to oxidoreductase
FFUJ_11440-E4	XI	587417	588602	-	0.000107159	0.000740075	3.67508	0.0651978	0.111308	0.083942	0.877551	0.112926	0.140573	0.0852637	0.369399	FFUJ_11440	related to ADH2-alcohol dehydrogenase II
FFUJ_01212-E3	I	2909215	2909885	-	0	0	3.67284	54.8118	489.803	103.689	1160.26	24.8084	155.685	32.4784	81.0334	FFUJ_01212	related to benzodiazepine receptor%2C peripheral-type
FFUJ_13729-E1	VIII	911528	913066	+	3.12e-42	2.96604e-40	3.65367	20.3984	84.9143	10.4367	115.943	10.6403	49.6182	2.32028	26.462	FFUJ_13729	related to phosphatidylserine decarboxylase 2
FFUJ_13183-E2	IV	620908	621714	-	0	0	3.64843	20.436	51.134	11.8159	133.903	26.2752	50.2975	0.308315	20.7101	FFUJ_13183	related to CYTOCHROME B561
FFUJ_11546-E2	XI	913640	914484	-	5.21988e-16	1.57237e-14	3.64209	1.14734	4.69224	0.37361	4.23624	0.316234	2.53053	0.112328	1.19555	FFUJ_11546	uncharacterized protein
FFUJ_06546-E1	VI	3857302	3858303	-	3.2114e-18	1.11123e-16	3.6419	2.79082	3.11279	1.74812	18.6758	1.65547	1.0245	1.02941	5.60002	FFUJ_06546	related to quinone oxidoreductase
FFUJ_05984-E1	VI	2048250	2049128	+	0	0	3.64143	202.965	268.682	60.5926	672.237	244.156	160.512	5.84729	65.2259	FFUJ_05984	uncharacterized protein
FFUJ_04757-E1	II	1693376	1693672	+	0	4.2e-45	3.64053	6.69984	53.5427	6.95361	75.2927	1.17669	27.0631	1.72844	12.7606	FFUJ_04757	uncharacterized protein
FFUJ_12699-E1	VIII	2657353	2658747	+	2.60196e-28	1.49419e-26	3.63329	0.621275	2.22181	0.874819	9.09908	0.513853	1.39657	0.460166	1.50329	FFUJ_12699	uncharacterized protein
FFUJ_02346-E1	III	648788	650763	+	1.02262e-10	1.89303e-09	3.6294	0.790975	11.1509	0.717595	8.35087	0.247953	5.70759	0.490686	1.19445	FFUJ_02346	related to multidrug resistant protein
FFUJ_10344-E2	X	346258	347900	-	3.06955e-30	1.91776e-28	3.60927	10.2538	85.8507	8.8777	95.1909	1.26052	11.4625	3.26627	24.3639	FFUJ_10344	uncharacterized protein
FFUJ_t15-E1	VI	2766318	2766408	-	0.00480333	0.0206305	3.6081	0.968653	5.63264	0.828412	9.43847	1.67776	5.42953	1.43485	3.84456	FFUJ_t15	0
FFUJ_10800-E1	X	1587382	1588278	+	2.80611e-06	2.6991e-05	3.59488	0.325105	1.234	0.13131	1.36567	0.387645	0.594533	0.0232083	0.555212	FFUJ_10800	uncharacterized protein
FFUJ_12693-E1	VIII	2643281	2644279	+	3.95838e-39	3.35964e-37	3.5821	7.20209	10.6602	13.9162	146.641	1.95228	4.95985	4.16785	20.2172	FFUJ_12693	related to reductases
FFUJ_08104-E7	VII	3192415	3195906	-	0.00013858	0.000929028	3.57071	0.0139122	0.0785184	0.0268678	0.261415	0.0240966	0.0743129	0.0272908	0.149695	FFUJ_08104	probable bifunctional P-450:NADPH-P450 reductase
FFUJ_07699-E1	V	3084916	3087141	+	0	0	3.55882	5.91141	15.7617	7.01919	73.9492	2.81018	9.32436	1.47844	11.0012	FFUJ_07699	uncharacterized protein
FFUJ_11815-E1	XI	1571385	1572059	+	1.00633e-10	1.87575e-09	3.55815	10.6651	9.82657	3.94837	41.9592	14.7276	10.1698	1.72898	21.1468	FFUJ_11815	related to Glutathione S-transferase II
FFUJ_10519-E6	X	842457	844406	-	7.90532e-06	6.95452e-05	3.54163	0.0767177	0.573921	0.0785647	0.646858	0.104479	0.467189	0.0860753	0.149475	FFUJ_10519	related to aflatoxin efflux pump AFLT
FFUJ_06474-E1	VI	3640233	3640679	+	1.02171e-23	4.82098e-22	3.53471	18.9936	112.289	6.18517	65.3599	27.882	91.5774	0.191327	27.8168	FFUJ_06474	related to Cu-binding metallothionein
FFUJ_06982-E1	V	765672	769327	+	2.41913e-15	6.87289e-14	3.52195	0.0694088	0.0981369	0.32498	3.3157	0.0720604	0.0990607	0.14477	1.47522	FFUJ_06982	uncharacterized protein
FFUJ_03975-E3	II	4322130	4323290	-	2.28436e-06	2.2242e-05	3.51613	0.582831	18.0297	2.41793	25.1219	0.23476	10.5706	1.6284	14.428	FFUJ_03975	uncharacterized protein
FFUJ_06003-E7	VI	2113378	2114692	-	1.37768e-33	9.63308e-32	3.51572	116.843	179.186	45.3821	461.894	126.567	58.6405	13.9784	113.759	FFUJ_06003	uncharacterized protein
FFUJ_11953-E1	XI	1890954	1891376	+	4.0981e-29	2.44707e-27	3.51306	12.3351	37.7065	4.48452	45.1193	6.02469	11.0979	1.43429	14.9105	FFUJ_11953	uncharacterized protein
FFUJ_00756-E2	I	4333218	4334926	-	0	6.4e-44	3.51135	1.85093	1.94235	2.17676	22.1894	0.838407	0.869032	0.452319	3.8466	FFUJ_00756	related to UDP-glucuronosyltransferase 2C1 microsomal
FFUJ_06265-E1	VI	3063072	3063441	+	0	0	3.50556	17.6065	50.4568	10.1803	102.426	15.0322	39.6204	1.50808	13.8343	FFUJ_06265	uncharacterized protein
FFUJ_07352-E1	V	1848203	1849459	+	3.79874e-35	2.848e-33	3.47646	59.5827	89.5448	62.5077	614.743	25.8575	30.7809	23.0814	169.987	FFUJ_07352	probable farnesyltranstransferase (al-3)
FFUJ_03471-E1	III	4465842	4467495	+	0	0	3.47062	39.4578	212.87	24.7549	241.124	13.8169	76.9511	8.03743	24.4897	FFUJ_03471	related to ACB 4-hydroxyacetophenone monooxygenase
FFUJ_05866-E1	VI	1654043	1655500	+	4.84803e-29	2.86948e-27	3.46926	8.84657	12.8967	12.7242	124.121	6.09602	8.20015	5.14084	38.2845	FFUJ_05866	related to stilbene synthase 2
FFUJ_13161-E1	IV	546775	547718	+	7.09923e-40	6.26171e-38	3.46146	1.04492	1.39751	2.92335	27.9958	0.665146	0.765545	1.19	4.58383	FFUJ_13161	related to YER185w%2C Rta1p
FFUJ_14667-E1	IV	2759582	2761524	+	0.00510689	0.02172	3.45954	1.87595	6.17028	0.219499	2.22839	1.4135	4.31086	0.198161	3.30898	FFUJ_14667	probable catalase isozyme P
FFUJ_10429-E1	X	552186	553475	-	0.00262012	0.0123631	3.44725	0.303311	0.229853	0.0497395	0.568554	0.0422628	0.257504	0.0861513	0.0885695	FFUJ_10429	uncharacterized protein
FFUJ_12387-E1	VIII	1826944	1828763	+	6.81465e-07	7.25838e-06	3.44136	0.2093	2.15564	0.130261	1.33531	0.173729	1.40867	0.0133735	1.0259	FFUJ_12387	uncharacterized protein
FFUJ_08100-E1	VII	3201617	3203367	+	0.000808317	0.00446144	3.43901	0.537786	0.947978	0.146201	1.42999	0.478206	0.688929	0.126187	1.70398	FFUJ_08100	related to flavin-containing monooxygenase
FFUJ_04336-E1	II	3174109	3175176	-	1.35224e-19	5.01331e-18	3.43578	9.9746	68.5884	11.2148	106.138	4.5979	36.6297	6.15066	34.7082	FFUJ_04336	uncharacterized protein
FFUJ_06138-E1	VI	2568475	2568897	-	0	0	3.41023	43.0784	94.6102	44.0801	414.673	26.9061	41.9443	10.243	55.7251	FFUJ_06138	uncharacterized protein
FFUJ_11664-E1	XI	1201337	1203141	+	1.76035e-13	4.24212e-12	3.40739	1.5788	3.65137	1.73923	16.0664	0.670213	2.38412	0.96933	5.65547	FFUJ_11664	related to multidrug resistance protein
FFUJ_11845-E1	XI	1648302	1648564	+	0.00143845	0.00738658	3.40441	3.36727	3.18707	0.48549	3.91344	5.05017	4.28615	0.559577	1.91389	FFUJ_11845	uncharacterized protein
FFUJ_04810-E3	II	1487457	1488354	-	0	0	3.40404	159.033	223.786	75.2434	706.802	146.646	56.4701	8.5383	38.9815	FFUJ_04810	uncharacterized protein
FFUJ_08275-E1	VII	2746104	2747848	+	3.30369e-11	6.48014e-10	3.40073	0.487802	0.644107	0.411209	3.75426	0.454218	0.515832	0.25083	1.76902	FFUJ_08275	related to monosaccharide transporter
FFUJ_00026-E2	I	6487089	6487802	-	7.42506e-19	2.67203e-17	3.37158	22.4714	78.2785	19.5649	180.264	6.08965	50.3629	6.81974	47.2397	FFUJ_00026	uncharacterized protein
FFUJ_02582-E6	III	1419260	1421531	-	0	1.4e-45	3.36388	38.642	108.079	22.5893	208.02	28.7146	91.8877	5.07723	62.3751	FFUJ_02582	probable succinate dehydrogenase (ubiquinone) flavoprotein precursor%2C mitochondrial
FFUJ_11665-E1	XI	1203201	1204181	-	2.53053e-15	7.15923e-14	3.35914	2.68762	2.20769	0.903304	8.20154	0.363645	0.671897	0.289669	3.47864	FFUJ_11665	uncharacterized protein
FFUJ_14823-E1	IV	3160533	3163042	+	2.8e-45	3.14e-43	3.33604	1.80714	3.78422	1.72194	15.1887	0.916346	1.23671	0.59923	2.04821	FFUJ_14823	uncharacterized protein
FFUJ_11505-E2	XI	754396	754754	-	2e-44	1.965e-42	3.33116	35.9907	75.6158	10.9576	97.2487	44.1305	43.618	2.05372	13.0346	FFUJ_11505	uncharacterized protein
FFUJ_11952-E3	XI	1889565	1890622	-	0.00304927	0.0140828	3.32884	0.0423578	0.346384	0.0519297	0.548753	0.0367471	0.253614	0.0589639	0.364065	FFUJ_11952	uncharacterized protein
FFUJ_02772-E2	III	2091116	2091888	-	0	0	3.31313	2.48392	5.64414	2.89576	25.7354	1.11752	1.23232	0.210185	2.23149	FFUJ_02772	uncharacterized protein
FFUJ_00033-E1	I	6472533	6474010	+	1.3303e-11	2.71595e-10	3.31296	0.15323	0.471572	0.236517	2.01551	0.182707	0.239908	0.0635048	0.388283	FFUJ_00033	probable 3-hydroxyisobutyrate dehydrogenase%2C mitochondrial precursor
FFUJ_12690-E1	VIII	2633783	2634197	+	2.308e-15	6.58108e-14	3.31248	9.04913	23.124	9.7251	85.9953	4.69626	13.9968	1.50485	33.7865	FFUJ_12690	uncharacterized protein
FFUJ_14029-E1	VIII	149333	150177	+	0.000319722	0.00196747	3.30395	0	0.0940674	0.071022	0.705299	0	0.0889916	0.0616938	0.0310956	FFUJ_14029	uncharacterized protein
FFUJ_07199-E1	V	1360048	1360566	+	0	0	3.28991	369.458	1619.58	415.425	3618.41	184.048	760.832	69.3905	505.209	FFUJ_07199	uncharacterized protein
FFUJ_05779-E1	VI	1382177	1384236	+	1.73059e-17	5.68232e-16	3.28888	0.161799	0.699942	0.227216	1.8307	0.140274	0.556078	0.0768253	0.0687096	FFUJ_05779	uncharacterized protein
FFUJ_10890-E1	X	1789919	1790779	+	7.60712e-27	3.96363e-25	3.28351	7.9787	15.9593	7.96377	67.4307	6.71809	6.60381	3.82993	12.4845	FFUJ_10890	related to chitinase
FFUJ_06002-E3	VI	2106855	2111182	-	1.76168e-09	2.86432e-08	3.26655	16.2133	17.5034	1.17064	10.2501	24.2369	18.1731	0.397243	8.30072	FFUJ_06002	MUC1-Extracellular alpha-1%2C4-glucan glucosidase
FFUJ_08084-E2	VII	3244371	3245791	-	8.58426e-31	5.43871e-29	3.26012	0.753419	0.224542	0.73348	6.25303	0.512337	0.208851	0.156188	1.29098	FFUJ_08084	related to 3-(3-Hydroxyphenyl)propionate 2-hydroxylase
FFUJ_06427-E1	VI	3530401	3531554	+	0	0	3.25475	3.358	12.1034	2.04714	17.5004	1.56278	4.533	0.151066	2.20734	FFUJ_06427	uncharacterized protein
FFUJ_02581-E1	III	1417136	1417946	+	6.80896e-16	2.02841e-14	3.24777	1.41868	1.42721	1.17169	9.35988	0.438924	0.441415	0.724428	1.5544	FFUJ_02581	uncharacterized protein
FFUJ_10167-E5	IX	95229	97303	-	3.25142e-32	2.10951e-30	3.24001	0.234942	0.36149	0.53096	4.40892	0.182867	0.160831	0.0961685	0.321873	FFUJ_10167	uncharacterized protein
FFUJ_01910-E1	I	489771	490550	-	2.375e-42	2.27365e-40	3.23706	4.26895	29.8304	3.12351	25.9531	1.76266	5.10968	0.760629	6.18544	FFUJ_01910	uncharacterized protein
FFUJ_05502-E1	VI	431100	432381	+	1.87675e-33	1.30551e-31	3.23456	8.48418	14.6487	4.13389	34.2109	2.89401	6.08135	1.11111	8.12103	FFUJ_05502	uncharacterized protein
FFUJ_04367-E2	II	3083648	3084308	-	0	0	3.23386	43.1258	61.3731	43.9127	367.221	15.9647	21.8317	7.77489	54.2765	FFUJ_04367	related to M.capricolum transcription repressor
FFUJ_13708-E1	IV	2300292	2302687	+	2.47212e-29	1.50276e-27	3.23162	10.9619	45.4265	4.99914	41.6828	5.03931	29.5462	1.54749	9.21773	FFUJ_13708	related to pathway-specific regulatory protein nit-4
FFUJ_10970-E1	X	1970322	1971266	-	5.05331e-18	1.73523e-16	3.22417	0.102603	0.159699	0.403828	3.56618	0.177714	0.0435043	0.0759026	0.0343716	FFUJ_10970	related to NmrA-like family protein
FFUJ_09510-E2	IX	2121581	2121892	-	0	0	3.21163	87.671	227.767	108.845	894.531	28.5718	6.46976	6.11537	118.117	FFUJ_09510	uncharacterized protein
FFUJ_14043-E2	VIII	121384	123219	-	1.31309e-05	0.000111028	3.20511	0.573538	0.87668	1.43196	11.9558	0.463748	0.738472	0.81295	7.56049	FFUJ_14043	related to isoamyl alcohol oxidase
FFUJ_11486-E2	XI	701510	702304	-	1.01822e-22	4.50522e-21	3.20094	1.77931	1.72348	1.36237	11.1641	1.4378	1.21072	0.164031	1.97871	FFUJ_11486	probable Cyanamide hydratase
FFUJ_10900-E1	X	1810082	1813429	+	1.02242e-32	6.86448e-31	3.15446	2.12114	3.48487	3.67311	28.7932	1.1205	2.0884	1.30275	5.91773	FFUJ_10900	related to nonribosomal peptide synthetase MxcG
FFUJ_06448-E9	VI	3583349	3585325	-	7.67522e-13	1.74666e-11	3.1505	0.419347	0.773541	0.179695	1.50443	0.154845	0.302738	0.0266841	0.271781	FFUJ_06448	related to DUF1237 domain protein
FFUJ_02494-E3	III	1159059	1160014	-	8.72376e-28	4.82488e-26	3.13827	82.8504	452.641	39.4006	313.637	68.8715	93.1173	4.24738	92.215	FFUJ_02494	related to FK506 suppressor Sfk1
FFUJ_14082-E1	VIII	20739	21713	+	2.05912e-08	2.8442e-07	3.11462	0.174756	2.02251	0.537765	4.22837	0.19197	1.47848	0.086084	2.32084	FFUJ_14082	uncharacterized protein
FFUJ_11487-E2	XI	702677	704817	-	2.6628e-11	5.28449e-10	3.11368	0.230165	0.193558	0.175258	1.36397	0.103976	0.140244	0.0826241	0.162384	FFUJ_11487	related to ankyrin
FFUJ_01361-E1	I	2437854	2438771	-	1.14818e-13	2.80192e-12	3.10942	20.8707	40.6395	15.1394	114.634	1.13339	21.0124	7.65342	50.4439	FFUJ_01361	uncharacterized protein
FFUJ_06958-E1	V	686430	688507	+	1.31082e-22	5.72475e-21	3.09319	4.90429	18.9443	3.80707	28.3552	3.35284	10.0064	1.68028	5.58394	FFUJ_06958	uncharacterized protein
FFUJ_05854-E1	VI	1616633	1616881	+	1.159e-42	1.11686e-40	3.07702	248.618	668.636	219.516	1630.62	122.905	330.921	70.1357	198.297	FFUJ_05854	uncharacterized protein
FFUJ_11459-E2	XI	630197	631576	-	5.56232e-28	3.14073e-26	3.06836	2.52027	5.1619	3.8363	28.9212	1.57692	1.3168	0.330161	7.0187	FFUJ_11459	related to hydroxylase
FFUJ_11222-E1	XI	56841	57419	+	8.2372e-24	3.90039e-22	3.02094	113.961	657.038	104.443	759.033	99.7789	349.228	29.7768	106.945	FFUJ_11222	uncharacterized protein
FFUJ_03576-E2	III	4730277	4731019	-	2.22136e-08	3.04957e-07	3.01215	30.3491	28.1144	0.659456	4.95759	47.0739	30.0979	0.0922196	2.6891	FFUJ_03576	related to short-chain alcohol dehydrogenase
FFUJ_14529-E2	IV	2408624	2409128	-	5.59299e-35	4.14711e-33	3.00392	18.1906	81.3693	17.3791	122.458	9.37174	37.3065	4.0651	22.7204	FFUJ_14529	uncharacterized protein
FFUJ_01724-E1	I	1112462	1112995	+	5.99817e-19	2.16431e-17	3.00188	1.50257	2.30138	1.76414	12.6486	1.99082	2.14791	0.464536	3.98634	FFUJ_01724	uncharacterized protein
FFUJ_01451-E3	I	2120455	2121542	-	2.8e-45	3.04e-43	2.99854	6.67605	9.50331	8.55029	60.5214	1.54169	1.18313	1.9411	10.2161	FFUJ_01451	related to DNA repair family protein
FFUJ_04556-E1	II	2439220	2440587	+	0	0	2.99831	23.5879	217.84	23.0678	167.189	10.304	88.8546	2.35603	34.2534	FFUJ_04556	probable ferrochelatase
FFUJ_03404-E1	III	4270043	4271155	+	1.90905e-23	8.76281e-22	2.98996	179.754	142.111	5.47379	38.4156	296.711	202.523	2.00393	11.9925	FFUJ_03404	related to alcohol dehydrogenase I-ADH1
FFUJ_06571-E1	VI	3913782	3914636	+	4.7659e-15	1.30458e-13	2.98702	2.41002	1.53845	1.99401	14.0807	1.4061	0.682691	0.920285	4.98111	FFUJ_06571	related to 5-methylcytosine G/T mismatch-specific DNA glycosylase
FFUJ_06207-E1	VI	2808996	2810540	+	1.24699e-40	1.11444e-38	2.96982	80.4854	122.673	36.2777	256.946	91.3368	64.7994	4.09671	41.331	FFUJ_06207	related to D-arabinono-1%2C4-lactone oxidase
FFUJ_07211-E3	V	1397373	1397720	-	2.38792e-16	7.34053e-15	2.96677	2.04139	2.62927	2.2344	16.0983	1.61476	1.79925	0.248883	4.01751	FFUJ_07211	probable conidiation protein 6 (con-6)
FFUJ_11806-E1	XI	1553844	1555189	+	0.0021054	0.0102831	2.95731	0.232373	0.466399	0.280357	1.85637	0.202468	0.24069	0.35722	1.44691	FFUJ_11806	related to 3-(3-Hydroxyphenyl)propionate 2-hydroxylase
FFUJ_09104-E2	VII	140203	141446	-	1.79423e-07	2.11469e-06	2.9565	1.63824	19.0782	1.03256	6.99578	1.52531	10.0657	0.817013	3.62847	FFUJ_09104	related to KES1-involved in ergosterol biosynthesis
FFUJ_11751-E2	XI	1437222	1437846	-	4.02835e-24	1.93461e-22	2.95017	1.81038	2.53985	2.43255	16.3208	0.207467	1.33488	0.654609	2.19618	FFUJ_11751	uncharacterized protein
FFUJ_03861-E1	II	4594718	4596505	-	2.71105e-39	2.3303e-37	2.94609	43.0119	136.424	22.8211	155.929	23.2853	5.3529	5.312	33.407	FFUJ_03861	probable lysosomal cobalamin transporter
FFUJ_06722-E1	V	57819	59714	-	0.000604727	0.00345943	2.93665	0.0771748	0.258401	0.068737	0.409832	0.0709168	0.221024	0.0731603	0.107877	FFUJ_06722	related to IQ calmodulin-binding motif protein
FFUJ_07608-E3	V	2802136	2803908	-	5.63472e-31	3.58682e-29	2.91785	102.292	322.885	97.6257	653.022	11.4857	71.2829	24.8194	120.589	FFUJ_07608	probable brefeldin A resistance protein
FFUJ_02232-E1	III	369851	370903	+	0.00346723	0.0157331	2.91682	0.183511	0.0714045	0.089001	0.643216	0.163557	0.0742328	0.112009	0.245182	FFUJ_02232	uncharacterized protein
FFUJ_04133-E3	II	3889946	3890723	-	0	0	2.91376	28.2414	45.8232	35.1451	236.906	7.20833	6.28762	3.55789	4.41664	FFUJ_04133	uncharacterized protein
FFUJ_12444-E2	VIII	1983850	1984333	-	2.47721e-08	3.37336e-07	2.91111	6.39111	11.6655	2.47716	17.3584	7.37827	11.3088	1.50942	4.84971	FFUJ_12444	uncharacterized protein
FFUJ_02317-E2	III	580480	581404	-	1.43382e-21	5.91726e-20	2.90692	20.6106	77.8496	15.1388	101.511	16.5192	59.8783	3.95372	41.6536	FFUJ_02317	related to light induced alcohol dehydrogenase Bli-4
FFUJ_12437-E2	VIII	1968174	1969750	-	6.8573e-06	6.1082e-05	2.90568	0.566479	0.636543	0.385784	2.46999	0.182078	0.267109	0.295631	1.58878	FFUJ_12437	related to cytosine deaminase and related metal-dependent hydrolases
FFUJ_09006-E2	VII	398885	399610	-	3.65869e-26	1.88451e-24	2.90011	315.819	327.14	42.9584	288.933	427.985	266.263	9.46386	34.6916	FFUJ_09006	related to NonF protein%2C involved in nonactin biosynthesis
FFUJ_11685-E1	XI	1248491	1249016	+	4.73499e-11	9.12839e-10	2.89352	3.00058	7.71776	1.37648	8.73715	1.75927	5.54968	0.717393	2.23913	FFUJ_11685	uncharacterized protein
FFUJ_10818-E1	X	1624120	1625313	+	4.519e-42	4.23566e-40	2.88007	10.2677	21.6093	5.01028	32.9988	7.24746	5.50413	0.206851	4.95982	FFUJ_10818	probable NADPH2 dehydrogenase chain OYE2
FFUJ_09299-E4	IX	2658610	2660075	-	0.00366089	0.0164405	2.86358	0.716303	1.93186	0.323265	1.93264	0.580385	1.75734	0.438483	1.32443	FFUJ_09299	related to monoamine oxidase N
FFUJ_05514-E1	VI	454901	455263	-	3.88318e-19	1.41631e-17	2.86243	15.3488	81.8958	27.8539	180.53	4.58021	16.2487	3.98051	46.5139	FFUJ_05514	uncharacterized protein
FFUJ_08269-E1	VII	2760759	2761834	+	0	0	2.8598	9.88366	13.3475	11.2837	72.0453	5.68742	4.97517	2.62172	5.70513	FFUJ_08269	uncharacterized protein
FFUJ_03785-E2	II	4799899	4801409	-	3.43307e-29	2.05908e-27	2.85784	5.47836	5.25596	2.74484	17.3402	7.57553	5.83522	1.06541	3.09677	FFUJ_03785	related to kynureninase
FFUJ_03974-E2	II	4325036	4326055	-	0.00085588	0.00468754	2.85446	0.746719	14.9915	3.56282	23.4873	0.313801	10.1972	3.19666	12.894	FFUJ_03974	related to zinc finger protein odd-paired-like (opl)
FFUJ_10316-E4	X	262735	264467	-	3.91734e-32	2.5294e-30	2.85107	0.403136	0.98568	1.29747	8.27564	0.317468	0.390527	0.259802	1.65919	FFUJ_10316	uncharacterized protein
FFUJ_12300-E1	VIII	1604568	1607034	+	2.2068e-28	1.27268e-26	2.84554	26.0866	72.6626	23.0195	146.71	10.0827	38.7345	6.58993	37.5161	FFUJ_12300	related to phospholipase A2%2C cytosolic
FFUJ_00469-E3	I	5305483	5308114	-	3.07207e-21	1.2302e-19	2.81694	36.5254	425.897	23.2427	147.974	26.1918	354.111	4.07407	55.0207	FFUJ_00469	related to beta-glucosidase
FFUJ_13851-E1	VIII	581577	583091	+	6.61489e-07	7.06793e-06	2.81475	1.42166	2.81236	1.05411	6.44153	1.04029	1.67254	0.800366	3.82696	FFUJ_13851	uncharacterized protein
FFUJ_11895-E3	XI	1753673	1754824	-	6.44115e-13	1.48333e-11	2.81271	2.22879	17.2791	1.4662	9.31465	2.48747	16.1599	0.358727	4.82382	FFUJ_11895	uncharacterized protein
FFUJ_11535-E1	XI	892714	894996	+	1.29141e-19	4.81425e-18	2.80568	4.61525	8.1821	4.50631	27.7376	1.90256	3.90002	1.5835	8.74396	FFUJ_11535	uncharacterized protein
FFUJ_14327-E4	V	4314908	4316515	-	0.00145324	0.00745207	2.80501	0.114365	0.10378	0.0605905	0.394773	0.099647	0.107891	0.0376494	0.136219	FFUJ_14327	related to aldehyde dehydrogenase
FFUJ_06723-E4	V	60809	63024	-	0.00260565	0.0123207	2.78972	0.123534	0.199355	0.0414945	0.252266	0.128991	0.15521	0.0243523	0.13023	FFUJ_06723	related to transcriptional activator Mut3p
FFUJ_01908-E2	I	492642	493305	-	3.56319e-20	1.3778e-18	2.77747	2.55035	8.32219	2.13819	12.8731	0.46594	1.90053	0.596761	1.76937	FFUJ_01908	uncharacterized protein
FFUJ_10993-E1	X	2025594	2026580	+	2.76381e-09	4.37765e-08	2.77447	1.54889	1.07155	1.23164	7.35138	0.718601	0.377315	0.686562	3.27471	FFUJ_10993	related to reductases
FFUJ_11470-E1	XI	657227	658882	+	1.51258e-07	1.80161e-06	2.77056	0.3739	1.405	0.451868	2.71982	0.0641855	0.529722	0.238424	0.754712	FFUJ_11470	related to channel proteins
FFUJ_07144-E2	V	1197458	1197969	-	7.55127e-38	6.10206e-36	2.76577	353.168	915.891	422.562	2567.3	234.478	468.906	84.0804	237.622	FFUJ_07144	related to UPF0591 membrane protein C15E1.02c
FFUJ_06781-E1	V	199310	200520	+	5.66124e-05	0.000414308	2.76427	5.91748	16.9434	3.56596	20.8915	6.98137	14.2741	3.68164	12.8529	FFUJ_06781	related to alcohol dehydrogenase%2C class C
FFUJ_10756-E1	X	1458355	1459344	+	0	0	2.76325	4.41921	6.60389	10.9343	66.1073	2.45279	2.53299	0.552817	5.04774	FFUJ_10756	uncharacterized protein
FFUJ_05300-E1	II	89426	90535	+	0	2.8e-45	2.76124	75.9576	95.2189	71.9446	431.398	19.924	20.8695	16.7524	61.5369	FFUJ_05300	related to Oxidoreductase%2C short-chain dehydrogenase
FFUJ_07825-E2	V	3424866	3427628	-	3.35358e-21	1.33895e-19	2.73581	456.134	1452.26	409.001	2401.69	218.728	623.251	164.932	582.961	FFUJ_07825	uncharacterized protein
FFUJ_00345-E2	I	5648996	5649874	-	1.58657e-15	4.61438e-14	2.72733	6.3885	6.65634	4.07564	24.3033	1.23417	1.8758	0.640455	11.0843	FFUJ_00345	uncharacterized protein
FFUJ_07367-E2	V	1913945	1915028	-	6.78609e-10	1.15048e-08	2.70793	26.8535	32.0416	32.4459	193.543	7.59259	10.6128	14.6514	24.2137	FFUJ_07367	related to carrier protein YMC1%2C mitochondrial
FFUJ_00164-E1	I	6119530	6119903	+	1.08671e-16	3.41051e-15	2.7002	347.631	935.543	287.184	1639.15	125.64	427.489	132.618	328.505	FFUJ_00164	uncharacterized protein
FFUJ_12178-E1	VIII	1134830	1137095	+	0.00581068	0.0242396	2.69544	0.117084	0.09194	0.0647741	0.342626	0.126119	0.0805034	0.0516793	0.202516	FFUJ_12178	related to purine transporter azgA
FFUJ_07916-E3	V	3710331	3711256	-	6.1357e-34	4.33515e-32	2.68119	40.9906	44.7581	39.5635	228.206	11.9006	12.6084	4.74751	14.871	FFUJ_07916	related to glutathione S-transferase
FFUJ_08523-E3	VII	1847355	1848289	-	3.11395e-29	1.87602e-27	2.67427	26.8184	61.761	29.8236	168.395	12.3034	25.6908	4.76581	27.515	FFUJ_08523	uncharacterized protein
FFUJ_11542-E1	XI	906214	907573	+	8.28724e-08	1.04131e-06	2.67415	0.640085	5.26007	0.580457	3.62513	0.231928	1.1902	0.352213	0.449741	FFUJ_11542	related to DNA repair exonuclease SIA1
FFUJ_00322-E1	I	5706574	5707536	+	1.15469e-35	8.90427e-34	2.66808	2.6724	2.58609	3.34637	19.4877	0.777096	0.45884	0.489187	1.59428	FFUJ_00322	related to ketoreductases
FFUJ_06191-E1	VI	2760418	2761885	+	1.88106e-21	7.66914e-20	2.6535	2.25895	6.58259	1.77555	9.67913	1.47608	3.89482	0.52111	1.02448	FFUJ_06191	uncharacterized protein
FFUJ_04725-E1	II	1804709	1806015	+	9.66306e-26	4.88401e-24	2.64259	55.3898	73.879	75.2138	423.492	6.70911	11.206	12.1461	50.0356	FFUJ_04725	probable 3^-phosphoadenosine 5^-phosphosulfate sulfotransferase (PAPS reductase)/FAD synthetase and related enzymes
FFUJ_11614-E1	XI	1077993	1078481	+	5.99958e-30	3.697e-28	2.63585	6.98341	17.2305	4.64166	26.1538	2.25081	3.27599	0.333846	2.49708	FFUJ_11614	uncharacterized protein
FFUJ_04572-E1	II	2372669	2373934	-	4.44266e-21	1.75817e-19	2.63539	32.0177	63.9044	23.5725	129.041	6.67924	22.4621	7.68271	23.3475	FFUJ_04572	related to mannose-6-phosphate isomerase
FFUJ_07015-E2	V	846623	848100	-	0	0	2.63469	13.4523	42.9924	14.1493	78.577	8.78745	22.3242	1.60348	4.78214	FFUJ_07015	related to COQ2-para-hydroxybenzoate--polyprenyltransferase
FFUJ_13992-E1	VIII	239373	240320	-	1.61159e-23	7.42268e-22	2.62872	2.9692	8.17225	3.29442	18.1009	0.703423	0.778286	0.429551	2.60238	FFUJ_13992	uncharacterized protein
FFUJ_08745-E1	VII	1111203	1112162	+	3.6259e-10	6.35475e-09	2.62769	41.2405	138.761	15.5169	85.2214	41.4731	123.252	8.0866	44.5119	FFUJ_08745	probable succinate dehydrogenase (ubiquinone) iron-sulfur protein precursor
FFUJ_10256-E1	X	129359	131170	-	1.42486e-22	6.18278e-21	2.60876	0.608775	2.53227	0.604166	3.35997	0.328182	0.449677	0.113227	0.358112	FFUJ_10256	related to 3-hydroxybutyryl-CoA dehydrogenase
FFUJ_04190-E1	II	3725366	3726436	+	3.93606e-18	1.35503e-16	2.579	0.653026	1.08148	0.87735	4.63835	0.176196	0.638204	0.265975	0.47334	FFUJ_04190	uncharacterized protein
FFUJ_08451-E3	VII	2149866	2151511	-	1.1444e-21	4.78134e-20	2.56936	9.24696	30.5085	7.2475	37.7988	1.38924	10.9531	2.83	6.059	FFUJ_08451	uncharacterized protein
FFUJ_09359-E1	IX	2520155	2521779	+	2.58325e-16	7.92293e-15	2.56555	1.12073	1.10972	1.20176	6.07604	0.771506	0.71887	0.493115	0.743782	FFUJ_09359	uncharacterized protein
FFUJ_07198-E4	V	1356999	1358539	-	7.49243e-22	3.1597e-20	2.55114	13.1981	43.6089	19.3259	102.332	3.09579	9.24956	3.73705	9.87588	FFUJ_07198	uncharacterized protein
FFUJ_10520-E1	X	845493	846937	+	0	0	2.54766	20.615	78.1991	15.2112	78.6617	4.78584	15.3143	2.73797	7.29382	FFUJ_10520	related to dienelactone hydrolase and related enzymes
FFUJ_00718-E1	I	4461462	4462287	+	0	0	2.54593	62.1792	153.47	74.2558	389.617	17.5008	44.2717	2.99852	30.1648	FFUJ_00718	related to endoplasmic reticulum 25 kDa transmembrane protein
FFUJ_08714-E1	VII	1204913	1206703	+	1.0637e-05	9.14891e-05	2.54513	1.26694	2.25297	0.108191	0.593184	0.511154	1.10926	0.0134068	0.190896	FFUJ_08714	uncharacterized protein
FFUJ_00427-E5	I	5418512	5420568	-	1.50777e-12	3.3632e-11	2.53661	11.2239	33.0997	9.66139	48.7683	7.84178	16.5831	5.32813	9.68561	FFUJ_00427	probable malate dehydrogenase (oxaloacetate decarboxylating) (NADP+)
FFUJ_09919-E1	IX	788461	789717	-	0.000737354	0.00413746	2.53609	0.437343	0.578921	0.103603	0.587036	0.258633	0.265335	0.0656592	0.1599	FFUJ_09919	uncharacterized protein
FFUJ_01463-E3	I	2088268	2088878	-	0	0	2.52903	761.861	2423.21	877.098	4484.84	284.143	915.588	173.333	146.254	FFUJ_01463	related to RNA binding protein
FFUJ_00122-E7	I	6250173	6252413	-	0.0102245	0.0390105	2.5242	0.0116597	0.375863	0.0720888	0.348857	0.0201952	0.281353	0.0541078	0.246042	FFUJ_00122	uncharacterized protein
FFUJ_03973-E1	II	4328414	4329468	+	0.000654014	0.00371931	2.52017	1.81855	6.73513	3.18639	16.4548	1.49821	4.74689	1.48044	11.3253	FFUJ_03973	uncharacterized protein
FFUJ_11843-E1	XI	1642807	1646260	+	0.00254462	0.0120872	2.51756	0.0530248	0.0345336	0.0261698	0.139657	0.0632251	0.0311399	0.00861357	0.0120388	FFUJ_11843	uncharacterized protein
FFUJ_14510-E1	IV	2361888	2362628	-	0.000234968	0.00149289	2.51067	0.286817	1.50279	0.482192	2.1876	0.215271	0.409393	0.472328	0.376001	FFUJ_14510	uncharacterized protein
FFUJ_07162-E4	V	1244557	1246271	-	0.000359277	0.00217419	2.50822	3.17729	8.14105	0.469166	2.38663	4.65064	9.84433	0.275435	2.03505	FFUJ_07162	related to acyl-coa dehydrogenase%2C long-chain specific precursor
FFUJ_10815-E2	X	1618547	1619566	-	4.62603e-29	2.75014e-27	2.50381	6.69896	10.4788	6.83255	34.345	4.38971	6.15298	1.74209	8.00526	FFUJ_10815	related to PET8 protein%2C member of the mitochondrial carrier (MCF) family
FFUJ_01273-E1	I	2693887	2694715	+	9.11101e-22	3.81842e-20	2.50174	14.9689	41.3193	12.5272	62.8383	3.49658	10.6668	3.48901	17.1123	FFUJ_01273	probable SIS1 Heat shock protein
FFUJ_04228-E1	II	3631166	3632039	+	5.11457e-10	8.82622e-09	2.50046	0.989961	0.646802	1.12798	5.59154	0.504702	0.067644	0.219125	1.12178	FFUJ_04228	uncharacterized protein
FFUJ_06980-E2	V	758514	759627	-	0.00165958	0.00836298	2.49759	0.184568	0.379675	0.103517	0.526141	0.267727	0.0667139	0.0510214	0.164026	FFUJ_06980	uncharacterized protein
FFUJ_11397-E1	XI	479458	482445	-	2.9e-44	2.941e-42	2.49427	1.33147	4.02758	1.24497	6.21629	0.891897	2.41711	0.238581	0.607973	FFUJ_11397	related to membrane protein
FFUJ_14045-E3	VIII	116996	119334	-	3.61673e-15	1.00842e-13	2.48605	1.44009	1.89343	0.500532	2.5246	0.909093	0.581607	0.051492	0.406601	FFUJ_14045	probable alpha-galactosidase C precursor
FFUJ_10095-E1	IX	280451	281819	+	8.87359e-30	5.41851e-28	2.47635	67.3189	180.616	43	213.434	38.1191	123.559	10.5709	50.8017	FFUJ_10095	related to DUF1295 domain protein
FFUJ_13182-E2	IV	608187	614473	-	1.03446e-32	6.91089e-31	2.47577	5.86941	19.6214	4.46726	22.0742	0.36048	3.54775	1.00409	2.91549	FFUJ_13182	related to two-component histidine kinase chk-1
FFUJ_06610-E1	VI	4004798	4005352	+	5.63751e-18	1.93092e-16	2.47511	3.42403	9.83535	1.71411	8.49538	1.41746	4.36556	0.407318	0.96893	FFUJ_06610	uncharacterized protein
FFUJ_02352-E1	III	668988	669967	+	0	0	2.47487	170.478	337.782	226.823	1127.11	87.1661	149.468	30.3152	44.4064	FFUJ_02352	related to YRO2 protein
FFUJ_06889-E2	V	469352	470454	-	0.00232963	0.01122	2.47106	0.375391	0.115587	0.104013	0.51017	0.098505	0.111399	0.0659871	0.175614	FFUJ_06889	uncharacterized protein
FFUJ_09438-E1	IX	2318570	2319919	+	9.84085e-09	1.44194e-07	2.46901	1.25264	3.02408	1.0536	5.11736	0.4403	1.96538	0.53063	2.26099	FFUJ_09438	uncharacterized protein
FFUJ_05077-E1	II	667530	668315	-	1.00995e-05	8.73584e-05	2.46546	3.25996	5.42564	2.44099	11.8439	3.04687	3.68674	1.65484	7.29579	FFUJ_05077	uncharacterized protein
FFUJ_07181-E3	V	1301456	1301933	-	2.60083e-18	9.04593e-17	2.45888	1902.08	5783.22	1132.24	5524.55	616.179	2700.88	349.375	1625.13	FFUJ_07181	probable RIC1 protein
FFUJ_01091-E6	I	3298774	3300834	-	4.83419e-19	1.74899e-17	2.45514	15.1718	66.1184	12.9786	62.4347	7.09992	25.6951	4.58686	14.0542	FFUJ_01091	related to hxB protein
FFUJ_08282-E1	VII	2729122	2730358	+	0	0	2.45457	33.8447	44.4153	44.8496	218.544	14.0935	18.7968	8.71908	23.5686	FFUJ_08282	uncharacterized protein
FFUJ_10526-E1	X	860045	860986	-	4.51265e-11	8.74975e-10	2.45155	1.95849	1.43266	1.46459	7.17929	1.22441	0.760186	0.385094	2.83698	FFUJ_10526	uncharacterized protein
FFUJ_07673-E1	V	2994311	2994982	-	3.69553e-35	2.7861e-33	2.4503	11.9507	54.0714	11.022	54.4913	5.25389	12.1926	0.112956	11.4529	FFUJ_07673	uncharacterized protein
FFUJ_09958-E1	IX	662248	662910	-	3.12053e-32	2.03438e-30	2.4444	29.1027	142.162	73.7319	362.878	10.573	23.6266	14.4878	27.2571	FFUJ_09958	uncharacterized protein
FFUJ_07140-E1	V	1191058	1193016	+	2.03292e-28	1.17743e-26	2.43814	8.58316	25.0141	8.97826	43.4516	3.69954	13.1577	0.604171	9.0745	FFUJ_07140	related to REX3-RNA exonuclease%2C member of the family of 3`-5` exonucleases
FFUJ_10495-E1	X	787269	789423	+	1.15629e-12	2.59635e-11	2.42748	13.7169	39.6737	8.81065	42.5739	9.20528	7.13129	1.97516	10.1371	FFUJ_10495	related to pathway-specific regulatory protein nit-4
FFUJ_00720-E5	I	4453781	4455068	-	0	0	2.4181	107.699	293.354	100.346	481.199	6.25286	33.5057	2.22727	61.9854	FFUJ_00720	probable meiotic expression up-regulated protein 14
FFUJ_02493-E1	III	1156085	1158395	+	1.42686e-07	1.71465e-06	2.41537	36.9107	94.0742	15.5241	73.1735	12.397	30.244	9.05427	38.8583	FFUJ_02493	uncharacterized protein
FFUJ_08536-E3	VII	1804815	1805790	-	1.62262e-22	7.01834e-21	2.40814	148.492	192.825	31.1916	148.307	194.772	116.253	4.82607	45.2158	FFUJ_08536	uncharacterized protein
FFUJ_07745-E1	V	3201289	3203043	-	5.04969e-16	1.52451e-14	2.39844	0.810646	1.40099	0.997531	4.64069	0.276913	0.437171	0.0660713	0.912811	FFUJ_07745	uncharacterized protein
FFUJ_02678-E1	III	1768134	1768997	-	1.2984e-17	4.31575e-16	2.3901	106.278	98.7547	133.491	624.028	48.09	38.1658	14.6188	137.03	FFUJ_02678	related to ATP-binding cassette (ABC) transporter
FFUJ_05604-E1	VI	761118	762374	+	1.99521e-11	4.00676e-10	2.38982	6.74204	4.89555	1.01158	4.73583	8.43321	3.6867	0.340539	1.52383	FFUJ_05604	uncharacterized protein
FFUJ_03136-E2	III	3381601	3382524	-	6.12e-42	5.69583e-40	2.38351	38.5289	79.3174	46.0209	215.709	2.8309	8.38169	1.67223	28.4372	FFUJ_03136	probable oxidoreductase
FFUJ_06205-E3	VI	2803864	2804737	-	1.16451e-22	5.11893e-21	2.37895	399.322	1054.89	244.501	1151.17	172.23	331.841	15.3237	352.239	FFUJ_06205	related to FMP45 Cell cortex protein involved in sporulation
FFUJ_03547-E1	III	4668439	4669086	+	0.00427719	0.0187041	2.3747	0.568149	0.765609	0.31698	1.40428	0.664037	0.495898	0.268826	0.799559	FFUJ_03547	uncharacterized protein
FFUJ_09580-E1	IX	1867100	1868638	-	7.35e-42	6.79361e-40	2.37251	30.7048	45.2799	35.222	161.434	10.0079	8.75286	9.06218	13.3418	FFUJ_09580	uncharacterized protein
FFUJ_00845-E6	I	4036074	4038406	-	2.70837e-11	5.36703e-10	2.35967	8.92733	74.3784	10.374	47.918	5.43104	49.3051	3.44575	23.8985	FFUJ_00845	uncharacterized protein
FFUJ_11380-E1	XI	441466	441921	-	0	0	2.35886	51.5771	63.0393	58.3764	266.644	22.4264	18.8264	7.04585	13.7455	FFUJ_11380	uncharacterized protein
FFUJ_09936-E4	IX	747876	751676	-	9.98534e-23	4.44727e-21	2.34818	10.7364	27.6588	8.86147	39.9974	3.45008	1.86092	2.61792	9.75471	FFUJ_09936	related to histidine kinase
FFUJ_13168-E1	IV	563157	565739	+	1.03957e-08	1.51175e-07	2.34455	76.7837	276.316	61.4159	273.709	44.1643	147.58	35.3076	108.045	FFUJ_13168	related to Mechanosensitive ion channel family
FFUJ_11277-E1	XI	196515	198063	+	1.4401e-07	1.72594e-06	2.34144	0.284898	0.605929	0.318451	1.39848	0.105302	0.444796	0.103643	0.160706	FFUJ_11277	uncharacterized protein
FFUJ_14685-E1	IV	2809021	2810340	+	0.000861955	0.00471698	2.33822	2.74841	32.5066	14.9452	68.3438	2.06527	23.3823	9.08035	37.7419	FFUJ_14685	related to integral membrane protein PTH11
FFUJ_02439-E2	III	1001994	1002930	-	2.11098e-10	3.78323e-09	2.32439	3.08859	4.51592	2.42417	10.564	0.503713	0.705603	0.431172	3.00747	FFUJ_02439	uncharacterized protein
FFUJ_05665-E1	VI	1040229	1040927	+	1.11336e-06	1.14083e-05	2.32387	28.3198	54.3094	15.6773	68.8286	7.83125	22.4306	10.6297	33.6557	FFUJ_05665	related to calcium-binding protein caleosin
FFUJ_07878-E1	V	3597149	3597691	+	5.12095e-27	2.689e-25	2.31077	14.2477	28.5901	16.4128	72.114	5.40928	6.09677	1.41204	10.7161	FFUJ_07878	uncharacterized protein
FFUJ_10474-E1	X	671264	672058	-	3.09387e-13	7.28652e-12	2.30334	1.25265	1.28165	1.53669	6.72889	0.759789	0.98227	0.348844	0.845456	FFUJ_10474	catalase
FFUJ_06721-E1	V	56021	57382	-	4.6165e-10	8.00766e-09	2.29712	0.67386	0.873695	0.538405	2.25444	0.466181	0.51521	0.230547	0.448831	FFUJ_06721	uncharacterized protein
FFUJ_10366-E1	X	410618	411822	+	1.05099e-17	3.54578e-16	2.29358	15.9513	32.2736	6.36627	28.1135	15.979	11.8434	0.8559	4.27081	FFUJ_10366	uncharacterized protein
FFUJ_06987-E6	V	779267	780536	-	1.35822e-07	1.63799e-06	2.2914	3.42841	6.84841	2.95783	12.7341	1.77317	3.81329	1.68012	5.02033	FFUJ_06987	related to pyridoxine 4-dehydrogenase
FFUJ_11420-E1	XI	529541	530878	-	0.000159051	0.00105112	2.28852	0.917479	0.459834	0.387769	1.58499	0.696199	0.325187	0.27083	0.730535	FFUJ_11420	related to lipase 1
FFUJ_03778-E3	II	4822600	4823727	-	8.70872e-07	9.11747e-06	2.28645	5.77641	23.3365	3.19154	13.8221	3.23453	11.3721	1.85184	7.23872	FFUJ_03778	related to RSB1-integral membrane transporter or flippase that may transport LCBs from the cytoplasmic side toward the extracytoplasmic side of the membrane
FFUJ_13069-E1	IV	293220	293706	+	5.65439e-08	7.25342e-07	2.27898	46.6518	102.406	30.0455	129.945	43.4954	103.716	13.8287	72.4084	FFUJ_13069	uncharacterized protein
FFUJ_08319-E1	VII	2586966	2587831	+	5.8469e-18	1.99757e-16	2.27526	225.524	771.6	133.705	587.705	168.933	745.12	18.0495	238.096	FFUJ_08319	probable cytochrome c
FFUJ_10898-E1	X	1806228	1807952	+	1.90356e-08	2.64014e-07	2.27197	0.739579	1.27476	0.804034	3.33113	0.505836	1.09427	0.395687	0.956004	FFUJ_10898	related to multidrug resistance protein
FFUJ_12394-E1	VIII	1846191	1847132	+	0.000903513	0.004926	2.26802	0.486853	0.696147	0.362867	1.52188	0.125069	0.453573	0.198232	0.814815	FFUJ_12394	related to alcohol dehydrogenase homolog Bli-4
FFUJ_07165-E2	V	1258809	1259826	-	8.11674e-38	6.51997e-36	2.26048	17.3734	20.4091	23.9916	102.017	6.76679	4.40499	1.79493	10.1177	FFUJ_07165	related to galactinol synthase
FFUJ_01546-E1	I	1758787	1760563	+	0	0	2.24922	17.5812	46.4644	19.5743	82.9165	5.24861	11.6232	3.14364	9.63225	FFUJ_01546	related to diacylglycerol acyltransferase type 2a
FFUJ_03391-E1	III	4230099	4230695	-	8.62055e-06	7.55418e-05	2.24832	1.40463	2.63186	0.918252	4.01806	0.468469	0.559205	0.243717	1.35772	FFUJ_03391	uncharacterized protein
FFUJ_04580-E1	II	2349786	2351588	+	1.1637e-05	9.93306e-05	2.2472	0.623347	5.40513	0.677157	2.91516	0.323049	2.23994	0.155017	2.04201	FFUJ_04580	uncharacterized protein
FFUJ_09806-E1	IX	1130714	1131298	+	4.6976e-05	0.000352009	2.24015	1.96316	2.142	1.13653	4.73629	1.0998	0.940406	0.551422	2.92368	FFUJ_09806	uncharacterized protein
FFUJ_06780-E1	V	197872	198759	-	0.000259379	0.00163033	2.23939	11.8091	30.7384	10.6397	43.5473	10.8333	21.9988	10.0048	23.9711	FFUJ_06780	probable chaperone protein hchA
FFUJ_00965-E5	I	3673314	3673806	-	1.62978e-13	3.94864e-12	2.23177	17.7418	42.6781	15.3719	63.5616	3.32121	9.21612	5.84432	15.6196	FFUJ_00965	related to Acylphosphatase
FFUJ_14571-E1	IV	2520284	2522105	+	6.14369e-22	2.59903e-20	2.2238	9.02797	21.6947	13.6238	57.2433	1.96715	1.82774	1.61167	6.51199	FFUJ_14571	probable carnitine transport protein
FFUJ_05723-E2	VI	1218302	1220310	-	1.4105e-06	1.42369e-05	2.21574	5.82677	16.4719	6.07973	24.8675	1.50139	7.42735	1.19526	11.7827	FFUJ_05723	uncharacterized protein
FFUJ_11977-E1	XI	1952127	1953578	-	0.00387835	0.0172506	2.20591	0.231901	0.775653	0.163448	0.638946	0.227772	0.508608	0.11068	0.393752	FFUJ_11977	uncharacterized protein
FFUJ_09382-E1	IX	2457677	2458963	-	1.12901e-07	1.38258e-06	2.20415	5070.85	7392.92	886.127	3708.08	7193.45	5871.17	360.304	663.313	FFUJ_09382	related to lactate 2-monooxygenase
FFUJ_05874-E1	VI	1674761	1675817	+	5.84e-43	5.7079e-41	2.20359	69.4588	165.481	49.8893	205.989	18.7699	64.8394	4.44525	38.7984	FFUJ_05874	probable holocytochrome-c synthase
FFUJ_13608-E1	IV	1952194	1953129	+	2.70906e-32	1.7747e-30	2.20053	55.7398	132.394	55.2985	226.407	8.10837	28.8025	3.47174	33.8384	FFUJ_13608	probable CHO1-CDP-diacylglycerol serine O-phosphatidyltransferase
FFUJ_04548-E1	II	2462161	2462928	+	3.69661e-38	3.04181e-36	2.20047	33.3034	35.3757	31.2911	129.548	8.1152	6.95316	1.79364	13.5933	FFUJ_04548	uncharacterized protein
FFUJ_13406-E4	IV	1304828	1305924	-	2.98483e-27	1.5921e-25	2.18736	470.399	1683.39	650.002	2627.34	118.844	501.874	189.547	478.726	FFUJ_13406	uncharacterized protein
FFUJ_05953-E1	VI	1951510	1952593	+	6.83191e-13	1.56001e-11	2.18654	1.83407	5.49568	1.50548	6.06272	0.915794	3.66903	0.413706	0.687605	FFUJ_05953	uncharacterized protein
FFUJ_14913-E1	VIII	1502381	1504485	+	9.19483e-09	1.35021e-07	2.18053	11.5183	78.9066	20.7412	84.8579	2.58335	32.2723	5.82909	27.5537	FFUJ_14913	uncharacterized protein
FFUJ_03470-E3	III	4464667	4465410	-	0	0	2.17232	46.9003	156.064	35.409	142.17	4.08418	54.4929	4.61094	9.15352	FFUJ_03470	uncharacterized protein
FFUJ_07430-E1	V	2163196	2164243	+	3.40085e-28	1.94468e-26	2.1691	23.5311	57.6786	16.4725	65.6137	4.74579	8.43443	3.19088	10.4867	FFUJ_07430	related to TGL2-triacylglycerol lipase
FFUJ_08144-E1	VII	3068134	3069123	+	2.98735e-07	3.37358e-06	2.16647	1.90331	3.69057	1.22803	4.97785	1.61893	2.77247	0.349877	2.44805	FFUJ_08144	uncharacterized protein
FFUJ_11735-E1	XI	1391261	1393136	+	0.00155033	0.00787417	2.16268	0.382585	0.478601	0.206619	0.811405	0.237744	0.196672	0.153498	0.447815	FFUJ_11735	uncharacterized protein
FFUJ_10899-E3	X	1808065	1809777	-	5.58125e-12	1.1824e-10	2.15122	2.56679	3.56921	3.08936	11.9481	1.04982	1.67891	1.4938	2.19	FFUJ_10899	related to fungal transcriptional regulatory protein
FFUJ_10549-E4	X	927324	930682	-	4.26454e-09	6.53976e-08	2.15069	0.141835	1.24976	0.213151	0.822593	0.123582	0.601959	0.0650127	0.195541	FFUJ_10549	related to adenine phosphoribosyltransferase
FFUJ_11469-E1	XI	653760	654397	+	1.0734e-25	5.40506e-24	2.14916	143.155	266.914	48.3183	190.831	137.293	82.1058	8.43502	42.1301	FFUJ_11469	related to thermoresistant gluconokinase
FFUJ_10606-E1	X	1078995	1080659	+	0.000776885	0.00431976	2.14609	0.675817	0.903662	0.386329	1.43706	0.302112	0.456993	0.32861	0.580353	FFUJ_10606	uncharacterized protein
FFUJ_09758-E5	IX	1300569	1303455	-	1.26926e-17	4.23975e-16	2.14556	5.29944	21.0473	4.56123	17.7055	1.65978	10.6115	1.87909	2.08785	FFUJ_09758	uncharacterized protein
FFUJ_04604-E1	II	2273674	2273841	+	8.34807e-39	6.99734e-37	2.14502	113.771	235.676	119.316	469.965	44.4267	91.2567	6.02474	35.027	FFUJ_04604	uncharacterized protein
FFUJ_11712-E2	XI	1333478	1333982	-	0.000714601	0.00402653	2.14278	1.50472	4.26911	0.807937	2.88839	1.0109	0.248307	0.708362	0.734503	FFUJ_11712	uncharacterized protein
FFUJ_00208-E1	I	5980601	5982407	+	2.03691e-38	1.6968e-36	2.13719	22.5697	59.0286	27.8014	108.818	7.9896	15.8096	2.29923	11.756	FFUJ_00208	related to tetracycline resistance protein (probable transport protein)
FFUJ_07453-E1	V	2257013	2257600	+	1.10616e-07	1.36326e-06	2.13292	4.25292	15.0567	6.05775	22.831	2.41453	7.92418	2.31449	7.81318	FFUJ_07453	related to integral membrane protein
FFUJ_11536-E1	XI	895735	897741	+	1.38277e-30	8.71985e-29	2.13221	43.9934	75.9787	35.2839	137.747	22.4573	35.3416	5.69498	26.4775	FFUJ_11536	related to nitrate assimilation regulatory protein nirA
FFUJ_11951-E1	XI	1888567	1888979	+	4.86186e-20	1.86925e-18	2.13143	13.0374	17.769	9.72188	38.3329	3.4065	2.34947	1.95437	9.89731	FFUJ_11951	uncharacterized protein
FFUJ_06056-E1	VI	2306025	2307199	+	3.09825e-19	1.13617e-17	2.1311	9.5069	36.3321	10.0836	39.9615	3.52514	10.0459	0.948746	9.06613	FFUJ_06056	related to DNA repair protein MMS21
FFUJ_02214-E1	III	319315	320043	-	1.46485e-12	3.27286e-11	2.129	2.92142	6.16811	2.50537	10.0643	1.28151	2.83705	0.537493	2.02836	FFUJ_02214	uncharacterized protein
FFUJ_13188-E1	IV	644407	644853	+	0.010328	0.0393384	2.11989	0.498463	0.886373	0.229822	1.0868	0.304469	0.426702	0.0915682	0.355575	FFUJ_13188	uncharacterized protein
FFUJ_00334-E3	I	5681037	5682235	-	8.53747e-05	0.00060195	2.11919	0.146521	0.609153	0.28082	1.06881	0.127664	0.503606	0.10053	0.147121	FFUJ_00334	uncharacterized protein
FFUJ_05875-E2	VI	1676116	1676744	-	7.03627e-09	1.05388e-07	2.11109	2.69464	5.9921	1.41639	5.59946	1.42862	2.83088	0.365138	1.27462	FFUJ_05875	uncharacterized protein
FFUJ_05739-E2	VI	1274157	1274538	-	2.05779e-08	2.8442e-07	2.10912	2.90824	16.2994	1.7965	7.30492	1.84628	11.7621	0.466832	1.06362	FFUJ_05739	related to DNA damage-responsive protein 48
FFUJ_11687-E2	XI	1252306	1253603	-	4.11323e-09	6.32211e-08	2.09731	1.64924	1.62012	0.618448	2.24239	1.81514	0.983971	0.172122	0.189884	FFUJ_11687	uncharacterized protein
FFUJ_06257-E2	VI	3023377	3024567	-	7.47184e-28	4.16663e-26	2.09469	7.35187	9.66146	8.21094	31.2427	3.32693	2.82494	0.513383	2.80044	FFUJ_06257	uncharacterized protein
FFUJ_08932-E1	VII	582067	583119	+	2.70139e-06	2.60395e-05	2.07844	7.5986	19.8447	2.74804	10.2942	3.37443	8.19106	1.39037	4.94275	FFUJ_08932	probable sulfonate biosynthesis enzyme
FFUJ_11945-E2	XI	1867643	1869207	-	1.24397e-06	1.2636e-05	2.07353	189.91	250.382	15.5986	58.0571	252.015	144.212	6.47158	23.0551	FFUJ_11945	probable hexokinase
FFUJ_05614-E3	VI	857790	858438	-	1.34458e-26	6.95214e-25	2.07268	266.501	239.681	47.3786	179.365	377.267	279.969	0.278069	34.8686	FFUJ_05614	uncharacterized protein
FFUJ_05987-E2	VI	2054977	2056289	-	1.28629e-34	9.38294e-33	2.06711	27.3398	56.0166	34.3847	129.767	5.91196	11.1108	2.74598	5.09134	FFUJ_05987	related to 2%2C4-dienoyl-CoA reductase precursor
FFUJ_13229-E1	IV	763700	765299	+	1.42522e-20	5.59108e-19	2.06655	19.1019	21.7307	17.2656	63.6873	7.39913	9.61054	4.37948	10.7538	FFUJ_13229	probable beta (1-3) glucanosyltransferase
FFUJ_07659-E1	V	2947451	2948059	+	1.17336e-10	2.15729e-09	2.06542	28.7351	54.7468	31.6783	119.56	11.0012	2.87003	7.57686	21.7618	FFUJ_07659	related to the plant PR-1 class of pathogen related proteins
FFUJ_05873-E2	VI	1671865	1674009	-	9.83535e-20	3.67668e-18	2.06413	70.3351	123.803	58.577	217.169	16.5639	39.8514	16.9031	44.9778	FFUJ_05873	related to aminoglycoside acetyltransferase regulator from P. stuartii
FFUJ_12948-E1	VIII	3244882	3245849	+	0.000239595	0.00151943	2.05995	0.284558	0.0975665	0.43233	1.45888	0.230034	0.131103	0.27912	0.480331	FFUJ_12948	related to dienelactone hydrolase family protein
FFUJ_06242-E4	VI	2952806	2953798	-	1.55336e-17	5.13791e-16	2.05914	33.3376	67.5121	40.669	148.868	18.9969	28.1183	15.3547	18.9681	FFUJ_06242	probable oxidoreductase%2C short chain dehydrogenase/reductase family superfamily
FFUJ_00149-E1	I	6166730	6168479	+	9.22827e-10	1.54702e-08	2.05749	3.91144	3.17976	1.49453	5.48756	2.71002	1.48841	0.58409	0.675864	FFUJ_00149	uncharacterized protein
FFUJ_00994-E4	I	3598372	3599042	-	9.99134e-14	2.45598e-12	2.04885	26.7595	60.7421	26.396	99.4044	20.4202	43.6375	6.2792	2.92161	FFUJ_00994	uncharacterized protein
FFUJ_00163-E1	I	6120431	6123420	+	0.00435507	0.0189748	2.04864	0.293509	0.206498	0.0517656	0.182578	0.430807	0.244975	0.0220987	0.0281403	FFUJ_00163	uncharacterized protein
FFUJ_00449-E4	I	5345288	5347529	-	6.13338e-28	3.44875e-26	2.04492	97.0338	227.311	72.6886	267.127	18.2764	69.004	11.4447	41.6458	FFUJ_00449	related to serine/threonine-protein kinase
FFUJ_10767-E3	X	1486455	1487556	-	0.000645589	0.00367759	2.04357	1.93663	3.7313	0.300018	1.13971	1.42729	3.26665	0.0648331	0.546082	FFUJ_10767	uncharacterized protein
FFUJ_08987-E2	VII	437939	439817	-	5.28073e-23	2.38339e-21	2.0404	48.5096	165.541	33.9653	123.219	5.46525	39.3099	9.8331	9.91342	FFUJ_08987	probable UV-endonuclease UVE-1
FFUJ_05591-E1	VI	723079	727377	+	5.74432e-06	5.21666e-05	2.03763	0.228247	0.339172	0.365607	1.33505	0.167951	0.175768	0.202063	0.503282	FFUJ_05591	related to multidrug resistance protein
FFUJ_12878-E1	VIII	3061559	3063221	+	3.80149e-07	4.23626e-06	2.03451	0.443804	1.76365	0.493516	1.77638	0.273085	0.675618	0.106134	0.636393	FFUJ_12878	related to ALO1-D-arabinono-1%2C4-lactone oxidase
FFUJ_13895-E1	VIII	484206	484739	-	5.56984e-20	2.12932e-18	2.03081	6.4252	14.3679	7.42982	26.5557	4.33621	7.31245	2.34931	2.49212	FFUJ_13895	uncharacterized protein
FFUJ_04202-E2	II	3699786	3701720	-	1.19921e-21	4.99486e-20	2.02887	27.6185	136.639	33.6373	124.4	4.76087	41.9377	2.8953	40.1769	FFUJ_04202	related to RTG2-retrograde regulation protein
FFUJ_13453-E2	IV	1467342	1468901	-	1.03454e-09	1.73001e-08	2.02811	1.13547	1.12828	1.50185	5.37215	0.182603	0.184553	0.547917	1.83667	FFUJ_13453	uncharacterized protein
FFUJ_00450-E1	I	5344021	5344635	+	2.25953e-07	2.61288e-06	2.02556	9.1218	20.2609	6.76009	24.3861	7.0358	11.9819	2.69007	11.5603	FFUJ_00450	uncharacterized protein
FFUJ_03411-E1	III	4284537	4285921	+	2.04781e-16	6.32384e-15	2.02166	1.33123	1.26058	1.32793	4.92342	0.612148	0.640599	0.147721	0.330584	FFUJ_03411	uncharacterized protein
FFUJ_04185-E2	II	3732518	3733634	-	9.92328e-05	0.000689571	2.01927	21.0857	13.0763	1.36472	4.92618	30.7448	15.8257	0.694968	2.98793	FFUJ_04185	uncharacterized protein
FFUJ_09157-E2	VII	16916	17980	-	0.00461882	0.0199715	2.01476	0.235427	0.661197	0.195952	0.646474	0.217268	0.341861	0.108111	0.098957	FFUJ_09157	uncharacterized protein
FFUJ_05474-E1	VI	364477	365248	+	1.42296e-32	9.45953e-31	2.01272	38.6661	64.9517	37.1998	133.692	14.0349	26.2628	6.76009	21.493	FFUJ_05474	uncharacterized protein
FFUJ_04800-E3	II	1516630	1521469	-	1.91331e-24	9.3551e-23	2.00799	19.8711	77.8599	14.7769	52.6785	13.3548	35.8938	4.43419	8.40302	FFUJ_04800	probable 4-alpha-glucanotransferase / amylo-1%2C6-glucosidase (glycogen-debranching enzyme)
FFUJ_13511-E6	IV	1627724	1629992	-	1.19349e-15	3.50134e-14	2.00742	0.765802	0.896443	0.688298	2.44616	0.522983	0.395943	0.130811	0.230509	FFUJ_13511	probable glucan 1%2C4-alpha-glucosidase
FFUJ_06049-E3	VI	2275602	2277071	-	1.0594e-06	1.09218e-05	2.0059	17.6636	108.378	29.2426	106.324	5.1661	28.3154	9.73069	32.2244	FFUJ_06049	related to sarcosine oxidase
FFUJ_11851-E1	XI	1657245	1658009	-	0	0	2.00578	25.7057	51.9596	25.649	91.2499	11.771	19.2851	4.02529	5.84814	FFUJ_11851	related to short chain dehydrogenase
FFUJ_04459-E4	II	2765838	2768370	-	0.00508191	0.0216273	2.00338	13.2201	61.1055	12.2684	45.7235	9.06092	48.2053	8.58267	28.8011	FFUJ_04459	probable 3-isopropylmalate dehydratase
FFUJ_02679-E1	III	1771530	1773227	-	9.54036e-13	2.15296e-11	1.99385	1.01245	1.14158	1.326	4.72246	0.125051	0.675798	0.188805	1.09654	FFUJ_02679	uncharacterized protein
FFUJ_04745-E8	II	1737224	1739786	-	6.74735e-16	2.0145e-14	1.9928	40.6769	82.7918	44.9458	157.74	17.5531	36.9552	15.6604	30.6494	FFUJ_04745	related to IST2 protein
FFUJ_06922-E2	V	545855	555518	-	2.85702e-19	1.05056e-17	1.99049	22.7065	40.2404	18.9491	66.9532	2.86977	4.7556	4.7387	14.5593	FFUJ_06922	related to vacuolar protein sorting-associated protein VPS13
FFUJ_09141-E1	VII	49288	50724	-	5.49196e-05	0.000403671	1.98806	1.41131	3.23962	1.39148	4.71179	1.12023	1.9067	0.948101	1.82737	FFUJ_09141	uncharacterized protein
FFUJ_02606-E1	III	1517686	1519272	+	0	0	1.98772	82.8872	367.716	84.205	299.012	38.1155	167.978	2.58529	16.7192	FFUJ_02606	related to finger protein AZF1
FFUJ_03089-E4	III	3201473	3202799	-	0.00727472	0.0292267	1.98759	0.0609811	0.0547987	0.215448	0.847375	0.105622	0.0518418	0.109689	0.249365	FFUJ_03089	uncharacterized protein
FFUJ_13147-E1	IV	517993	518907	-	4.08602e-07	4.51234e-06	1.98556	0.809639	1.87481	0.663728	2.40278	0.241506	0.659801	0.0353659	0.715994	FFUJ_13147	uncharacterized protein
FFUJ_08838-E1	VII	831975	834741	+	4.14715e-26	2.11992e-24	1.98184	5.24654	5.34955	6.61373	23.314	1.00998	0.976939	0.26975	3.08879	FFUJ_08838	related to proliferation associated SNF2-like protein
FFUJ_06155-E1	VI	2646363	2646616	+	9.40032e-12	1.95466e-10	1.98151	877.026	2103.49	709.806	2480.49	256.361	859.02	272.533	750.045	FFUJ_06155	uncharacterized protein
FFUJ_03421-E3	III	4310684	4314492	-	1.07331e-09	1.78819e-08	1.9806	28.9983	53.0408	26.7238	93.3853	9.02602	19.0628	10.963	33.6138	FFUJ_03421	uncharacterized protein
FFUJ_01223-E2	I	2881131	2882811	-	3.491e-15	9.75384e-14	1.98023	4.84859	7.86514	4.48838	15.6169	1.59352	2.18483	0.637705	2.97457	FFUJ_01223	uncharacterized protein
FFUJ_13436-E7	IV	1424773	1426689	-	3.49779e-11	6.84096e-10	1.97943	1.88867	2.10391	1.71385	5.9466	0.681465	0.892041	0.461507	1.71737	FFUJ_13436	related to quinate transport protein
FFUJ_08866-E1	VII	744212	745288	+	4.41626e-07	4.84926e-06	1.97748	8.34687	43.8475	5.34372	18.6379	7.86116	37.7709	1.95636	7.4867	FFUJ_08866	related to D-arabinitol 2-dehydrogenase
FFUJ_04331-E3	II	3185608	3186552	-	0.00543561	0.0228729	1.97541	0.242486	1.36541	0.28615	0.886613	0.147285	1.06886	0.232826	0.269243	FFUJ_04331	related to Rtm1p
FFUJ_05316-E1	II	48407	48949	+	0.000311419	0.00191987	1.97288	1.45666	2.08147	1.65943	5.62502	0.91178	1.49437	0.73851	2.13637	FFUJ_05316	uncharacterized protein
FFUJ_11705-E3	XI	1311625	1312305	-	2.70247e-22	1.16517e-20	1.97202	9.76988	16.7904	13.0989	45.3956	4.87618	7.5247	1.24078	4.69098	FFUJ_11705	related to lipid binding protein Tfs1p
FFUJ_00207-E3	I	5982846	5983950	-	0.00485966	0.0208459	1.97175	0.0776456	0.366133	0.169685	0.597817	0.134486	0.416958	0.058887	0.198209	FFUJ_00207	related to arsenic resistance protein ArsH
FFUJ_07717-E1	V	3133478	3134278	+	9.11918e-05	0.00063929	1.96855	0.446922	2.20689	0.751451	2.38872	0.157161	0.819275	0.303832	0.644829	FFUJ_07717	related to spherulin 1B precursor
FFUJ_10748-E1	X	1441381	1442258	+	5.32446e-12	1.13155e-10	1.96608	2.15746	3.09435	1.68605	6.14745	0.975348	2.32948	0.35728	0.486953	FFUJ_10748	uncharacterized protein
FFUJ_07872-E5	V	3586330	3588239	-	4.20236e-15	1.16689e-13	1.96339	47.8091	123.388	31.8751	109.504	33.8513	77.0942	10.9503	21.4601	FFUJ_07872	probable membrane-bound O-acyltransferase domain-containing protein 5
FFUJ_02814-E2	III	2254961	2256122	-	3.0813e-06	2.94074e-05	1.95836	185.463	1247.23	165.687	573.222	102.116	468.869	75.7529	305.266	FFUJ_02814	uncharacterized protein
FFUJ_03780-E1	II	4815246	4817021	+	0	0	1.95807	1049.72	4229.46	1502.27	5212.09	646.566	2084.58	176.521	562.123	FFUJ_03780	uncharacterized protein
FFUJ_03761-E1	II	4860934	4861782	-	0.000343465	0.00209542	1.95334	0.216645	0.1416	0.359116	1.21617	0.059253	0.056652	0.100875	0.228154	FFUJ_03761	uncharacterized protein
FFUJ_12370-E3	VIII	1790238	1790694	-	8.4651e-30	5.19257e-28	1.95092	21.9086	28.3136	19.9013	68.8798	11.8676	10.9124	3.66034	11.9063	FFUJ_12370	uncharacterized protein
FFUJ_01439-E1	I	2177940	2179016	-	8.19615e-11	1.54479e-09	1.94798	3.98357	8.1627	0.929313	3.26278	3.75772	6.45518	0.120725	0.587694	FFUJ_01439	probable cytochrome-c peroxidase precursor
FFUJ_04484-E1	II	2678146	2679778	+	3.32629e-18	1.14804e-16	1.94102	70.9541	270.959	77.9704	266.394	22.1503	85.2384	11.2887	63.3587	FFUJ_04484	probable osmotic sensitive-2 protein (putative mitogen-activated protein (MAP) kinase homolog)
FFUJ_02868-E1	III	2428518	2430096	+	1.12793e-07	1.38251e-06	1.93816	3.74591	6.48632	3.96842	13.8016	1.22818	0.654055	1.25131	2.54591	FFUJ_02868	uncharacterized protein
FFUJ_06223-E1	VI	2893072	2895048	+	0	0	1.93787	33.8931	59.0963	36.847	126.972	9.04863	11.7795	0.736614	12.6529	FFUJ_06223	related to bacterial aminoglycoside acetyltransferase regulators
FFUJ_10209-E6	X	20736	23431	-	0.00369221	0.0165481	1.92919	0.154085	0.369094	0.0742107	0.272079	0.0324231	0.0979159	0.0345177	0.0361909	FFUJ_10209	related to cutinase transcription factor 1 beta
FFUJ_00492-E3	I	5239995	5241329	-	2.53618e-14	6.58189e-13	1.92628	19.455	32.9156	19.198	64.9719	9.54949	10.3175	4.56911	19.6321	FFUJ_00492	related to nitrogen permease regulator
FFUJ_09606-E1	IX	1802106	1802834	+	1.09639e-16	3.43289e-15	1.92139	12.0369	24.8567	8.12183	27.8794	3.91537	5.00318	0.892086	4.95744	FFUJ_09606	uncharacterized protein
FFUJ_06554-E1	VI	3878029	3878343	+	0.0096209	0.0370612	1.91283	2.60924	3.17301	2.18479	7.58649	2.24999	1.25141	1.664	4.19193	FFUJ_06554	uncharacterized protein
FFUJ_00722-E1	I	4448900	4452598	-	9.8e-45	1.05e-42	1.91204	7.44042	13.2787	8.68566	29.0137	1.52899	1.99696	1.14839	1.33958	FFUJ_00722	related to RAD13
FFUJ_06991-E1	V	790708	791279	+	0.000379217	0.0022836	1.90932	2.77778	5.06874	1.88153	6.70106	1.68973	2.87784	0.60378	3.75117	FFUJ_06991	uncharacterized protein
FFUJ_11508-E1	XI	759467	760024	-	3.36942e-05	0.000260575	1.899	0.86093	1.59328	0.971438	2.99744	0.786008	1.02975	0.500133	0.387897	FFUJ_11508	uncharacterized protein
FFUJ_05447-E1	VI	296272	297803	+	5.79046e-05	0.000422391	1.89781	11.2212	15.8312	4.65651	15.133	10.4956	11.7408	3.19237	6.71713	FFUJ_05447	probable beta-succinyl CoA synthetase precursor
FFUJ_00751-E1	I	4350334	4351503	+	1.45805e-36	1.15067e-34	1.89763	125.813	254.856	127.357	426.981	27.4758	38.0514	8.03905	12.9636	FFUJ_00751	probable cytochrome-b5 reductase%2C mitochondrial outer membrane form
FFUJ_05994-E1	VI	2075606	2080168	+	1.33114e-24	6.55613e-23	1.89594	10.3417	25.9713	9.20878	30.7564	3.79338	12.4889	0.966101	7.32259	FFUJ_05994	uncharacterized protein
FFUJ_10554-E1	X	943565	943969	+	2.67573e-05	0.000210671	1.88566	34.9881	50.6417	31.3356	103.617	14.7245	10.8502	10.4934	37.6613	FFUJ_10554	related to glyoxalase family protein
FFUJ_02205-E2	III	297342	298347	-	0.00724263	0.0291324	1.88537	2.26609	21.9536	2.16149	7.08398	1.60622	14.6711	0.783968	4.75641	FFUJ_02205	related to galactinol synthase
FFUJ_06185-E1	VI	2749700	2750174	+	0	0	1.88465	47.0433	81.2363	50.0346	166.067	26.4159	41.0384	3.21428	19.8723	FFUJ_06185	related to ubiquinol--cytochrome-c reductase assembly factor
FFUJ_11235-E2	XI	82269	83423	-	7.69019e-05	0.000547358	1.88383	1.77107	3.6248	1.3752	4.31427	1.31027	1.79755	0.90564	1.63904	FFUJ_11235	uncharacterized protein
FFUJ_11220-E1	XI	52966	54014	+	0.00842084	0.0331503	1.88301	0.454108	0.595731	0.195784	0.625325	0.365957	0.520793	0.0457094	0.207723	FFUJ_11220	uncharacterized protein
FFUJ_08783-E11	VII	987472	990757	-	2.93194e-05	0.000229106	1.88179	9.16818	11.6957	13.2352	44.252	2.33352	2.96669	5.57489	11.1417	FFUJ_087831	related to TAD2-tRNA-specific adenosine deaminase 2
FFUJ_06758-E2	V	143842	144236	-	4.07711e-08	5.347e-07	1.87765	13.0862	34.8385	8.72312	28.3389	6.13999	15.1691	0.664539	8.37002	FFUJ_06758	uncharacterized protein
FFUJ_10667-E3	X	1230359	1231581	-	9.82336e-12	2.03948e-10	1.87649	0.955494	1.5196	1.06108	3.42736	0.654991	1.32455	0.0258369	0.221953	FFUJ_10667	related to nucleoside-diphosphate-sugar epimerase
FFUJ_02914-E3	III	2583649	2585069	-	0.00295354	0.0137158	1.87191	0.12791	0.297687	0.163513	0.543513	0.0631941	0.177624	0.072594	0.135102	FFUJ_02914	uncharacterized protein
FFUJ_00882-E1	I	3917863	3920472	+	1.92312e-18	6.75847e-17	1.8701	21.3698	41.0675	24.5812	79.9122	9.74338	14.2291	5.45956	12.9718	FFUJ_00882	probable MNR2-Manganese resistance protein
FFUJ_14694-E2	IV	2829754	2831440	-	1.5033e-08	2.12437e-07	1.86959	3.41748	8.29869	6.26494	20.3429	1.50622	0.645535	0.833949	5.60788	FFUJ_14694	related to SUC2-invertase (sucrose hydrolyzing enzyme)
FFUJ_13902-E1	VIII	462818	464651	+	0.00631927	0.026051	1.86732	0.124771	0.0593198	0.257615	0.84499	0.0631789	0.0180699	0.1522	0.375829	FFUJ_13902	related to dihydroxyacetone kinase
FFUJ_14317-E1	V	4338678	4340254	+	0.00697669	0.0282649	1.86654	0.0758456	0.0167604	0.150456	0.458955	0.0720615	0.0290299	0.065375	0.142938	FFUJ_14317	probable aldehyde dehydrogenase
FFUJ_03253-E2	III	3751093	3751603	-	1.16917e-33	8.21769e-32	1.86649	59.4065	157.732	73.4987	240.481	14.5921	20.9969	2.28842	7.34114	FFUJ_03253	uncharacterized protein
FFUJ_05588-E2	VI	717195	718322	-	5.39348e-10	9.29565e-09	1.86279	26.4839	44.9908	4.56695	14.9769	16.8053	29.6667	0.965759	5.16708	FFUJ_05588	uncharacterized protein
FFUJ_11909-E3	XI	1781866	1783854	-	0.00145853	0.00747259	1.86068	0.572605	0.60673	0.385431	1.29788	0.368948	0.153862	0.112216	0.52478	FFUJ_11909	uncharacterized protein
FFUJ_11052-E1	X	2173093	2174216	+	8.04161e-11	1.51778e-09	1.86057	504.055	386.91	21.7251	70.9968	842.852	626.908	4.61298	9.02402	FFUJ_11052	related to quinone reductase
FFUJ_04078-E2	II	4060712	4061639	-	1.06586e-07	1.3172e-06	1.85809	1.76481	1.291	1.18667	3.7536	0.656212	0.424198	0.33143	0.807877	FFUJ_04078	related to haloacetate dehalogenase H-1
FFUJ_09741-E1	IX	1424964	1428005	+	1.2327e-16	3.85076e-15	1.85783	11.2287	34.5774	10.202	33.008	2.91642	8.07557	2.41814	9.30681	FFUJ_09741	related to polyphosphoinositide phosphatase family member
FFUJ_06202-E1	VI	2789413	2789964	+	8.42558e-25	4.16495e-23	1.85432	52.8674	86.4197	52.2942	168.545	30.579	38.4334	2.79674	17.4822	FFUJ_06202	related to pyridoxamine phosphate oxidase
FFUJ_13125-E2	IV	470292	472023	-	1.11999e-14	2.9694e-13	1.84692	12.4136	31.0937	8.38473	27.1941	4.21614	1.72528	1.27428	2.61065	FFUJ_13125	related to acetylhydrolase
FFUJ_13474-E3	IV	1535510	1536540	-	4.7639e-05	0.000356566	1.84252	257.019	248.598	155.58	504.856	269.34	184.511	60.7761	162.539	FFUJ_13474	related to aldo-keto reductase YPR1
FFUJ_01726-E1	I	1108615	1110735	-	5.61274e-29	3.3076e-27	1.84227	9.85882	10.6097	10.8323	34.633	4.40486	3.22967	0.688024	2.3159	FFUJ_01726	uncharacterized protein
FFUJ_04705-E5	II	1896013	1897433	-	1.17292e-10	2.15729e-09	1.83989	273.994	567.265	199.818	628.418	126.103	225.381	84.2613	128.646	FFUJ_04705	related to cell wall protein cwl1
FFUJ_14205-E1	XII	314209	314667	+	9.68687e-05	0.000674532	1.837	1.22799	1.06331	0.811776	2.63542	0.310691	0.849272	0.0803035	0.202965	FFUJ_14205	uncharacterized protein
FFUJ_04877-E1	II	1310564	1311458	+	2.36744e-17	7.66154e-16	1.83553	44.6076	77.7254	32.4577	102.578	5.61788	13.8555	8.6687	18.8558	FFUJ_04877	uncharacterized protein
FFUJ_05497-E1	VI	422723	423217	+	0.000135913	0.000914788	1.83007	3.15212	5.26071	1.75397	5.22193	2.93858	4.24119	0.921962	1.4636	FFUJ_05497	uncharacterized protein
FFUJ_06310-E1	VI	3215213	3217108	+	1.99213e-09	3.21191e-08	1.82896	7.14219	16.9499	7.1831	22.7656	3.83722	7.10894	2.47624	8.82053	FFUJ_06310	related to aflatoxin efflux pump AFLT
FFUJ_13753-E2	VIII	824261	826520	-	1.70584e-09	2.77688e-08	1.82772	3.67108	3.68354	2.70737	8.46855	1.74661	1.3271	0.927313	2.00419	FFUJ_13753	uncharacterized protein
FFUJ_08412-E1	VII	2272870	2274616	+	7.36532e-05	0.000526178	1.8243	8.63284	20.2355	3.78507	11.9989	8.716	18.8542	1.57336	7.85386	FFUJ_08412	probable acyl-CoA dehydrogenase
FFUJ_01888-E6	I	547260	548382	-	1.13151e-06	1.15767e-05	1.82051	28.0214	59.4728	9.44292	29.7107	29.5655	57.3859	3.55331	14.3301	FFUJ_01888	uncharacterized protein
FFUJ_10073-E5	IX	341504	343115	-	8.63886e-36	6.73881e-34	1.8173	12.1925	36.2102	18.2031	57.0637	4.24284	18.9449	2.35858	6.39476	FFUJ_10073	probable DFG5 protein
FFUJ_06959-E1	V	688960	689877	+	1.48308e-34	1.07603e-32	1.81451	52.6172	109.211	29.915	94.1419	8.98137	28.4581	2.63784	4.46272	FFUJ_06959	related to metallo-beta-lactamase family protein
FFUJ_05205-E4	II	338090	339458	-	1.42449e-17	4.72323e-16	1.80369	148	445.181	108.984	337.033	47.0375	133.392	30.9773	63.1596	FFUJ_05205	related to polyadenylate-binding protein
FFUJ_09929-E1	IX	761853	763742	+	2.22453e-05	0.0001787	1.80358	2.46672	1.5287	4.90293	15.3594	1.3927	0.644475	1.33776	5.50944	FFUJ_09929	related to O-methylsterigmatocystin oxidoreductase
FFUJ_04875-E1	II	1313406	1316606	+	2.69525e-32	1.77426e-30	1.80306	12.171	16.0328	13.9658	43.2581	4.57384	4.65774	2.83763	4.20413	FFUJ_04875	related to excision repair protein RAD4
FFUJ_13678-E4	IV	2187335	2190065	-	5.0883e-07	5.51982e-06	1.79591	57.7779	176.85	24.7865	76.0933	60.9171	191.793	13.1094	25.9549	FFUJ_13678	probable aconitase
FFUJ_10826-E4	X	1639722	1640315	-	2.90883e-09	4.60195e-08	1.79454	71.7254	86.9472	10.2973	32.9938	98.93	79.4633	1.59087	11.4257	FFUJ_10826	uncharacterized protein
FFUJ_10874-E1	X	1748051	1748736	+	4.30675e-19	1.56235e-17	1.77846	114.011	459.199	121.148	373.156	8.631	77.7772	15.7693	29.5268	FFUJ_10874	uncharacterized protein
FFUJ_02373-E2	III	726606	727899	-	1.53056e-05	0.00012633	1.77665	12.008	27.1438	9.63893	29.2197	9.27797	17.4192	5.06958	13.5273	FFUJ_02373	uncharacterized protein
FFUJ_r2-E1	VII	743060	743175	+	0.0093491	0.0361922	1.77412	1.64135	3.93417	2.362	7.11943	1.71386	1.31042	0.976433	3.57448	FFUJ_r2	0
FFUJ_01986-E1	I	286343	287830	+	0.00372239	0.0166502	1.77217	0.375686	1.26787	0.271652	0.784827	0.048704	0.278125	0.0939463	0.328333	FFUJ_01986	related to immune-responsive protein 1
FFUJ_02652-E5	III	1658624	1661836	-	0.00139373	0.00718973	1.77067	6.12379	46.4358	2.87264	8.93008	5.19941	52.5154	1.04626	7.69232	FFUJ_02652	probable cutinase transcription factor 1 beta
FFUJ_03511-E2	III	4560052	4561743	-	4.72186e-07	5.15963e-06	1.76094	8.6936	8.55756	10.5407	32.1221	2.27642	3.47601	3.22424	6.08365	FFUJ_03511	probable extragenic suppressor of the bimD6 mutation
FFUJ_00951-E1	I	3713034	3717108	+	2.78934e-18	9.67665e-17	1.75653	78.9799	192.403	77.0608	233.329	4.77209	34.7279	5.14436	51.7012	FFUJ_00951	related to CAF120 CCR4 Associated Factor 120 kDa
FFUJ_06164-E1	VI	2671976	2673916	+	2.31155e-15	6.58108e-14	1.75408	4.7121	4.7727	4.53088	13.7437	1.41674	1.01558	0.450392	1.69976	FFUJ_06164	related to cytosine C5-DNA methyltransferase
FFUJ_07805-E1	V	3354906	3357033	+	1.22139e-15	3.5754e-14	1.75266	55.9225	118.383	45.9066	138.807	18.1672	9.46231	4.86156	12.9677	FFUJ_07805	probable NADH dehydrogenase (ubiquinone)%2C 64 kD subunit%2C mitochondrial
FFUJ_01741-E2	I	1065442	1066646	-	9.52679e-07	9.89715e-06	1.74082	5.987	9.37765	1.15198	3.50314	7.57452	10.1671	0.297955	0.810386	FFUJ_01741	probable CYB2-lactate dehydrogenase cytochrome b2
FFUJ_14569-E3	IV	2515589	2516451	-	3.4037e-17	1.09126e-15	1.73538	43.4755	111.205	45.9122	137.251	21.8398	54.4376	4.97675	9.48006	FFUJ_14569	related to hydrolase related to dienelactone hydrolase
FFUJ_10693-E1	X	1290994	1294904	+	6.88358e-16	2.04162e-14	1.73395	0.965444	0.682946	0.867097	2.52524	0.794473	0.431603	0.177804	0.0743459	FFUJ_10693	related to tol protein
FFUJ_08716-E1	VII	1197510	1198718	+	1.01066e-06	1.04592e-05	1.73144	65.1038	94.7999	27.7587	81.4728	21.6586	16.613	13.536	30.2679	FFUJ_08716	uncharacterized protein
FFUJ_09461-E1	IX	2254468	2255055	+	0.000111461	0.000766649	1.73094	11.805	30.1113	8.91172	26.4045	7.52235	17.5356	4.03416	15.4398	FFUJ_09461	related to histidine triad protein
FFUJ_01664-E1	I	1292515	1294320	-	0.000535998	0.00311243	1.729	95.3286	232.81	75.1192	217.845	71.934	193.012	50.8938	103.14	FFUJ_01664	uncharacterized protein
FFUJ_14180-E1	XII	406221	406607	-	6.92335e-11	1.31592e-09	1.72834	13.2305	26.8758	9.63215	28.8157	0.697792	1.82638	0.698244	7.55406	FFUJ_14180	uncharacterized protein
FFUJ_00239-E3	I	5914675	5916215	-	0.00261756	0.0123631	1.728	15.696	26.9359	11.6433	33.5279	11.6983	20.6877	9.95666	18.2178	FFUJ_00239	probable glutamine synthetase
FFUJ_09624-E5	IX	1745973	1748265	-	8.89638e-20	3.35354e-18	1.72592	30.8477	100.73	35.3799	103.441	18.3115	52.847	9.42156	12.6459	FFUJ_09624	related to YVC1-vacuolar cation channel
FFUJ_04584-E2	II	2335317	2336395	-	8.66533e-33	5.84693e-31	1.72261	23.0675	73.1518	18.3365	54.2798	11.7808	60.8648	2.26279	10.2484	FFUJ_04584	uncharacterized protein
FFUJ_09652-E4	IX	1651915	1653645	-	3.56465e-08	4.72544e-07	1.71894	6.05245	8.9972	1.00187	3.03074	6.81573	8.82377	0.134491	0.643206	FFUJ_09652	related to carboxylic acid transporter protein
FFUJ_01258-E2	I	2742665	2743343	-	1.18151e-18	4.1959e-17	1.71299	81.7673	132.497	43.6706	126.026	38.2836	26.4427	11.8374	9.66502	FFUJ_01258	uncharacterized protein
FFUJ_01090-E2	I	3302105	3302951	-	7.92994e-10	1.33768e-08	1.71187	28.3753	79.6561	26.8445	77.9751	18.3552	40.5778	7.22631	15.2534	FFUJ_01090	related to cytosolic Cu/Zn superoxide dismutase
FFUJ_05061-E1	II	711027	712040	-	1.28912e-18	4.56607e-17	1.70827	4.25753	5.90058	4.16352	12.2751	3.20141	3.10094	0.576376	1.41049	FFUJ_05061	uncharacterized protein
FFUJ_01266-E4	I	2717845	2719120	-	4.49497e-24	2.15105e-22	1.70794	54.6576	103.028	59.2785	172.477	15.9216	29.8734	14.081	28.4705	FFUJ_01266	related to YjeF domain protein
FFUJ_05114-E2	II	575211	579098	-	1.21014e-07	1.47524e-06	1.70738	2.37533	6.58048	2.30086	6.60536	1.43557	4.39023	0.956347	2.16705	FFUJ_05114	related to PHM7-similarity to A.thaliana hyp1 protein
FFUJ_11506-E3	XI	755256	755696	-	3.78978e-05	0.000289762	1.70661	4.95423	5.07013	2.68794	7.58089	1.85509	1.19651	1.49986	1.38044	FFUJ_11506	uncharacterized protein
FFUJ_07383-E3	V	1979690	1981087	-	5.91823e-24	2.8122e-22	1.70359	55.5256	144.862	49.8874	143.421	17.0876	42.2866	12.9436	3.36194	FFUJ_07383	related to NsdD protein
FFUJ_04164-E1	II	3807103	3807948	+	3.92342e-12	8.39089e-11	1.69677	53.5936	89.1096	39.6784	115.009	8.52143	40.7087	11.4245	35.2659	FFUJ_04164	uncharacterized protein
FFUJ_10506-E1	X	806837	807805	+	0.00142351	0.007321	1.69647	0.0842215	0.149159	0.329312	0.985141	0.145876	0.148244	0.0795117	0.107337	FFUJ_10506	related to ketoreductases
FFUJ_09999-E1	IX	543449	545053	+	5.7616e-14	1.46152e-12	1.69374	7.36355	18.3314	7.24332	20.6827	4.08231	9.99826	1.95805	3.76868	FFUJ_09999	uncharacterized protein
FFUJ_13149-E1	IV	522318	522791	+	1.96928e-05	0.000159708	1.69318	6.61367	5.3434	7.03472	20.0413	4.90539	3.07787	2.96557	8.98942	FFUJ_13149	uncharacterized protein
FFUJ_08868-E4	VII	738983	740127	-	2.437e-07	2.7847e-06	1.69283	100.907	210.814	92.5288	263.944	68.1237	119.784	39.8706	86.7763	FFUJ_08868	uncharacterized protein
FFUJ_09572-E3	IX	1904364	1908637	-	5.13924e-07	5.5706e-06	1.69118	12.4876	39.6514	13.1775	37.6471	6.4511	18.9022	5.551	14.0404	FFUJ_09572	related to sexual differentiation and meiosis protein ste20
FFUJ_09309-E1	IX	2641104	2643240	+	0.00993624	0.0380612	1.68741	0.25055	0.195813	0.130413	0.361751	0.252534	0.0824324	0.0582888	0.125607	FFUJ_09309	related to transcriptional activator Mut3p
FFUJ_14547-E1	IV	2449430	2450314	-	1.65003e-20	6.4356e-19	1.68594	28.9567	26.3861	31.8893	90.6722	13.6694	8.51301	3.95975	8.92103	FFUJ_14547	related to chitinase
FFUJ_09674-E1	IX	1598651	1599811	+	2.40587e-10	4.2946e-09	1.67261	51.3786	147.379	65.2318	184.345	20.9165	24.141	2.78383	39.5857	FFUJ_09674	related to members of the aldo/keto reductase family
FFUJ_08020-E1	V	4020510	4021249	+	1.15663e-08	1.66581e-07	1.67237	30.1366	52.0839	39.1874	110.111	20.344	33.7258	17.1259	27.2685	FFUJ_08020	uncharacterized protein
FFUJ_13578-E1	IV	1836894	1837688	+	7.30644e-05	0.000522525	1.67132	3.4146	6.96556	3.87676	10.809	0.993311	2.23792	0.293309	4.78136	FFUJ_13578	uncharacterized protein
FFUJ_07874-E2	V	3591046	3592168	-	1.07845e-27	5.94029e-26	1.67117	44.9734	125.753	36.2689	102.369	19.8311	48.6538	8.32553	10.6415	FFUJ_07874	related to ketoreductases
FFUJ_01879-E3	I	574509	577851	-	0	2.8e-45	1.66787	12.8589	43.8475	11.5577	33.1281	1.1248	7.35922	0.570699	3.52586	FFUJ_01879	probable ATP dependent RNA helicase
FFUJ_03112-E3	III	3302181	3303864	-	5.31993e-33	3.62588e-31	1.66408	17.2064	27.9494	17.5021	49.138	7.49544	7.80288	3.37501	4.01598	FFUJ_03112	probable RMD1-protein required for Meiotic Division
FFUJ_10457-E6	X	619785	622340	-	2.38754e-07	2.74445e-06	1.66391	0.837461	1.21228	1.37736	3.96656	0.526664	0.796227	0.383287	0.368121	FFUJ_10457	related to nitrate assimilation regulatory protein nirA
FFUJ_04289-E7	II	3384628	3385903	-	6.05558e-07	6.5012e-06	1.65774	336.72	940.755	273.581	773.346	76.0415	342.421	76.3561	250.457	FFUJ_04289	related to human TGR-CL10C
FFUJ_13647-E1	IV	2070233	2072755	+	1.87406e-17	6.12358e-16	1.65562	21.6527	55.5517	23.2576	65.6335	7.44521	20.7074	3.12879	12.1588	FFUJ_13647	probable SAP1-member of the AAA-protein family
FFUJ_14921-E3	VI	2321477	2323115	-	5.6432e-07	6.08753e-06	1.65288	165.925	381.01	201.913	571.113	69.137	163.748	52.5603	272.429	FFUJ_14921	related to transcription factor Ask10p
FFUJ_09808-E5	IX	1126241	1127616	-	7.97447e-07	8.40089e-06	1.65115	8.33857	16.3221	6.93849	19.1492	3.03449	4.67431	3.02939	5.86708	FFUJ_09808	uncharacterized protein
FFUJ_01891-E1	I	536957	537488	+	1.69463e-17	5.57781e-16	1.65074	32.1307	56.2311	35.0338	98.7863	7.32684	12.0995	3.30201	6.76798	FFUJ_01891	uncharacterized protein
FFUJ_01346-E1	I	2497238	2497882	+	9.03969e-11	1.69667e-09	1.64971	8033.95	15081.5	2292.74	6453.35	8056.62	7390.63	381.326	1406.1	FFUJ_01346	probable heat shock protein 30
FFUJ_08865-E2	VII	746249	747390	-	0.00534251	0.0225445	1.63793	0.196904	0.801258	0.728156	2.17256	0.0362034	0.203032	0.449727	0.310467	FFUJ_08865	uncharacterized protein
FFUJ_13702-E1	IV	2279858	2280790	-	5.4141e-07	5.84974e-06	1.62991	49.8582	73.0263	53.1791	144.984	34.4958	35.5274	25.7727	40.6334	FFUJ_13702	uncharacterized protein
FFUJ_12327-E1	VIII	1700285	1701575	+	0.000137338	0.000922075	1.62347	0.541018	0.269613	0.510344	1.41803	0.264667	0.124365	0.105935	0.368444	FFUJ_12327	uncharacterized protein
FFUJ_01621-E1	I	1459291	1460375	+	3.767e-42	3.55463e-40	1.62098	75.5956	118.418	68.124	187.191	42.1879	59.1876	7.50901	18.1041	FFUJ_01621	related to rna-binding protein fus/tls
FFUJ_00204-E1	I	5990327	5991425	+	5.90664e-06	5.3425e-05	1.61922	13.2078	9.89213	2.29669	6.38629	17.9822	11.3375	0.541613	1.30149	FFUJ_00204	related to endo-polygalacturonase 6
FFUJ_07303-E2	V	1683925	1684761	-	9.18805e-12	1.91643e-10	1.61738	10.9938	34.7536	11.2963	31.3907	3.03416	10.6803	1.17949	10.0965	FFUJ_07303	uncharacterized protein
FFUJ_01397-E1	I	2300341	2300847	+	1.27466e-10	2.334e-09	1.61337	53.6113	104.399	43.1796	117.124	17.4366	37.1134	14.5737	30.0464	FFUJ_01397	uncharacterized protein
FFUJ_05483-E1	VI	385513	389851	+	0.00186539	0.00926515	1.61308	0.144146	0.371981	0.179755	0.461924	0.0971415	0.300697	0.115484	0.173823	FFUJ_05483	related to vegetatible incompatibility protein HET-E-1
FFUJ_09538-E2	IX	2027666	2030549	-	7.13453e-28	3.99504e-26	1.61217	33.925	85.1282	42.064	113.905	17.2633	40.7891	8.84586	8.02622	FFUJ_09538	related to Na+/H+ antiporter CNH1
FFUJ_12309-E1	VIII	1632245	1635145	+	1.43623e-08	2.0402e-07	1.61066	351.178	441.953	81.825	223.613	405.992	213.003	14.1392	61.6943	FFUJ_12309	related to aspartate-tRNA ligase%2C cytosolic
FFUJ_05700-E2	VI	1162174	1165034	-	1.19606e-11	2.46049e-10	1.61025	18.9386	36.7167	18.448	50.3127	3.69217	14.7349	3.65731	14.7938	FFUJ_05700	related to Calcium_related spray protein
FFUJ_14350-E1	V	4262112	4262876	+	0.0021304	0.0103864	1.6075	1.97352	1.04241	1.78356	4.87885	2.45455	1.02851	0.602272	2.02189	FFUJ_14350	probable pectate lyase
FFUJ_01853-E1	I	668617	669741	+	8.16799e-05	0.000577557	1.60672	5.58914	11.192	5.12466	13.7173	2.91275	5.7534	2.66993	5.55498	FFUJ_01853	uncharacterized protein
FFUJ_09742-E2	IX	1422736	1423075	-	0.0004345	0.00257626	1.60596	47.3585	86.0607	26.0342	71.4974	25.8159	52.6582	11.0536	41.6396	FFUJ_09742	uncharacterized protein
FFUJ_00776-E2	I	4268138	4270165	-	5.43981e-17	1.7273e-15	1.60068	1085.96	2078.29	463.277	1252.5	766.398	874.807	27.9345	151.522	FFUJ_00776	probable heat shock protein 70 (hsp70)
FFUJ_03384-E1	III	4214103	4215134	+	7.5605e-19	2.71354e-17	1.59799	37.6635	61.4988	39.4568	105.868	8.13483	4.99264	6.11185	12.7392	FFUJ_03384	related to SCS3 Inositol phospholipid synthesis protein
FFUJ_00499-E3	I	5217260	5221121	-	1.12912e-18	4.02044e-17	1.59717	28.1157	69.7149	27.9693	74.6933	16.3212	31.9671	6.07638	6.56458	FFUJ_00499	uncharacterized protein
FFUJ_13534-E1	IV	1707434	1709248	-	1.0284e-12	2.31689e-11	1.59621	7.89273	9.46375	6.82494	18.7302	5.86177	6.21008	0.258495	5.88974	FFUJ_13534	related to FMP25 Found in Mitochondrial Proteome
FFUJ_06096-E3	VI	2430057	2430447	-	0.000287185	0.0017901	1.59309	3.9932	27.3205	7.35431	19.9377	2.06542	7.76626	2.22122	7.0061	FFUJ_06096	uncharacterized protein
FFUJ_10397-E5	X	469636	473164	-	0.00341892	0.0155557	1.59192	0.8601	1.1838	0.154213	0.401316	1.00282	0.737901	0.0778716	0.175418	FFUJ_10397	uncharacterized protein
FFUJ_07503-E2	V	2386079	2387747	-	1.97233e-23	9.02258e-22	1.58981	21.4395	20.1986	27.6775	74.6768	9.58012	5.16619	3.22755	14.8059	FFUJ_07503	related to aldehyde dehydrogenase
FFUJ_01563-E2	I	1692093	1692708	-	6.84149e-16	2.03361e-14	1.58961	12.2542	29.6644	11.0443	29.719	4.86051	11.308	1.62354	6.3365	FFUJ_01563	uncharacterized protein
FFUJ_04805-E4	II	1500024	1502805	-	4.57415e-09	6.97493e-08	1.58501	45.5421	87.4227	40.0702	106.48	5.67039	20.5158	12.9004	26.6822	FFUJ_04805	related to A.thaliana hyp1 protein
FFUJ_05051-E1	II	751328	752225	+	8.31454e-11	1.56492e-09	1.58183	7.22376	12.5608	6.34005	16.8463	3.4074	3.9853	1.95912	4.12753	FFUJ_05051	uncharacterized protein
FFUJ_01363-E2	I	2434984	2436165	-	4.65558e-05	0.000349427	1.58084	2512.56	2142.92	38.3846	104.183	4288.91	3573.1	15.0781	28.7562	FFUJ_01363	related to Zn-dependent oxidoreductases
FFUJ_08273-E1	VII	2751894	2752673	-	2.39674e-07	2.74626e-06	1.5804	64.1844	140.887	52.1224	137.655	37.1879	82.8236	20.8855	42.6617	FFUJ_08273	related to AVO2 Component of a complex containing the Tor2p kinase and other proteins%2C which may have a role in regulation of cell growth
FFUJ_07852-E1	V	3526480	3526955	+	3.32698e-06	3.15958e-05	1.575	5.44419	14.9515	1.94525	5.11812	0.221174	1.81389	0.319539	0.116928	FFUJ_07852	uncharacterized protein
FFUJ_13700-E5	IV	2271104	2277223	-	3.00488e-15	8.44808e-14	1.57436	11.6746	19.3957	9.43478	24.9566	5.43802	7.84223	2.48301	4.93131	FFUJ_13700	uncharacterized protein
FFUJ_11510-E2	XI	763842	765481	-	0.000443199	0.00262208	1.57238	1.67432	3.1048	2.64886	7.06956	0.665016	0.469553	0.695874	2.76752	FFUJ_11510	related to polyamine oxidase precursor
FFUJ_04158-E1	II	3817282	3821157	+	4.16027e-20	1.60408e-18	1.57222	19.3116	28.2498	20.6383	54.6571	7.62799	9.98625	2.97473	8.57673	FFUJ_04158	related to human PTC protein involved in nevoid basal cell carcinoma syndrome
FFUJ_13701-E1	IV	2278674	2279736	+	0.000746853	0.00418033	1.55922	3.05349	4.57091	3.74034	9.65795	2.05422	2.51328	2.2945	4.23607	FFUJ_13701	related to light induced alcohol dehydrogenase Bli-4
FFUJ_14814-E2	IV	3127959	3129950	-	5.04425e-05	0.000375054	1.55912	0.994658	1.04742	0.913751	2.39776	0.203198	0.471086	0.2439	0.513715	FFUJ_14814	related to heterokaryon incompatibility protein (het-6OR allele)
FFUJ_03311-E4	III	3923934	3925248	-	5.0482e-05	0.00037514	1.55693	2.10477	4.15562	1.24066	3.21698	1.01061	2.7711	0.150435	1.32357	FFUJ_03311	LEU2-Beta-isopropyl-malate dehydrogenase
FFUJ_11239-E1	XI	90780	92021	-	1.22658e-07	1.49392e-06	1.55177	2.98852	4.42647	1.9549	5.01597	1.11754	1.96546	0.719578	1.2903	FFUJ_11239	related to aldehyde-alcohol dehydrogenase
FFUJ_04162-E1	II	3809229	3810950	+	3.92285e-40	3.48283e-38	1.55085	90.437	164.303	63.5578	167.885	63.6682	126.039	3.47457	21.5378	FFUJ_04162	probable NADH2 dehydrogenase (ubiquinone) flavoprotein 1 precursor
FFUJ_13776-E1	VIII	773420	774532	+	0.00586546	0.0243852	1.55071	0.285199	0.528233	0.296512	0.775052	0.221371	0.323113	0.070375	0.274129	FFUJ_13776	uncharacterized protein
FFUJ_03782-E1	II	4807482	4808335	+	1.79046e-18	6.30869e-17	1.53948	1616.96	2639.3	1842.04	4772.06	831.203	817.015	14.7992	396.534	FFUJ_03782	mannitol dehydrogenase
FFUJ_00231-E1	I	5930367	5935583	+	0.00548414	0.0230341	1.53787	0.22738	0.123571	0.1012	0.253868	0.175782	0.0428821	0.065296	0.0540739	FFUJ_00231	uncharacterized protein
FFUJ_01589-E1	I	1551212	1551491	+	0.0102338	0.0390349	1.53659	1.91658	1.31823	1.86109	4.93015	0.749018	1.07024	0.920998	1.52385	FFUJ_01589	uncharacterized protein
FFUJ_14686-E1	IV	2811498	2813359	+	0.0113585	0.0426023	1.53642	2.10403	7.02119	6.97428	18.2626	1.38368	4.30176	3.39155	10.4036	FFUJ_14686	related to monooxigenase
FFUJ_03526-E2	III	4614242	4616442	-	7.14293e-20	2.71532e-18	1.53243	2.21418	3.20598	2.50949	6.55503	1.41471	1.43179	0.207169	0.559974	FFUJ_03526	uncharacterized protein
FFUJ_12986-E1	IV	85236	86483	+	9.96388e-32	6.40298e-30	1.53208	25.3851	36.4611	29.3721	75.4025	10.0371	8.24092	4.82843	4.43863	FFUJ_12986	uncharacterized protein
FFUJ_14179-E3	XII	408404	409580	-	5.0159e-09	7.61413e-08	1.52183	9.26256	18.3915	7.5105	19.1627	2.47474	1.26543	1.14789	4.13318	FFUJ_14179	uncharacterized protein
FFUJ_00721-E1	I	4452981	4453373	+	1.35501e-28	7.88181e-27	1.5198	78.7584	97.9925	99.9524	256.283	21.3682	13.9196	2.01174	3.1145	FFUJ_00721	uncharacterized protein
FFUJ_02280-E2	III	480484	483503	-	1.61694e-35	1.2398e-33	1.51782	15.6845	47.8729	16.1189	41.3763	3.37863	12.9917	0.45676	1.8966	FFUJ_02280	related to histidine kinase
FFUJ_02977-E1	III	2794006	2795937	+	4.77158e-12	1.01565e-10	1.51623	68.2834	148.861	68.4037	174.601	15.5876	44.2518	14.1436	33.9026	FFUJ_02977	related to sucrose transporter SUT1D
FFUJ_14635-E1	IV	2683361	2685457	+	6.1464e-05	0.000446424	1.51402	16.9125	24.6949	19.9218	52.0063	3.84437	5.56167	7.70828	3.78503	FFUJ_14635	related to POX1-acyl-CoA oxidase
FFUJ_04669-E1	II	2005978	2009113	+	4.20275e-13	9.82949e-12	1.512	3.95861	9.38331	4.08987	10.3994	0.686271	2.54942	0.113893	1.35538	FFUJ_04669	related to helicase-like transcription factor
FFUJ_05729-E1	VI	1233928	1236081	+	2.07339e-12	4.57196e-11	1.50904	43.7676	139.003	54.8815	140.423	17.3861	64.6215	10.319	12.6862	FFUJ_05729	uncharacterized protein
FFUJ_08733-E1	VII	1137975	1138982	+	2.25976e-08	3.09913e-07	1.50498	30.2494	60.4002	32.9997	84.6718	8.80025	14.9812	6.4051	12.0656	FFUJ_08733	related to F1F0-ATPase complex assembly protein ATP11
FFUJ_03508-E2	III	4548522	4550185	-	3.33805e-34	2.38344e-32	1.50433	121.11	222.835	182.942	465.967	21.7477	41.6124	13.7737	25.3887	FFUJ_03508	related to transporter-like protein CTL2
FFUJ_00473-E1	I	5300243	5301675	+	0.000337964	0.00206559	1.50375	1.1136	2.21124	0.977255	2.49025	0.459644	1.19881	0.0797825	1.06995	FFUJ_00473	related to pisatin demethylase (cytochrome P450)
FFUJ_00243-E1	I	5899404	5901111	+	9.69191e-05	0.000674535	1.5034	21.8642	34.1903	12.7308	31.9108	20.732	26.5666	6.26852	13.768	FFUJ_00243	uncharacterized protein
FFUJ_02467-E1	III	1084169	1084773	+	6.90983e-08	8.76392e-07	1.50287	85.3244	109.458	101.426	259.456	33.5681	37.3619	21.3079	23.6235	FFUJ_02467	probable cyanate lyase
FFUJ_11979-E1	XI	1956581	1958334	+	1.02011e-10	1.89098e-09	1.50108	41.5321	62.6343	23.6188	60.5375	15.1592	10.631	4.03325	0.469561	FFUJ_11979	related to fluconazole resistance protein
FFUJ_08864-E1	VII	748640	750070	+	4.19928e-22	1.80475e-20	1.49873	33.7176	85.8527	30.7278	77.6958	9.08225	24.9171	0.578444	2.36486	FFUJ_08864	related to phosphatidylinositol/phosphatidylcholine transfer protein
FFUJ_06818-E1	V	292291	303497	+	2.10968e-07	2.44799e-06	1.4983	2.18643	3.65575	1.12637	2.83324	0.288677	0.893749	0.262117	0.53463	FFUJ_06818	related to multidrug efflux pump
FFUJ_14895-E1	III	1769657	1771333	+	2.03397e-21	8.26758e-20	1.4964	11.5485	12.8246	13.5638	34.1566	4.18743	2.17902	1.88985	4.16676	FFUJ_14895	related to dna polymerase delta small subunit
FFUJ_05836-E1	VI	1562754	1564737	+	8.14347e-10	1.37028e-08	1.49572	0.66969	1.14447	1.06635	2.70645	0.172974	0.295333	0.0975637	0.405757	FFUJ_05836	related to heterokaryon incompatibility protein het-6
FFUJ_10702-E8	X	1317821	1321310	-	4.88289e-22	2.07216e-20	1.49102	1.62356	1.23053	2.53233	6.4451	1.12385	0.738064	0.221789	0.711248	FFUJ_10702	related to isoamyl alcohol oxidase
FFUJ_05893-E1	VI	1769373	1773580	+	0.0126233	0.0465313	1.48907	20.7669	33.7886	10.3654	25.3655	18.0577	29.6532	8.91657	15.7289	FFUJ_05893	probable PCK1-phosphoenolpyruvate carboxykinase
FFUJ_14238-E3	XII	165360	167486	-	1.49497e-23	6.93285e-22	1.48821	14.5109	29.2764	15.191	38.0434	2.94207	8.03271	1.16104	3.94927	FFUJ_14238	uncharacterized protein
FFUJ_09428-E1	IX	2347253	2348275	-	2.85229e-35	2.16245e-33	1.48529	47.5854	72.2555	65.2443	162.228	21.3611	29.6452	11.6857	7.52177	FFUJ_09428	related to oxidoreductase
FFUJ_01647-E3	I	1351414	1352397	-	1.90145e-11	3.82415e-10	1.48472	9892	14954.1	3160	7927.44	6315.76	3044.33	574.567	1774.73	FFUJ_01647	related to putative plasma membrane protein YRO2
FFUJ_05657-E1	VI	1006942	1009686	+	1.10787e-07	1.36411e-06	1.48247	8.24448	15.836	4.78243	11.9354	1.85497	1.57487	0.777248	2.85753	FFUJ_05657	related to DNA polymerase eta
FFUJ_08801-E1	VII	915299	916165	+	7.08952e-12	1.49723e-10	1.48243	19.6769	60.6648	12.2829	30.6735	17.9221	53.2957	3.07477	7.66914	FFUJ_08801	related to HD family hydrolase
FFUJ_13257-E1	IV	855424	855987	-	2.3836e-41	2.17337e-39	1.47526	34.856	50.4423	51.4824	127.838	8.77092	7.55285	3.32067	2.51457	FFUJ_13257	uncharacterized protein
FFUJ_02489-E1	III	1141397	1142038	+	1.16239e-09	1.93182e-08	1.47408	21.0855	29.147	26.2737	65.387	2.85307	2.44631	2.90095	8.96405	FFUJ_02489	uncharacterized protein
FFUJ_12027-E1	XI	2099130	2100056	+	0.000304932	0.00188325	1.47357	3.97024	8.83003	2.86609	7.06461	2.6545	5.21397	1.23272	3.43873	FFUJ_12027	related to hydrolases or acyltransferases (alpha/beta hydrolase superfamily)
FFUJ_09102-E1	VII	146871	147809	+	0.00574023	0.0239902	1.47347	20.1578	49.7107	22.3871	56.7507	12.3204	28.63	10.5346	25.0328	FFUJ_09102	related to putative nucleotide binding protein (NUPB)
FFUJ_13151-E2	IV	525676	526316	-	2.13329e-21	8.63274e-20	1.4722	30.6259	56.6358	22.629	55.695	17.4591	19.0339	2.66241	2.33405	FFUJ_13151	related to DUF967 domain protein
FFUJ_13522-E2	IV	1666868	1667391	-	5.64886e-23	2.54104e-21	1.46899	200.705	330.972	189.653	467.372	23.3818	33.0931	25.7797	57.7297	FFUJ_13522	uncharacterized protein
FFUJ_02539-E1	III	1293254	1295434	+	1.64375e-09	2.68552e-08	1.46826	6.45014	8.94181	8.52415	21.2356	1.11068	1.50705	1.37552	1.7984	FFUJ_02539	probable abc1 protein precursor
FFUJ_09471-E1	IX	2230298	2231155	+	5.66813e-36	4.44718e-34	1.46823	101.963	300.107	121.049	297.608	56.5146	138.733	17.1504	6.64017	FFUJ_09471	uncharacterized protein
FFUJ_13427-E1	IV	1394780	1398587	+	5.04007e-07	5.47191e-06	1.46716	1.47297	3.42482	1.6796	4.09392	0.740355	1.34226	0.661866	1.17476	FFUJ_13427	related to nik-1 protein (Os-1p protein)
FFUJ_07875-E3	V	3593265	3593896	-	1.20288e-23	5.63642e-22	1.4632	305.476	805.838	230.087	569.797	132.893	353.895	13.9985	44.832	FFUJ_07875	related to P.aeruginosa regulatory protein mmsR
FFUJ_13262-E4	IV	873533	875286	-	3.85034e-07	4.28026e-06	1.45978	13.9549	26.7661	11.135	27.5004	10.1733	20.2769	1.96697	5.77466	FFUJ_13262	related to benzoate 4-monooxygenase cytochrome P450
FFUJ_02368-E1	III	716841	718642	+	3.40437e-17	1.09126e-15	1.45935	21.8241	33.8064	29.7442	73.7839	1.00168	6.5069	2.67461	2.93552	FFUJ_02368	uncharacterized protein
FFUJ_11697-E1	XI	1289105	1289632	-	4.68039e-34	3.32431e-32	1.45601	206.094	177.329	280.546	693.599	97.304	38.2868	20.9936	96.1543	FFUJ_11697	uncharacterized protein
FFUJ_08978-E1	VII	458219	459226	+	0.00439064	0.019095	1.45514	1.37263	2.67355	1.75349	4.32129	0.724867	1.22031	0.581995	1.82266	FFUJ_08978	uncharacterized protein
FFUJ_07236-E1	V	1481135	1482050	+	2.1718e-12	4.77335e-11	1.45431	46.1843	82.647	33.5085	82.8794	34.5755	68.5871	5.61657	23.3788	FFUJ_07236	probable NADH-ubiquinone oxidoreductase 19.3 kDa subunit%2C mitochondrial precursor
FFUJ_04323-E1	II	3224364	3226065	+	3.80253e-13	8.92437e-12	1.454	171.664	368.406	123.426	298.999	97.4214	148.438	31.3675	41.653	FFUJ_04323	uncharacterized protein
FFUJ_09944-E2	IX	719647	720393	-	2.25592e-34	1.61935e-32	1.45184	152.283	410.793	147.545	361.684	80.4398	192.839	7.38088	8.32416	FFUJ_09944	probable SOD2-superoxide dismutase (Mn) precursor%2C mitochondrial
FFUJ_05577-E5	VI	673788	676563	-	4.74641e-14	1.21312e-12	1.45039	17.0925	39.4226	18.366	44.6731	5.96028	20.4628	3.46205	9.00236	FFUJ_05577	related to nitrate assimilation regulatory protein nirA
FFUJ_05522-E2	VI	476492	477856	-	2.4e-44	2.43e-42	1.44737	132.334	156.938	142.797	347.58	51.5559	49.0084	19.0061	31.5184	FFUJ_05522	related to oxidoreductase
FFUJ_07310-E1	V	1704249	1706126	+	1.19963e-14	3.16192e-13	1.4472	159.719	283.57	113.228	274.02	38.2075	36.0597	21.8545	45.1663	FFUJ_07310	related to transcription factor atf1+
FFUJ_09942-E2	IX	723096	725154	-	4.06404e-13	9.52157e-12	1.44353	82.0272	149.746	69.4977	166.085	27.0595	75.8636	18.0471	11.782	FFUJ_09942	uncharacterized protein
FFUJ_00792-E2	I	4227082	4228207	-	7.42368e-35	5.44471e-33	1.44316	12.5888	13.2406	14.6843	35.6442	4.68385	3.79417	1.97795	2.94804	FFUJ_00792	probable methyltransferase
FFUJ_05129-E1	II	540763	541110	+	0.00118351	0.00620542	1.4428	23.2087	26.88	6.30325	15.5272	30.9043	23.2193	2.31982	3.40879	FFUJ_05129	uncharacterized protein
FFUJ_10491-E1	X	776676	778147	+	1.33677e-06	1.35129e-05	1.43907	8.90489	20.7717	4.98765	12.0741	3.23244	11.0444	1.5874	4.14374	FFUJ_10491	related to LSB3-possible role in the regulation of actin cytoskeletal organization
FFUJ_07309-E1	V	1697141	1698843	+	1.16039e-23	5.45628e-22	1.43881	5.16221	10.8039	5.46686	13.2817	2.38581	4.13001	0.571404	0.55851	FFUJ_07309	related to hexamer-binding protein HEXBP
FFUJ_08588-E1	VII	1639327	1639972	+	2.98621e-09	4.71332e-08	1.42915	1865.69	4565.3	2439.53	5908.94	162.798	968.62	374.17	446.683	FFUJ_08588	uncharacterized protein
FFUJ_11847-E1	XI	1650622	1652025	+	1.23954e-21	5.14697e-20	1.42609	21.7421	26.5602	21.7739	52.4117	9.90678	10.3667	3.32057	10.0374	FFUJ_11847	related to M.genitalium alanine--tRNA ligase
FFUJ_13378-E2	IV	1215117	1215484	-	5.92112e-15	1.60776e-13	1.42089	324.322	562.074	222.806	532.895	210.024	168.18	51.6485	97.1722	FFUJ_13378	uncharacterized protein
FFUJ_07065-E1	V	979028	979942	+	6.58882e-10	1.12126e-08	1.41954	27.5991	52.5055	26.5455	64.1102	16.392	31.8364	4.30165	21.4639	FFUJ_07065	uncharacterized protein
FFUJ_05926-E1	VI	1879858	1882009	+	3.02654e-09	4.77139e-08	1.41806	29.3152	43.1252	28.6484	68.2848	11.0923	15.3136	8.18519	19.5637	FFUJ_05926	related to triacylglycerol lipase
FFUJ_07599-E1	V	2704001	2706237	+	0.00404909	0.0178629	1.41793	10.3191	24.4499	5.6585	13.3194	4.1011	13.4724	3.64944	7.56576	FFUJ_07599	related to acyl-CoA cholesterol acyltransferase
FFUJ_07253-E2	V	1535969	1536279	-	5.17302e-09	7.84382e-08	1.41685	32.2268	55.1997	13.36	32.6386	35.1415	57.7886	0.985545	8.35491	FFUJ_07253	probable cytochrome b5
FFUJ_03512-E1	III	4563637	4565414	+	8.26724e-07	8.69575e-06	1.41679	6.16348	8.36201	7.83338	18.7185	1.22426	2.03753	1.07543	3.49797	FFUJ_03512	probable aspartic proteinase precursor
FFUJ_10755-E1	X	1456125	1458131	+	5.02202e-05	0.000373812	1.41655	0.783223	0.4301	0.699782	1.60504	0.71954	0.264199	0.0860149	0.376272	FFUJ_10755	related to ARCA protein
FFUJ_05760-E1	VI	1337597	1338037	+	2.24302e-11	4.48439e-10	1.41346	20.2158	18.1509	20.0418	48.7287	11.4871	7.04123	2.87343	6.75189	FFUJ_05760	uncharacterized protein
FFUJ_02440-E1	III	1003891	1007147	+	7.78433e-09	1.15439e-07	1.41335	3.5573	5.03836	3.46014	8.11976	1.03844	1.69794	0.353671	1.60723	FFUJ_02440	related to non-ribosomal peptide synthetase
FFUJ_05499-E1	VI	424437	425804	+	0.000168834	0.00110872	1.41191	3.9461	4.46727	2.05248	4.8206	3.20236	2.80936	0.75514	1.54507	FFUJ_05499	uncharacterized protein
FFUJ_02892-E1	III	2509974	2511134	+	0.0127822	0.0470532	1.41088	0.566627	1.41086	0.673102	1.53439	0.417991	0.60078	0.271795	0.646704	FFUJ_02892	uncharacterized protein
FFUJ_13070-E1	IV	293804	295309	-	4.16047e-16	1.2617e-14	1.41042	29.5126	59.56	17.3628	41.5105	8.84733	26.7288	1.26565	9.18345	FFUJ_13070	related to 24-dehydrocholesterol reductase precursor
FFUJ_07798-E1	V	3332505	3335001	+	2.56831e-27	1.37537e-25	1.40302	16.5936	33.4311	16.9385	39.7251	8.68061	17.147	2.95708	1.86085	FFUJ_07798	related to transcription factor medusa
FFUJ_03236-E1	III	3703539	3704512	+	3.3522e-24	1.62143e-22	1.39964	21.2853	23.068	19.5276	46.3458	9.75456	12.4318	1.61703	7.63553	FFUJ_03236	related to CBP3-required for assembly of cytochrome bc1 complex
FFUJ_09927-E2	IX	767332	769010	-	9.48455e-20	3.56529e-18	1.39879	8.61377	18.5997	10.953	25.9717	3.54901	7.9036	0.221819	3.52505	FFUJ_09927	uncharacterized protein
FFUJ_01588-E1	I	1551636	1552607	+	7.48801e-11	1.41925e-09	1.39734	3.1892	3.16763	3.12942	7.33556	1.54985	1.24	0.309312	0.331701	FFUJ_01588	uncharacterized protein
FFUJ_09771-E1	IX	1253201	1254727	-	2.6985e-20	1.04644e-18	1.39722	13.5725	13.3101	14.027	32.8617	7.0809	5.48815	2.45881	4.08433	FFUJ_09771	uncharacterized protein
FFUJ_08800-E1	VII	917515	918891	+	1.32389e-14	3.47586e-13	1.39557	28.9186	81.0912	29.6697	70.2233	11.2937	35.0548	2.35568	15.583	FFUJ_08800	uncharacterized protein
FFUJ_13670-E5	IV	2167713	2169689	-	1.73038e-06	1.71199e-05	1.39443	672.116	1446.25	456.583	1073.03	214.239	555.537	113.42	381.612	FFUJ_13670	related to YTP1
FFUJ_04053-E1	II	4121708	4122619	+	5.93736e-12	1.25587e-10	1.39131	19.598	21.4829	25.4991	59.6456	4.80824	4.04597	0.667723	6.24836	FFUJ_04053	uncharacterized protein
FFUJ_08621-E1	VII	1529383	1530605	+	9.5273e-05	0.000664449	1.39054	2.51142	3.92999	1.84315	4.1851	1.14551	0.349961	0.439813	1.15464	FFUJ_08621	uncharacterized protein
FFUJ_09701-E1	IX	1517870	1519455	+	0.00143696	0.0073862	1.38904	8.51858	10.8172	10.6877	25.3172	4.08389	3.81269	3.47112	9.38252	FFUJ_09701	related to microsomal dipeptidase precursor
FFUJ_09324-E2	IX	2601240	2602069	-	1.48726e-07	1.77302e-06	1.3831	19.0752	34.9728	18.4547	42.567	16.2938	22.5782	5.84555	10.9975	FFUJ_09324	related to putative lipid binding protein TFS1
FFUJ_01780-E2	I	932318	934587	-	0.0133568	0.0487688	1.37872	1.92511	2.62291	0.913397	2.16985	1.35366	1.6474	0.148023	1.66827	FFUJ_01780	related to hormone-sensitive lipase
FFUJ_10458-E1	X	623419	624660	+	6.74423e-05	0.000485146	1.3766	0.479765	0.466378	0.824183	1.95452	0.0724278	0.223688	0.240933	0.312408	FFUJ_10458	probable endothiapepsin precursor
FFUJ_03847-E1	II	4637229	4640814	+	1.75701e-07	2.07262e-06	1.37326	2.25323	4.60915	2.82644	6.43479	0.903918	2.84554	0.915329	1.25264	FFUJ_03847	probable Na+-transporting ATPase ENA-1 (sodium P-type ATPase ENA-1)
FFUJ_04964-E1	II	1040763	1044170	+	1.49875e-10	2.73689e-09	1.37233	50.5904	55.2008	27.003	62.9969	47.3667	29.301	3.55158	1.83185	FFUJ_04964	probable Lon proteinase%2C mitochondrial precursor
FFUJ_02566-E1	III	1371335	1372821	+	1.02852e-11	2.12882e-10	1.36408	9.62371	9.83715	5.61239	12.8106	3.00634	1.27378	0.981827	1.77615	FFUJ_02566	uncharacterized protein
FFUJ_06544-E1	VI	3853357	3855243	+	0.00909488	0.0353704	1.36326	0.143399	0.232869	0.194598	0.446172	0.0980517	0.248545	0.0368159	0.0406676	FFUJ_06544	uncharacterized protein
FFUJ_04347-E4	II	3143633	3144865	-	3.03772e-25	1.51269e-23	1.36235	49.7728	75.6971	58.4729	134.531	17.5423	18.5336	1.45023	4.12611	FFUJ_04347	probable GLO1-glyoxalase I
FFUJ_05855-E2	VI	1617374	1618261	-	2.65299e-29	1.60548e-27	1.36172	178.064	252.891	179.518	411.966	35.8794	20.7916	18.8732	45.5658	FFUJ_05855	related to actin cytoskeleton protein (VIP1)
FFUJ_04186-E2	II	3729970	3731311	-	4.74665e-07	5.18253e-06	1.36106	157.064	215.9	81.7563	187.603	92.5545	37.0733	21.7208	55.6391	FFUJ_04186	uncharacterized protein
FFUJ_14730-E1	IV	2917758	2918051	+	0	0	1.35949	184.42	268.489	195.764	448.267	75.9692	98.3007	21.0925	25.0415	FFUJ_14730	uncharacterized protein
FFUJ_05606-E1	VI	832079	833182	-	0.000800242	0.00442231	1.35947	1.58204	2.17911	0.902524	2.07368	0.869132	1.12232	0.306424	0.726871	FFUJ_05606	uncharacterized protein
FFUJ_08404-E1	VII	2309791	2310816	+	2.39029e-05	0.000190724	1.35879	14.1032	68.8609	16.5696	38.5407	5.9293	38.1144	3.17842	18.9492	FFUJ_08404	uncharacterized protein
FFUJ_12419-E2	VIII	1923817	1924770	-	0.00285886	0.0133173	1.35875	2.35998	2.0429	2.15896	4.88019	0.745283	0.683176	0.99746	2.38457	FFUJ_12419	related to NIT3 Nitrilase
FFUJ_06057-E2	VI	2307668	2309755	-	5.521e-11	1.05532e-09	1.35821	18.7952	46.6865	17.6659	40.5963	7.976	14.7095	3.66225	11.3655	FFUJ_06057	related to carboxypeptidase
FFUJ_06275-E1	VI	3100388	3101314	+	2.62184e-23	1.1913e-21	1.35547	104.815	169.69	119.984	273.942	50.4876	49.3014	4.88291	8.46591	FFUJ_06275	related to hydrolase related to dienelactone hydrolase
FFUJ_07009-E1	V	835306	836205	+	0.000104373	0.000722313	1.35519	1.12262	2.03816	1.0889	2.49608	0.89325	0.646916	0.215518	0.680142	FFUJ_07009	related to 2`-hydroxyisoflavone reductase
FFUJ_08458-E1	VII	2121240	2122589	+	2.17057e-12	4.77335e-11	1.35085	6.57634	11.9533	5.33144	12.0784	3.7442	4.27646	0.82204	1.83082	FFUJ_08458	related to actin cytoskeleton organization and biogenesis
FFUJ_02682-E1	III	1778244	1779206	+	2.99948e-11	5.89199e-10	1.34793	106.436	189.365	77.6003	176.226	27.6478	54.8373	21.0056	38.6527	FFUJ_02682	uncharacterized protein
FFUJ_01687-E4	I	1222327	1223528	-	2.82037e-06	2.71089e-05	1.34751	28.3465	46.7822	29.2854	66.9054	4.77487	9.34983	4.60948	12.9062	FFUJ_01687	related to aldehyde reductase II
FFUJ_14044-E1	VIII	119972	121336	+	6.08263e-13	1.40798e-11	1.3472	4.88955	3.60726	6.2091	14.1835	2.0142	1.35361	0.186288	1.07425	FFUJ_14044	related to cytosine deaminase
FFUJ_10029-E1	IX	463082	464584	-	1.24548e-13	3.03389e-12	1.34506	4.28514	6.3938	6.98068	15.837	2.39467	2.52724	1.2923	3.33346	FFUJ_10029	uncharacterized protein
FFUJ_07604-E1	V	2720831	2722075	+	1.05304e-12	2.36847e-11	1.34463	27.8912	31.4101	28.4252	64.1315	8.63092	9.36503	6.92695	11.1355	FFUJ_07604	related to DUF159 domain protein
FFUJ_13344-E1	IV	1113485	1115023	+	0.00207138	0.0101635	1.33789	22.1095	62.4607	18.7959	42.3249	4.7348	12.0945	6.62291	23.0334	FFUJ_13344	uncharacterized protein
FFUJ_03735-E2	II	4944747	4945268	-	3.38333e-08	4.50277e-07	1.33764	2037.2	4513.2	2024.01	4585.1	1008.98	2068.22	325.731	501.85	FFUJ_03735	uncharacterized protein
FFUJ_03043-E1	III	3043770	3047101	+	1.14831e-08	1.6556e-07	1.33742	67.0568	160.769	70.2976	159.599	8.71385	39.7489	9.0406	18.1032	FFUJ_03043	related to MUTS protein homolog 1
FFUJ_05780-E1	VI	1384730	1386904	+	0.00674044	0.0274727	1.33682	0.575333	0.540965	1.19785	2.71203	0.24127	0.266037	0.43233	1.00413	FFUJ_05780	related to nitrate assimilation regulatory protein nirA
FFUJ_07421-E5	V	2133660	2135890	-	2.61383e-15	7.37942e-14	1.33258	11.4327	16.9993	14.075	31.8306	4.42096	4.28798	0.831567	0.810704	FFUJ_07421	related to putative multidrug transporter
FFUJ_11754-E2	XI	1442245	1442823	-	0.00308399	0.0142285	1.33098	2.88559	2.57147	2.74505	6.34493	1.60811	1.77929	0.963621	1.7734	FFUJ_11754	uncharacterized protein
FFUJ_03075-E1	III	3161985	3162378	+	3.73081e-12	8.00434e-11	1.33054	705.361	977.764	455.18	1024.1	524.605	348.387	29.7033	74.4575	FFUJ_03075	probable RIC1 protein
FFUJ_07884-E1	V	3608982	3609323	+	3.25553e-19	1.19061e-17	1.32769	76.3735	104.576	70.6681	158.159	23.3449	22.308	10.9868	3.61227	FFUJ_07884	probable mitochondrial import inner membrane translocase subunit TIM8
FFUJ_04643-E1	II	2099458	2100261	+	0.00442071	0.0192072	1.32539	154.484	246.448	117.715	262.485	37.9967	61.3911	64.2507	160.557	FFUJ_04643	uncharacterized protein
FFUJ_05865-E2	VI	1651285	1652797	-	2.42083e-11	4.81846e-10	1.32168	12.9822	10.2237	15.4325	34.627	4.7697	3.21468	0.947911	3.42976	FFUJ_05865	related to cytochrome P450 94A1
FFUJ_02940-E1	III	2674130	2676172	+	9.17366e-12	1.91639e-10	1.32011	63.3742	88.0552	39.9619	88.942	22.3823	6.97829	7.64716	17.1907	FFUJ_02940	uncharacterized protein
FFUJ_08574-E3	VII	1683915	1685566	-	5.08816e-15	1.38997e-13	1.31979	39.616	49.7807	36.7472	81.3325	1.34631	2.25197	7.59343	11.1574	FFUJ_08574	related to lysophosphatidic acid phosphatase
FFUJ_06378-E1	VI	3405865	3406903	+	2.58688e-05	0.000204869	1.31893	2.25948	1.6088	1.72812	3.79837	1.55169	0.53366	0.424591	1.04574	FFUJ_06378	uncharacterized protein
FFUJ_08782-E2	VII	992600	995294	-	7.70935e-05	0.000547771	1.31785	3.54482	4.49562	4.2381	9.49167	1.11199	1.38968	1.00681	2.09741	FFUJ_08782	uncharacterized protein
FFUJ_08790-E4	VII	969325	972159	-	1.04426e-05	9.00463e-05	1.31694	114.262	179.45	92.6611	205.325	44.1662	102.968	36.1118	70.8781	FFUJ_08790	related to A.thaliana hyp1 protein
FFUJ_07954-E1	V	3833145	3834603	+	1.06459e-05	9.15074e-05	1.31173	1.61446	2.49919	2.24718	4.90297	0.870093	1.03654	0.147087	1.0777	FFUJ_07954	related to 6-hydroxy-D-nicotine oxidase
FFUJ_07139-E3	V	1188268	1189735	-	3.62796e-11	7.07505e-10	1.30348	87.1188	152.962	79.1628	175.168	2.19339	29.5429	8.6652	43.3779	FFUJ_07139	related to lipase/serine esterase
FFUJ_02854-E1	III	2380788	2383973	-	4.24321e-11	8.25103e-10	1.29628	21.7234	31.7968	17.476	38.5539	10.4109	13.9432	1.4837	2.41501	FFUJ_02854	related to PET127
FFUJ_09835-E1	IX	1030542	1032492	+	3.95659e-21	1.57505e-19	1.29601	32.0977	46.0493	23.8315	52.4914	17.0303	4.30757	0.462387	4.42731	FFUJ_09835	probable fluconazole resistance protein
FFUJ_10038-E1	IX	441377	441907	+	8.09969e-13	1.83398e-11	1.29466	97.8241	182.738	61.655	137.145	45.9676	122.415	6.24548	11.8698	FFUJ_10038	probable glutaredoxin
FFUJ_01405-E1	I	2273755	2274198	-	1.201e-07	1.46541e-06	1.29325	24.5464	80.6144	27.9779	61.9134	9.48896	26.8376	1.83787	13.6226	FFUJ_01405	uncharacterized protein
FFUJ_08788-E10	VII	978139	980439	-	7.05127e-06	6.26857e-05	1.28953	1.56342	2.52109	1.22352	2.61106	0.47063	1.07558	0.156402	0.42751	FFUJ_087880	related to alcohol oxidase
FFUJ_00325-E1	I	5700920	5703183	+	0.0124456	0.0459894	1.28803	0.242393	0.174278	0.23951	0.504931	0.209973	0.0658726	0.0196847	0.170615	FFUJ_00325	related to heterokaryon incompatibility protein het-6
FFUJ_12306-E1	VIII	1622284	1625148	+	0.000302621	0.00187248	1.28799	45.9164	66.9675	56.3931	123.376	14.3381	11.4488	13.8553	30.9416	FFUJ_12306	related to phospholipase D
FFUJ_10825-E1	X	1638281	1639340	+	0.000263425	0.00165176	1.28672	1132.69	2141.67	943.235	2088.11	588.152	409.602	304.661	299.026	FFUJ_10825	related to 2%2C5-diketo-D-gluconic acid reductase
FFUJ_00494-E3	I	5236780	5237458	-	0.000151839	0.00100642	1.28602	85.0577	183.885	41.7186	91.8288	80.401	167.883	12.7903	43.3486	FFUJ_00494	related to succinate dehydrogenase precursor
FFUJ_06058-E1	VI	2311127	2312038	-	3.75036e-24	1.80754e-22	1.28601	51.0892	96.7757	47.605	104.044	13.2067	24.0231	3.72889	13.0066	FFUJ_06058	probable COQ3-enzyme of ubiquinone (coenzyme Q) biosynthesis
FFUJ_07873-E4	V	3589066	3590396	-	3.96156e-27	2.09652e-25	1.28174	78.7949	183.064	60.7067	132.243	23.9491	63.5148	7.10312	19.7296	FFUJ_07873	probable Golgi GDP-mannose transporter
FFUJ_13553-E1	IV	1760389	1763123	+	1.48596e-13	3.60666e-12	1.28169	5.356	6.24311	6.32003	13.5717	1.49563	1.88186	1.69237	1.47976	FFUJ_13553	related to DNA ligase (ATP)
FFUJ_06087-E2	VI	2400827	2402794	-	0.00129118	0.00672759	1.27951	76.8955	125.533	48.1137	105.827	75.6481	119.235	15.8077	34.4116	FFUJ_06087	probable flavoprotein-ubiquinone oxidoreductase
FFUJ_07059-E2	V	953277	956586	-	1.43907e-12	3.2206e-11	1.27489	192.712	313.55	140.755	305.274	28.5314	59.1655	11.7113	33.2115	FFUJ_07059	uncharacterized protein
FFUJ_00801-E8	I	4183822	4187322	-	3.80247e-09	5.89143e-08	1.2718	42.2514	105.45	36.0017	76.9899	28.704	59.853	10.6952	14.8148	FFUJ_00801	probable glucosidase I
FFUJ_08715-E2	VII	1199421	1199928	-	1.01655e-13	2.4906e-12	1.27119	62.0834	78.2717	37.856	82.2388	8.45603	10.0017	3.7476	1.82921	FFUJ_08715	uncharacterized protein
FFUJ_13073-E2	IV	300624	301898	-	3.39072e-06	3.20847e-05	1.27058	36.2471	46.4193	26.6728	57.1519	16.3005	20.2227	8.4213	17.3361	FFUJ_13073	uncharacterized protein
FFUJ_08650-E1	VII	1447823	1449671	+	1.97696e-18	6.92962e-17	1.26894	65.1686	124.673	70.8581	152.888	8.15997	18.3024	2.9398	16.5381	FFUJ_08650	uncharacterized protein
FFUJ_07014-E2	V	844220	845863	-	8.54953e-05	0.000602485	1.26893	57.8004	110.609	50.3885	109.553	37.3811	69.5871	12.4601	20.5217	FFUJ_07014	related to aerobactin siderophore biosynthesis protein iucB
FFUJ_10618-E1	X	1102987	1104042	+	6.27864e-06	5.63741e-05	1.26792	14.2527	18.7495	10.4713	22.9783	3.83007	7.56419	1.02725	9.72217	FFUJ_10618	related to dihydroflavonol-4-reductases
FFUJ_01915-E1	I	469026	470164	+	5.41878e-05	0.000398726	1.26642	42.1128	37.9631	4.57428	9.88505	64.1214	48.6909	1.14779	4.04206	FFUJ_01915	related to alcohol dehydrogenase%2C class C
FFUJ_02666-E1	III	1716610	1717191	+	3.81194e-17	1.21901e-15	1.26489	27.4565	62.9814	29.7602	64.5041	11.8399	29.609	2.10196	11.9956	FFUJ_02666	uncharacterized protein
FFUJ_03855-E1	II	4613804	4614676	+	1.94033e-05	0.000157739	1.25907	4.15708	6.76351	3.03916	6.47753	1.0104	2.20709	0.791815	1.79607	FFUJ_03855	uncharacterized protein
FFUJ_03256-E3	III	3759154	3760284	-	1.54688e-18	5.46471e-17	1.2589	59.6418	103.728	73.4449	156.34	18.9276	22.6796	6.61841	8.68274	FFUJ_03256	uncharacterized protein
FFUJ_03185-E2	III	3516544	3517575	-	5.33739e-05	0.00039339	1.25551	2.59517	2.98545	1.68366	3.69591	0.490244	0.738807	0.27488	0.614833	FFUJ_03185	related to members of the aldo/keto reductase family
FFUJ_09527-E1	IX	2059989	2061673	+	2.47203e-08	3.36971e-07	1.25386	65.7101	162.219	54.1909	116.374	7.35256	39.5846	5.34645	35.5763	FFUJ_09527	uncharacterized protein
FFUJ_07163-E1	V	1248499	1250302	+	1.71129e-12	3.79832e-11	1.25261	10.3831	23.4651	6.95764	14.6371	9.71388	20.4081	1.70874	1.23294	FFUJ_07163	related to anon-37cs protein
FFUJ_07860-E2	V	3552462	3553491	-	7.10595e-15	1.90646e-13	1.25249	19.244	27.7957	13.6239	29.047	6.45618	11.0083	1.90945	5.22216	FFUJ_07860	related to PMU1-high copy suppressor of ts tps2 mutant phenotype
FFUJ_14434-E4	IV	843070	843500	-	4.91074e-08	6.37829e-07	1.25123	11.8834	14.8941	13.3286	28.4107	1.76895	1.30236	1.48712	5.89584	FFUJ_14434	related to MDM35 Mitochondrial Distribution and Morphology protein
FFUJ_11058-E2	X	2183999	2185320	-	2.02342e-16	6.26285e-15	1.25071	202.92	346.054	180.614	383.033	52.6187	80.8538	20.0255	43.202	FFUJ_11058	related to aspartic proteinase OPSB
FFUJ_02424-E1	III	895653	899530	+	8.62624e-05	0.000607574	1.25047	8.67377	11.9092	8.6162	18.1787	4.18433	5.21403	3.17647	6.14718	FFUJ_02424	related to nik-1 protein (Os-1p protein)
FFUJ_13739-E1	VIII	874596	876186	+	1.46011e-06	1.465e-05	1.24959	34.0123	66.0191	23.2503	49.3022	28.5135	53.7283	6.30453	15.2649	FFUJ_13739	related to type-III integral membrane protein%2C involved in copper and iron homeostasis
FFUJ_05950-E2	VI	1934697	1935982	-	6.44864e-14	1.62359e-12	1.24873	14.6262	22.5985	15.041	31.8386	3.56895	7.07414	1.3481	3.72131	FFUJ_05950	related to pathogenesis-related protein PR5K (thaumatin family)
FFUJ_04403-E1	II	2955859	2957954	+	3.82192e-05	0.000291889	1.24838	3.6605	4.28202	4.13586	8.63762	1.39908	1.20228	1.5625	2.37321	FFUJ_04403	related to bood POZ containing protein
FFUJ_13897-E1	VIII	480683	481776	+	1.77287e-13	4.26469e-12	1.24809	30.252	25.6717	33.8399	70.8703	11.2114	3.22922	6.69006	3.79909	FFUJ_13897	related to cyclin CCL1
FFUJ_09588-E1	IX	1852405	1853602	+	4.35543e-09	6.67158e-08	1.24623	4.16256	7.15951	3.50663	7.38916	2.29156	2.18718	0.884718	0.817885	FFUJ_09588	related to chitinase
FFUJ_04280-E1	II	3405825	3406941	+	5.48894e-11	1.05069e-09	1.24477	37.6413	56.3939	33.7515	71.2342	16.6436	22.6929	5.51002	12.9011	FFUJ_04280	related to NIPSNAP protein
FFUJ_09800-E3	IX	1150429	1154722	-	0.00237689	0.011382	1.24295	1.5691	4.3681	1.20757	2.62601	0.521722	2.33513	0.0781257	1.58907	FFUJ_09800	related to multidrug resistance protein
FFUJ_05469-E1	VI	353361	353855	+	0.00104702	0.0055914	1.24241	18.4022	27.0292	24.1807	51.6349	5.3232	9.39335	5.27268	18.7185	FFUJ_05469	related to acetyltransferase%2C GNAT family
FFUJ_08354-E3	VII	2487664	2489357	-	4.83418e-09	7.35482e-08	1.24166	32.7167	47.616	26.1683	54.9415	17.7661	15.4207	7.84273	11.2399	FFUJ_08354	uncharacterized protein
FFUJ_09849-E1	IX	999256	999637	+	5.32746e-05	0.000393079	1.23846	322.83	818.16	206.017	432.021	142.734	333.375	86.5816	142.391	FFUJ_09849	uncharacterized protein
FFUJ_04257-E1	II	3513044	3514942	+	1.40989e-08	2.0049e-07	1.23846	5.06656	9.05161	3.84665	8.02512	3.73901	5.08283	0.71776	1.40431	FFUJ_04257	uncharacterized protein
FFUJ_03994-E1	II	4274317	4275427	+	3.93612e-06	3.67598e-05	1.23114	2.82719	7.24487	3.2943	7.02163	1.07403	2.4382	0.114095	2.01953	FFUJ_03994	related to YPC1-Alkaline Ceramidase
FFUJ_03432-E1	III	4360346	4360741	+	2.83066e-07	3.21006e-06	1.2311	30.5018	46.5171	27.9391	59.3066	14.9717	19.112	4.05936	7.89914	FFUJ_03432	related to Altered inheritance of mitochondria protein 1
FFUJ_06307-E1	VI	3205649	3208609	+	2.30373e-07	2.65716e-06	1.22997	12.1198	12.5879	11.504	24.0007	1.01452	2.45664	3.04714	6.49646	FFUJ_06307	related to acetyl-hydrolase
FFUJ_00998-E2	I	3590732	3591496	-	7.09984e-17	2.24385e-15	1.22755	42.8329	78.4813	46.2366	97.1828	18.5851	30.8684	0.996148	1.23251	FFUJ_00998	uncharacterized protein
FFUJ_06960-E2	V	690116	690584	-	1.01053e-10	1.88098e-09	1.22711	402.679	761.318	190.002	392.961	81.2994	96.4587	43.2764	41.8636	FFUJ_06960	uncharacterized protein
FFUJ_04152-E1	II	3832456	3833670	+	2.12959e-08	2.93254e-07	1.22683	22.7644	34.4583	20.5057	42.7306	9.83091	11.9053	4.79073	10.3028	FFUJ_04152	related to switching protein SWI10
FFUJ_10369-E1	X	417884	418484	+	0.00488367	0.0209192	1.22665	6.34703	18.0137	3.12304	6.24219	3.53701	6.82011	1.75939	1.98056	FFUJ_10369	uncharacterized protein
FFUJ_13275-E1	IV	917310	918184	+	0.00302603	0.0140138	1.22493	11.6294	14.7024	13.0864	27.7538	10.0498	11.4592	4.78522	6.66179	FFUJ_13275	related to Y.lipolytica GPR1 protein and Fun34p
FFUJ_05065-E1	II	699723	701462	-	3.39793e-06	3.21114e-05	1.22273	91.1929	169.466	65.8283	137.124	31.04	76.4293	14.9441	45.1438	FFUJ_05065	related to phospholipase C
FFUJ_04896-E1	II	1259232	1260368	+	2.97405e-07	3.36137e-06	1.21967	12.6968	39.9531	14.2923	29.6348	4.95941	14.5539	1.46976	4.1285	FFUJ_04896	uncharacterized protein
FFUJ_04121-E1	II	3928053	3930611	+	1.4272e-05	0.000119059	1.21897	1.26491	2.69745	1.08169	2.22529	0.867291	1.46202	0.325315	0.591191	FFUJ_04121	related to sexual differentiation process protein
FFUJ_04785-E1	II	1606545	1607725	+	1.61852e-08	2.2752e-07	1.21864	46.0824	47.2252	37.0825	76.935	23.4959	16.4233	10.3704	18.5211	FFUJ_04785	uncharacterized protein
FFUJ_04339-E4	II	3165287	3166561	-	3.54054e-14	9.10086e-13	1.21817	11.0381	12.4306	14.495	29.758	2.87353	3.24476	3.38892	1.72323	FFUJ_04339	uncharacterized protein
FFUJ_06543-E1	VI	3851837	3853003	+	2.62535e-12	5.71436e-11	1.21785	36.2008	21.2372	43.8661	90.9894	3.84701	3.40597	4.53209	6.59449	FFUJ_06543	related to Pseudomonas L-fucose dehydrogenase
FFUJ_01869-E1	I	610187	613354	+	1.27735e-09	2.1099e-08	1.21224	8.63927	12.3121	8.75061	18.0313	3.39662	2.753	1.7918	3.00365	FFUJ_01869	related to MDR1-Mac1p interacting protein
FFUJ_13832-E1	VIII	621597	624506	+	1.13232e-07	1.38537e-06	1.2108	19.9573	24.5613	21.0509	43.3774	8.5167	9.39864	5.2278	10.4697	FFUJ_13832	related to inositol polyphosphate 5-phosphatase ocrl-1
FFUJ_09101-E1	VII	149137	150621	+	0.000299924	0.00185834	1.20624	85.9411	181.464	90.8447	188.663	19.8604	44.3152	21.9582	39.919	FFUJ_09101	probable S-adenosylmethionine decarboxylase (spe-2)
FFUJ_05908-E1	VI	1828794	1829825	+	0.000352894	0.00214325	1.20613	2.76417	4.17387	1.94936	4.00454	1.79039	1.50475	0.707738	1.20408	FFUJ_05908	related to protein yhhW
FFUJ_05050-E2	II	752556	753095	-	0.005471	0.0230075	1.20559	1.34252	2.89032	1.80615	3.79075	0.645567	0.833396	0.447874	1.53609	FFUJ_05050	uncharacterized protein
FFUJ_08504-E7	VII	1902643	1904066	-	3.76632e-05	0.000288295	1.2027	13.8161	16.2662	21.8529	45.4145	1.24553	0.707889	4.65904	7.40659	FFUJ_08504	related to formaldehyde dehydrogenase
FFUJ_06866-E1	V	413406	414929	-	0.000285932	0.00178311	1.2018	60.3078	83.6727	55.6817	113.204	48.1274	74.1158	16.9503	25.2996	FFUJ_06866	related to fumarate reductase flavoprotein subunit precursor
FFUJ_02959-E1	III	2741745	2742346	+	2.24318e-16	6.91135e-15	1.20032	40.7986	60.7366	32.0836	66.821	29.1625	38.5304	0.581742	9.33573	FFUJ_02959	probable UPF0047 domain protein
FFUJ_01663-E2	I	1296784	1297896	-	2.78557e-05	0.000218558	1.19795	28.819	59.2218	27.5271	56.8131	17.2324	43.2037	4.71806	22.8568	FFUJ_01663	related to short-chain dehydrogenase/reductase
FFUJ_09086-E1	VII	179568	179993	+	1.53948e-08	2.17088e-07	1.19763	13.0108	8.78513	11.1555	23.2742	3.82767	1.24906	0.860458	2.20071	FFUJ_09086	uncharacterized protein
FFUJ_01852-E2	I	670092	671283	-	4.06995e-17	1.29844e-15	1.19297	40.5365	42.4306	42.8186	87.2526	14.1812	13.4567	4.86383	6.58971	FFUJ_01852	related to NADPH quinone oxidoreductase homolog PIG3
FFUJ_10819-E1	X	1625624	1626154	+	6.08782e-05	0.000442884	1.1917	4.13304	5.28422	3.46266	7.17341	0.365071	0.565744	0.473099	1.00775	FFUJ_10819	uncharacterized protein
FFUJ_11507-E4	XI	756160	758236	-	5.7978e-08	7.40921e-07	1.18884	10.1901	17.8179	9.38702	18.8933	6.25996	8.36976	1.54017	3.00917	FFUJ_11507	related to nitrate assimilation regulatory protein nirA
FFUJ_07580-E1	V	2646621	2648034	+	0.000172273	0.0011302	1.18863	61.7128	58.9293	53.5606	109.165	39.4078	35.3257	11.8102	44.8793	FFUJ_07580	related to cat eye syndrome critical region protein 5 precursor
FFUJ_08534-E7	VII	1811712	1813281	-	2.19606e-07	2.54385e-06	1.18661	29.0597	69.5492	20.1293	40.9216	13.0116	37.2836	5.68227	10.3777	FFUJ_08534	related to RNA binding protein Nrd1
FFUJ_06990-E2	V	787462	789050	-	9.88002e-06	8.55234e-05	1.18527	7.52199	13.1433	5.86739	12.0264	5.15246	9.46472	1.26549	4.49981	FFUJ_06990	probable benzoate 4-monooxygenase cytochrome P450
FFUJ_04778-E2	II	1636508	1636913	-	0.000297574	0.00184632	1.18406	5.54517	12.7273	10.451	21.7146	2.85842	5.65342	2.80112	2.37602	FFUJ_04778	uncharacterized protein
FFUJ_06556-E1	VI	3880586	3881539	+	9.65542e-08	1.19541e-06	1.18278	10.4903	13.8549	9.60648	19.5402	2.01185	0.795361	1.27911	2.75473	FFUJ_06556	related to NmrA-like family protein
FFUJ_01331-E1	I	2543702	2546322	+	5.7985e-10	9.95557e-09	1.18273	10.3395	14.0142	11.2287	22.4171	4.94808	6.45207	2.67772	1.57067	FFUJ_01331	uncharacterized protein
FFUJ_08867-E1	VII	742300	743012	+	1.92067e-08	2.66114e-07	1.18244	4.26718	7.01417	5.31939	10.6331	2.39013	3.38698	1.11198	0.582392	FFUJ_08867	uncharacterized protein
FFUJ_10765-E1	X	1483477	1485662	+	0.000852495	0.00467089	1.18201	2.69973	1.70011	3.67329	7.5057	1.55668	1.10234	0.884941	1.64609	FFUJ_10765	related to beta-galactosidase
FFUJ_01434-E1	I	2197054	2198271	-	0.000101012	0.000700489	1.17697	11.3933	11.0477	9.03397	18.1777	5.83212	5.17535	2.912	6.0119	FFUJ_01434	related to triacylglycerol lipase
FFUJ_06206-E1	VI	2806763	2807779	+	7.55424e-15	2.02271e-13	1.17625	16.048	22.2051	13.469	27.2329	6.68032	9.4163	2.08304	4.24244	FFUJ_06206	related to LIP2-lipoic acid ligase
FFUJ_10140-E1	IX	164391	165986	+	0.00233564	0.0112409	1.1762	1.08109	1.04884	0.843834	1.6497	0.732145	0.701294	0.416447	0.314533	FFUJ_10140	uncharacterized protein
FFUJ_01190-E2	I	2967764	2968975	-	2.15619e-19	7.95021e-18	1.17481	15.2251	20.731	17.7145	35.8683	4.4557	3.59678	1.57683	5.2214	FFUJ_01190	related to cold sensitive U2 snRNA supressor
FFUJ_08313-E1	VII	2602414	2603151	-	1.07125e-05	9.19628e-05	1.173	32.0929	67.7816	19.4585	39.6157	31.6456	66.8483	0.585067	13.5516	FFUJ_08313	related to Fe/S cluster assembly protein ISA1
FFUJ_12988-E1	IV	92916	93800	-	1.04539e-05	9.00861e-05	1.17254	23.4585	60.0982	32.1293	64.993	2.21009	14.5764	5.1384	8.25072	FFUJ_12988	uncharacterized protein
FFUJ_09005-E2	VII	400215	400987	-	1.65514e-05	0.000135617	1.17033	21.0089	26.8476	9.71611	19.6855	11.0688	3.23145	1.75745	2.2231	FFUJ_09005	uncharacterized protein
FFUJ_13611-E2	IV	1959704	1962510	-	3.22281e-12	6.94758e-11	1.16863	30.0842	45.347	32.027	64.067	7.96528	5.0802	1.28779	5.16247	FFUJ_13611	related to transcription factor Ask10p
FFUJ_13607-E1	IV	1948394	1951007	+	3.39215e-10	5.96832e-09	1.16763	113.956	157.903	110.675	221.331	35.8544	44.1584	22.2055	38.9888	FFUJ_13607	related to jacalin-like lectin domain-containing protein
FFUJ_04251-E2	II	3545618	3546574	-	0.000635523	0.00362331	1.16659	36.1765	68.9829	33.3636	66.5003	20.4371	29.9797	12.8947	25.1278	FFUJ_04251	related to putative C2H2 zinc finger protein flbC
FFUJ_02855-E1	III	2384290	2387067	+	1.73415e-10	3.14547e-09	1.16027	38.1449	57.7779	26.1813	51.9832	11.3585	11.9451	3.9487	7.31196	FFUJ_02855	related to proteins containing regions of low-complexity
FFUJ_05712-E1	VI	1199452	1201078	+	0.00516287	0.0219235	1.15979	1.08104	1.62045	1.26635	2.52822	0.667179	0.779865	0.446803	0.46624	FFUJ_05712	uncharacterized protein
FFUJ_10026-E1	IX	469909	470580	+	1.68103e-17	5.54659e-16	1.15825	136.911	431.174	134.737	268.94	81.5799	245.511	14.6638	19.5804	FFUJ_10026	related to carbonic anhydrase
FFUJ_09661-E1	IX	1633390	1633839	-	6.53272e-05	0.000471439	1.15748	69.7978	193.023	59.2241	118.167	30.8745	57.27	12.7352	35.4164	FFUJ_09661	uncharacterized protein
FFUJ_02516-E2	III	1235878	1237127	-	0.000418762	0.00249061	1.15715	1.56813	2.87169	1.19046	2.33396	0.496619	0.52854	0.413705	0.506594	FFUJ_02516	uncharacterized protein
FFUJ_04270-E1	II	3477886	3478673	+	1.4179e-25	7.1132e-24	1.15631	74.3678	104.911	77.3577	154.636	11.854	16.6525	6.30259	8.05115	FFUJ_04270	probable Altered inheritance of mitochondria protein 31%2C mitochondrial
FFUJ_01906-E1	I	496348	497394	+	1.4309e-07	1.71726e-06	1.15537	144.715	109.077	20.2017	40.302	209.681	127.314	2.39611	6.07287	FFUJ_01906	related to WSS1 Protein involved in sister chromatid separation and segregation
FFUJ_07929-E1	V	3760573	3764055	+	3.52603e-11	6.88622e-10	1.15516	5.66358	7.06347	5.85425	11.5324	1.57936	1.37246	1.4384	1.37227	FFUJ_07929	related to DNA repair helicase ERCC6
FFUJ_08941-E2	VII	556952	557713	-	4.02468e-12	8.59383e-11	1.15151	63.0256	96.0669	68.1256	134.061	25.8539	27.5801	12.5283	15.2273	FFUJ_08941	related to vesicle-associated membrane protein 722
FFUJ_03018-E1	III	2969288	2969929	-	6.21145e-18	2.11142e-16	1.1471	162.465	333.503	185.312	364.396	17.4669	57.0479	25.5117	21.5375	FFUJ_03018	uncharacterized protein
FFUJ_11091-E1	X	2276590	2277750	+	0.000553052	0.00319907	1.1449	3.28991	3.61758	2.35554	4.61683	2.58386	2.92655	0.885373	1.45072	FFUJ_11091	uncharacterized protein
FFUJ_02466-E2	III	1082218	1083378	-	1.22832e-06	1.24915e-05	1.1444	18.7236	22.5106	19.6657	38.6742	10.9094	11.05	6.04115	10.0315	FFUJ_02466	uncharacterized protein
FFUJ_05092-E1	II	633540	634478	-	5.38632e-05	0.000396554	1.14336	23.0006	41.751	16.8944	33.4662	5.80605	7.74411	4.18283	12.9239	FFUJ_05092	related to dihydrodipicolinate synthase
FFUJ_11832-E1	XI	1611714	1612516	+	0.0082039	0.0324192	1.14334	2.52369	2.90777	1.82009	3.46535	1.22665	1.31994	0.944874	1.263	FFUJ_11832	uncharacterized protein
FFUJ_01725-E1	I	1111503	1112186	+	0.00289589	0.0134666	1.1379	35.8644	27.5062	51.3998	101.197	12.123	8.21021	10.8377	33.6187	FFUJ_01725	uncharacterized protein
FFUJ_00693-E1	I	4542145	4543969	+	5.58394e-26	2.83291e-24	1.13699	22.4162	49.2858	25.6935	50.2769	9.60004	20.633	2.91201	0.758224	FFUJ_00693	uncharacterized protein
FFUJ_00412-E2	I	5457730	5458812	-	5.45202e-15	1.48337e-13	1.13236	366.598	407.851	105.019	206.946	408.954	300.058	4.82036	24.8058	FFUJ_00412	related to growth hormone inducible transmembrane protein
FFUJ_09844-E3	IX	1013640	1014231	-	2.43904e-05	0.000194073	1.13181	3.89303	4.2968	3.56404	6.84481	2.56929	2.41149	0.868975	0.414559	FFUJ_09844	uncharacterized protein
FFUJ_04374-E1	II	3067136	3068332	+	6.93969e-16	2.05375e-14	1.13058	18.9464	24.6898	20.5781	40.1141	6.98932	5.70276	2.33454	3.82474	FFUJ_04374	uncharacterized protein
FFUJ_08863-E1	VII	750370	751038	-	2.2939e-06	2.23188e-05	1.12876	11.7657	16.1477	6.60395	12.6832	12.4115	14.2227	1.87805	2.00191	FFUJ_08863	related to magnesium dependent phosphatase
FFUJ_01291-E3	I	2638587	2640372	-	8.04857e-05	0.00057016	1.12822	109.092	145.549	123.314	243.575	23.2626	23.7342	29.3827	26.786	FFUJ_01291	probable phenylalanine-tRNA ligase beta chain
FFUJ_13559-E2	IV	1771357	1775697	-	1.21651e-22	5.33015e-21	1.12798	6.85448	8.57399	8.14213	15.834	3.0111	3.05248	0.973295	0.313532	FFUJ_13559	related to SKI3-antiviral protein
FFUJ_01415-E3	I	2252826	2253919	-	7.25865e-07	7.70846e-06	1.12765	36.2168	79.1477	42.1503	81.9566	13.2945	5.16163	2.45168	11.8687	FFUJ_01415	related to zinc-binding protein
FFUJ_00585-E1	I	4922144	4922894	+	5.26915e-17	1.67705e-15	1.12751	445.507	722.929	415.612	817.693	97.9413	176.22	7.26172	119.303	FFUJ_00585	related to mitochondrial hypoxia responsive domain protein
FFUJ_11706-E1	XI	1318387	1320791	+	1.55004e-05	0.000127781	1.12735	10.8932	18.2758	7.01609	13.7711	9.35005	13.971	1.65446	4.98716	FFUJ_11706	probable catalase 2
FFUJ_01180-E1	I	2997326	2998267	-	5.63428e-08	7.2345e-07	1.12722	27.2528	38.5507	31.6679	62.1544	5.62918	11.1877	3.17274	3.69621	FFUJ_01180	uncharacterized protein
FFUJ_01520-E2	I	1876198	1876963	-	3.19266e-14	8.23803e-13	1.12666	57.1764	79.3518	67.4275	130.434	21.3005	24.196	14.0977	9.95594	FFUJ_01520	uncharacterized protein
FFUJ_07050-E6	V	931734	932647	-	0.00032663	0.00200176	1.1242	35.2525	44.7258	31.1745	60.63	21.9361	24.0804	10.7901	23.3195	FFUJ_07050	uncharacterized protein
FFUJ_04682-E2	II	1973522	1975898	-	0.000780477	0.00433795	1.12343	6.75818	11.3571	3.24464	6.42568	6.74144	8.7726	0.824581	2.271	FFUJ_04682	related to Fe-S oxidoreductase
FFUJ_08439-E1	VII	2202527	2203939	+	3.8747e-08	5.10636e-07	1.12332	21.6796	44.3781	16.3734	32.1165	15.6391	37.1138	2.56504	9.39718	FFUJ_08439	uncharacterized protein
FFUJ_14512-E1	IV	2367070	2368059	+	1.14605e-08	1.65412e-07	1.12245	92.8196	144.526	92.4128	178.698	15.9716	66.7297	9.89582	27.8654	FFUJ_14512	reductase
FFUJ_13797-E6	VIII	720292	721966	-	2.67342e-15	7.53189e-14	1.12041	17.9627	24.6234	17.9436	34.8753	2.81353	1.26445	1.09789	1.24341	FFUJ_13797	related to HRT2-high level expression reduced Ty3 transposition
FFUJ_14862-E2	IV	3254104	3255489	-	6.73281e-06	6.01319e-05	1.11941	2.33269	2.94667	2.21245	4.26691	1.49023	1.30223	0.408266	0.828917	FFUJ_14862	related to UPC2-regulatory protein involved in control of sterol uptake
FFUJ_07189-E1	V	1328389	1329424	+	1.02213e-11	2.11885e-10	1.11688	71.8727	114.427	50.2496	97.7547	55.3969	77.6536	8.99113	19.9108	FFUJ_07189	probable NADH-ubiquinone oxidoreductase 24 kDa subunit%2C mitochondrial precursor
FFUJ_08869-E2	VII	736212	738029	-	4.20798e-06	3.91632e-05	1.11687	55.9203	91.1943	44.4627	85.5237	15.381	12.037	9.93974	20.7924	FFUJ_08869	related to protein-tyrosine phosphatase
FFUJ_08520-E1	VII	1857550	1858539	+	7.28734e-09	1.08786e-07	1.11555	18.8513	26.0067	17.0419	32.765	4.74726	9.2539	3.31053	5.60459	FFUJ_08520	related to peroxisomal ATP carrier
FFUJ_02429-E1	III	908924	909456	+	7.81956e-10	1.32071e-08	1.11334	644.453	870.166	541.063	1047.78	202.629	105.241	14.1883	109.614	FFUJ_02429	uncharacterized protein
FFUJ_04822-E1	II	1456842	1458505	+	3.25026e-15	9.11898e-14	1.11271	28.7752	27.8981	32.5607	63.3971	10.3007	8.96388	1.17404	2.25933	FFUJ_04822	uncharacterized protein
FFUJ_09915-E1	IX	795614	797149	+	3.99203e-07	4.4194e-06	1.11248	8.57164	8.63451	7.94644	15.3301	5.08335	4.61489	2.08708	3.87679	FFUJ_09915	uncharacterized protein
FFUJ_13212-E1	IV	725979	726812	+	2.92011e-10	5.15796e-09	1.11072	22.3852	32.787	21.4856	41.4858	10.9128	14.1328	2.88637	8.05597	FFUJ_13212	uncharacterized protein
FFUJ_11460-E2	XI	632758	634383	-	0.000232879	0.0014831	1.10818	3.1274	4.33462	2.57888	4.92096	1.92196	2.46635	0.865847	1.57886	FFUJ_11460	related to aminotriazole resistance protein
FFUJ_01665-E2	I	1289294	1289802	-	0.000303384	0.00187548	1.10811	40.6956	78.7339	33.1995	64.1842	29.3486	62.7138	10.2295	26.5081	FFUJ_01665	uncharacterized protein
FFUJ_09595-E2	IX	1833468	1834231	-	2.12006e-17	6.91069e-16	1.10792	22.2455	30.8051	24.9951	47.7836	6.12871	8.50683	4.57814	3.07499	FFUJ_09595	uncharacterized protein
FFUJ_05922-E5	VI	1864538	1866414	-	0.00120691	0.00632023	1.10568	14.7645	20.5989	22.012	42.2407	2.55394	4.58032	2.79441	13.2569	FFUJ_05922	related to multidrug resistance protein fnx1
FFUJ_07561-E1	V	2587689	2590990	+	1.28558e-17	4.28369e-16	1.10492	14.9197	19.0731	14.9339	28.6065	3.19479	4.47403	2.24901	2.92056	FFUJ_07561	related to Lactobacillus putative histidine protein kinase SppK
FFUJ_07275-E1	V	1593847	1594372	+	1.04908e-05	9.03468e-05	1.10446	109.838	127.617	103.461	197.115	35.5507	30.2804	4.537	41.2299	FFUJ_07275	DUF636 domain protein
FFUJ_13889-E1	VIII	496811	497738	+	1.13066e-05	9.66326e-05	1.10369	6.72044	10.3772	6.1327	11.5955	3.71542	4.02261	1.98419	2.45023	FFUJ_13889	probable conserved mitochondrial protein
FFUJ_12158-E1	VIII	1048124	1054351	-	2.0795e-06	2.03502e-05	1.09935	16.3133	27.1536	13.7067	26.0255	2.76123	4.89396	3.72184	5.94575	FFUJ_12158	uncharacterized protein
FFUJ_06004-E1	VI	2115625	2116873	+	3.38655e-09	5.29565e-08	1.09896	52.0382	66.2661	44.5725	85.385	7.57987	7.30976	7.49637	18.1609	FFUJ_06004	uncharacterized protein
FFUJ_12385-E1	VIII	1823752	1824458	+	3.80712e-06	3.56537e-05	1.09745	5.72957	10.7572	9.27184	17.3207	3.07236	4.1883	2.23853	2.18442	FFUJ_12385	uncharacterized protein
FFUJ_07312-E2	V	1709705	1710414	-	1.08853e-17	3.66328e-16	1.09665	55.4204	62.9112	46.8477	90.1299	10.2236	8.52092	0.646485	8.50569	FFUJ_07312	related to EMI5-protein required for transcriptional induction of the early meiotic-specific transcription factor IME1
FFUJ_01493-E2	I	1982614	1984054	-	6.21194e-06	5.58868e-05	1.0963	42.3265	30.5676	56.9534	107.617	13.3793	10.8215	17.6222	23.5541	FFUJ_01493	related to acetate kinase
FFUJ_01928-E5	I	433924	436654	-	6.9575e-17	2.20403e-15	1.09583	19.2682	33.7696	23.0672	43.8977	3.95003	6.78794	2.02777	2.05961	FFUJ_01928	probable pH-response regulator palA protein
FFUJ_04079-E2	II	4057978	4059447	-	1.98271e-05	0.000160701	1.09499	38.1314	56.1676	38.8493	75.3362	13.7778	12.3028	7.93315	5.29837	FFUJ_04079	related to mitochondrial carrier family protein
FFUJ_01280-E1	I	2664298	2666355	-	0.000148673	0.000988836	1.09409	89.0886	78.1151	60.0881	116.45	69.3055	38.1467	13.1812	20.8608	FFUJ_01280	probable UTR1 protein%2C associated with ferric reductase activity
FFUJ_08605-E1	VII	1577870	1579234	+	2.00888e-08	2.78049e-07	1.09393	17.6005	35.5646	16.1965	30.5332	5.3694	13.5642	2.20981	3.62176	FFUJ_08605	uncharacterized protein
FFUJ_10295-E2	X	207562	208520	-	2.10035e-07	2.43927e-06	1.09106	974.101	974.808	669.947	1274.43	311.604	125.998	126.073	178.614	FFUJ_10295	related to glucan 1%2C3-beta-glucosidase
FFUJ_07282-E1	V	1613825	1615159	+	2.72616e-13	6.48693e-12	1.09045	38.6667	49.6745	27.5686	52.5149	5.21939	3.49703	4.97551	9.70163	FFUJ_07282	related to BSC1 Transcript encoded by this ORF shows a high level of stop codon bypass
FFUJ_13755-E1	VIII	821089	822308	+	0.0111458	0.0419448	1.09029	2.49744	3.38251	1.98728	3.81674	0.91902	1.43516	0.581647	2.13305	FFUJ_13755	uncharacterized protein
FFUJ_09381-E6	IX	2459544	2461969	-	0.0054407	0.0228872	1.08673	51.6867	72.1933	28.9615	55.3563	42.4642	39.2805	8.9401	14.9618	FFUJ_09381	related to pathway-specific regulatory protein nit-4
FFUJ_14522-E1	IV	2393729	2394832	-	0.00208001	0.0101929	1.08641	4.27434	7.02991	2.33364	4.36232	2.27659	2.23179	1.03013	1.35083	FFUJ_14522	uncharacterized protein
FFUJ_05605-E3	VI	828731	831512	-	6.92625e-10	1.17238e-08	1.08569	22.9525	41.3873	16.7111	31.617	6.93761	13.8309	3.50032	6.00071	FFUJ_05605	related to sterol glucosyltransferase
FFUJ_12290-E1	VIII	1568403	1568782	+	5.24875e-07	5.68474e-06	1.08514	1200.53	1732.75	1558.74	2955.98	379.271	537.875	79.353	436.603	FFUJ_12290	related to proteinase inhibitor PBI2
FFUJ_04994-E1	II	940271	942423	+	7.41604e-06	6.56689e-05	1.08501	87.801	176.265	80.5264	153.918	26.3759	55.2112	14.0222	10.6751	FFUJ_04994	probable SSC1-mitochondrial heat shock protein 70-related protein
FFUJ_11681-E1	XI	1241408	1243216	-	0.0132266	0.0483722	1.0843	0.739398	0.538485	0.371239	0.677074	0.405903	0.0966503	0.0646718	0.189001	FFUJ_11681	related to heterokaryon incompatibility protein
FFUJ_13613-E1	IV	1966984	1968900	-	5.29776e-11	1.01697e-09	1.08334	25.1892	48.4942	22.8555	43.03	2.96274	2.56371	4.46722	6.39399	FFUJ_13613	probable LRO1-a lecithin cholesterol acyltransferase-like gene%2C mediates diacylglycerol esterification
FFUJ_08781-E1	VII	997608	999267	+	1.16815e-11	2.41043e-10	1.08219	37.1839	63.7867	45.0942	85.0699	12.0261	22.7026	1.65763	6.37751	FFUJ_08781	uncharacterized protein
FFUJ_07514-E3	V	2414322	2416756	-	6.62163e-06	5.92173e-05	1.08146	34.6279	41.4181	38.5913	72.6968	17.094	17.2485	8.69191	20.1884	FFUJ_07514	uncharacterized protein
FFUJ_13443-E1	IV	1441597	1442412	+	0.00293228	0.0136264	1.08131	41.1405	56.7626	45.7123	87.1841	12.2467	16.9739	11.5872	23.9195	FFUJ_13443	related to Rossmann fold nucleotide-binding protein
FFUJ_08609-E1	VII	1556888	1559662	+	0.000176492	0.00115507	1.08069	1426.1	1982.76	427.047	795.958	1478.31	1487.8	142.731	170.662	FFUJ_08609	probable heat shock protein HSP104 (endopeptidase Clp ATP-binding chain HSP104)
FFUJ_04330-E1	II	3190806	3192854	+	0.0116483	0.0435355	1.07997	82.8601	82.0673	26.8799	51.0791	106.134	75.2375	9.11624	17.5028	FFUJ_04330	uncharacterized protein
FFUJ_02416-E1	III	868391	870211	+	1.46761e-11	2.97825e-10	1.07677	6.70701	10.7272	6.08683	11.3961	3.00357	3.53898	1.18822	1.32934	FFUJ_02416	related to nitrate reductase
FFUJ_13345-E3	IV	1115499	1117767	-	3.80927e-12	8.1597e-11	1.07434	10.4023	14.1135	12.0946	22.7257	1.89497	1.97057	0.422211	1.09127	FFUJ_13345	related to lethal(2) denticleless protein
FFUJ_02510-E1	III	1216124	1218014	+	4.0699e-12	8.67667e-11	1.07357	25.2606	60.7615	25.0837	46.9899	7.10072	4.84688	2.78191	5.41551	FFUJ_02510	related to cyclin dependent kinase C
FFUJ_13757-E2	VIII	817993	818489	-	1.27408e-06	1.29179e-05	1.07354	35.3027	40.9098	30.9021	58.0832	20.1108	17.2725	6.6186	15.6559	FFUJ_13757	uncharacterized protein
FFUJ_03158-E1	III	3445175	3446362	-	1.89626e-06	1.8638e-05	1.07319	37.2804	57.7915	32.2807	60.1528	17.3464	20.9762	10.2376	12.6343	FFUJ_03158	related to Putative transferase CAF17%2C mitochondrial
FFUJ_01637-E1	I	1392705	1394725	+	7.43547e-06	6.57978e-05	1.0729	24.1147	53.5941	14.4955	27.2476	18.8985	40.2122	3.2569	8.44877	FFUJ_01637	related to D-ribulokinase
FFUJ_13273-E1	IV	914407	915312	-	0.000190841	0.00123936	1.0728	119.579	147.691	90.9586	169.638	72.9461	64.6331	33.1575	47.3518	FFUJ_13273	uncharacterized protein
FFUJ_02492-E6	III	1153267	1154388	-	0.000830557	0.00456739	1.07194	43.6922	90.6222	34.0024	64.1055	11.2892	34.7414	10.2445	28.5134	FFUJ_02492	uncharacterized protein
FFUJ_13263-E8	IV	876984	880296	-	3.85049e-07	4.28026e-06	1.07033	122.953	192.46	93.3033	175	37.6131	57.8777	18.834	43.0984	FFUJ_13263	related to CWH43-putative sensor/transporter protein
FFUJ_13226-E2	IV	755549	756208	-	5.25208e-24	2.50448e-22	1.06953	33.3872	39.9385	38.827	72.5358	12.6212	7.071	4.23537	2.67912	FFUJ_13226	related to DNA polymerase delta subunit 4
FFUJ_01098-E1	I	3272126	3272668	-	5.96231e-11	1.13646e-09	1.06927	38.0531	66.461	33.827	63.1566	2.32401	6.29271	3.33723	6.96068	FFUJ_01098	uncharacterized protein
FFUJ_13779-E1	VIII	763690	764006	+	5.87739e-10	1.00654e-08	1.06547	24.2603	34.3158	28.6565	53.6083	12.9058	13.4993	2.50114	1.28301	FFUJ_13779	probable NADH-ubiquinone oxidoreductase complex 1/LYR family protein
FFUJ_13887-E5	VIII	499689	501745	-	0.00517715	0.0219634	1.06106	0.978001	1.92359	0.946627	1.73206	0.678888	1.22341	0.429101	0.498502	FFUJ_13887	probable succinyl-CoA 3-ketoacid-coenzyme A transferase%2C mitochondrial precursor
FFUJ_02780-E1	III	2127675	2128231	+	1.2257e-05	0.000104293	1.06058	401.179	372.682	177.785	331.321	258.329	122.274	51.9075	100.257	FFUJ_02780	uncharacterized protein
FFUJ_13885-E1	VIII	506997	507800	+	1.47746e-15	4.30635e-14	1.06045	72.3941	134.032	82.7863	153.318	22.1555	35.63	10.9495	10.1784	FFUJ_13885	uncharacterized protein
FFUJ_04846-E4	II	1400960	1402402	-	7.79299e-14	1.93321e-12	1.06013	12.8722	23.4647	13.5975	25.3152	5.93309	10.477	1.14484	2.35927	FFUJ_04846	probable acyl-CoA dehydrogenase short-branched chain precursor
FFUJ_04175-E1	II	3764479	3765399	+	2.1366e-21	8.63274e-20	1.05884	78.7179	139.317	63.3073	118.67	56.3002	94.8383	5.21025	13.4297	FFUJ_04175	probable NADH-ubiquinone oxidoreductase 30.4 kDa subunit%2C mitochondrial precursor
FFUJ_03514-E1	III	4568276	4569310	+	2.50286e-05	0.000198566	1.05807	83.682	107.556	43.7096	80.9977	21.5059	43.4143	14.1032	19.8144	FFUJ_03514	uncharacterized protein
FFUJ_07779-E1	V	3273669	3274811	+	1.54344e-06	1.54058e-05	1.05791	129.415	152.556	53.472	100.063	126.892	78.7267	6.37418	6.41552	FFUJ_07779	related to mitochondrial intermembrane space protein Mia40
FFUJ_07637-E1	V	2876139	2877818	+	0.00372038	0.0166467	1.05572	13.4876	17.0593	15.2564	28.1203	3.22473	2.1395	2.91206	9.71746	FFUJ_07637	related to sialidase
FFUJ_04978-E1	II	993204	994157	+	1.04936e-06	1.0832e-05	1.05231	6.56118	5.89422	6.9877	13.0945	2.51572	2.20258	0.903838	0.655624	FFUJ_04978	uncharacterized protein
FFUJ_01895-E3	I	529270	530526	-	1.65361e-11	3.34064e-10	1.0516	14.6935	27.7681	15.9976	29.4361	4.36822	4.88108	2.01202	2.64018	FFUJ_01895	related to DNA repair protein RAD14
FFUJ_07047-E1	V	923151	923543	+	1.68787e-13	4.08204e-12	1.04907	35.6411	62.8983	37.5109	69.5043	13.9808	18.4731	1.57232	6.10441	FFUJ_07047	related to FMP21 Found in Mitochondrial Proteome
FFUJ_07286-E1	V	1632129	1632914	-	0.000388117	0.00232784	1.04656	51.3146	115.264	58.232	107.211	20.6934	37.2599	15.2223	38.1625	FFUJ_07286	uncharacterized protein
FFUJ_06497-E5	VI	3723578	3725031	-	0.00509015	0.0216556	1.04602	2.53842	5.89933	1.73275	3.2837	2.874	5.63984	0.360603	1.13327	FFUJ_06497	related to transmembrane transporter Liz1p
FFUJ_12299-E3	VIII	1601747	1603052	-	4.72643e-15	1.29641e-13	1.04599	33.2506	54.6052	33.3958	62.2113	8.31352	12.9028	2.95945	9.06097	FFUJ_12299	related to RNA-binding protein La1
FFUJ_07780-E6	V	3275292	3277595	-	1.77257e-10	3.21086e-09	1.04583	39.3064	66.3121	41.2135	76.2187	7.27911	18.4338	0.888186	4.3197	FFUJ_07780	uncharacterized protein
FFUJ_00887-E1	I	3906940	3908447	+	4.32602e-15	1.1963e-13	1.0454	48.804	84.1709	36.2537	67.2146	31.7922	55.1352	4.70737	12.0718	FFUJ_00887	probable NADH dehydrogenase (ubiquinone) 49K chain
FFUJ_13245-E3	IV	822605	825636	-	1.09238e-06	1.12265e-05	1.04391	79.7402	186.099	63.4261	116.113	2.8479	16.9509	17.5419	25.3068	FFUJ_13245	probable period clock protein FRQ
FFUJ_01475-E5	I	2038271	2039990	-	0.000570807	0.00328768	1.04362	312.368	663.086	356.701	664.076	62.2884	90.4006	85.5907	97.3429	FFUJ_01475	probable ZWF1-glucose-6-phosphate dehydrogenase
FFUJ_13655-E1	IV	2093832	2095686	+	1.70716e-16	5.30831e-15	1.04219	56.9428	63.0614	58.5757	108.472	19.8756	17.5868	1.32714	5.38651	FFUJ_13655	uncharacterized protein
FFUJ_06051-E1	VI	2283233	2285626	+	1.64681e-30	1.03366e-28	1.04218	23.3299	69.7506	26.9225	49.7033	9.67836	25.0476	2.84455	5.91907	FFUJ_06051	uncharacterized protein
FFUJ_02620-E3	III	1567992	1572518	-	0.00110302	0.00585112	1.04068	11.4565	11.7943	13.3595	24.7587	1.71837	3.63468	3.29586	3.71329	FFUJ_02620	probable ATP-binding cassette transporter protein YOR1
FFUJ_00379-E3	I	5551720	5553543	-	1.39648e-07	1.67963e-06	1.03924	187.748	170.143	42.1382	76.8902	238.24	149.815	4.14426	10.3689	FFUJ_00379	uncharacterized protein
FFUJ_04583-E1	II	2338444	2338995	+	2.07933e-13	4.97528e-12	1.03571	139.267	264.299	91.3692	168.66	42.2818	60.487	5.61933	31.0235	FFUJ_04583	uncharacterized protein
FFUJ_01195-E1	I	2955102	2957471	+	0.0031356	0.0144272	1.03326	507.805	564.724	53.6156	96.9932	738.651	702.84	24.073	35.1344	FFUJ_01195	probable chaperonin ClpB
FFUJ_05181-E1	II	407981	410536	-	1.2514e-17	4.1905e-16	1.03301	13.5253	22.5141	12.9727	23.6748	4.47162	8.44371	1.09445	0.402071	FFUJ_05181	related to interferon-regulated resistance GTP-binding protein
FFUJ_10817-E2	X	1622534	1623302	-	1.84982e-10	3.33289e-09	1.03288	8.09165	11.7181	8.14436	14.9323	3.97587	5.24877	1.13399	0.94412	FFUJ_10817	related to NonF protein%2C involved in nonactin biosynthesis
FFUJ_13791-E2	VIII	732314	733330	-	9.7406e-05	0.000677574	1.03225	49.7437	75.9181	39.6496	72.251	15.4163	25.2276	11.5908	21.7524	FFUJ_13791	related to vacuolar protein sorting protein Vps66
FFUJ_06274-E1	VI	3095318	3099436	+	0.000648188	0.00369084	1.0319	5.72352	13.5117	7.79576	14.1963	0.198432	1.77209	0.964631	3.4302	FFUJ_06274	related to sensory transduction histidine kinase
FFUJ_00922-E1	I	3815419	3818117	+	2.20783e-06	2.15591e-05	1.02735	67.55	137.914	60.5941	109.711	27.9067	40.5536	17.3884	24.4312	FFUJ_00922	related to acetate regulatory DNA binding protein FacB
FFUJ_06386-E1	VI	3443263	3443940	+	1.01876e-10	1.89098e-09	1.02635	20.5013	33.9565	17.0013	30.9931	5.65584	4.41731	0.737348	2.24001	FFUJ_06386	uncharacterized protein
FFUJ_03264-E1	III	3781471	3782206	+	2.6206e-25	1.30982e-23	1.0257	103.218	105.712	121.594	220.773	34.4351	23.8926	16.1231	19.0328	FFUJ_03264	uncharacterized protein
FFUJ_04986-E2	II	966869	968177	-	1.02939e-22	4.53975e-21	1.02536	68.8105	84.0294	43.541	79.123	19.2839	12.1645	4.32654	4.34131	FFUJ_04986	related to SNARE binding protein
FFUJ_07630-E1	V	2854907	2856248	+	1.29373e-07	1.56582e-06	1.02376	62.9743	86.8343	63.6293	116.599	14.4259	19.7168	6.77658	7.53432	FFUJ_07630	probable KES1-involved in ergosterol biosynthesis
FFUJ_06203-E3	VI	2790416	2792227	-	0.000167073	0.00109876	1.02327	132.501	223.341	132.275	238.679	67.9788	99.3929	39.9023	70.7024	FFUJ_06203	related to ZSP1 Zinc Sensitive Phenotype 1
FFUJ_12711-E1	VIII	2694366	2696026	+	0.00029258	0.00182036	1.02285	0.762818	0.870206	1.4265	2.65703	0.764583	0.375397	0.0705982	0.827463	FFUJ_12711	related to cytochrome P450 monooxigenase
FFUJ_08771-E3	VII	1029398	1030437	-	1.00083e-08	1.46171e-07	1.02254	18.4867	24.7393	17.6905	31.751	11.1713	9.62249	4.61754	2.00488	FFUJ_08771	related to histidinol-phosphatase
FFUJ_03410-E1	III	4282227	4283894	+	3.57193e-06	3.36145e-05	1.02214	1.91472	2.02258	1.98445	3.55018	1.33561	1.08891	0.49757	0.484386	FFUJ_03410	related to cercosporin resistance protein
FFUJ_01839-E1	I	713803	714818	+	2.37938e-11	4.74295e-10	1.0214	22.9589	32.3657	25.9385	46.8162	8.97769	5.57834	3.13796	4.51292	FFUJ_01839	related to mannosylphosphorylation protein MNN4
FFUJ_10649-E1	X	1180711	1181854	+	6.26015e-13	1.44411e-11	1.02092	16.769	14.248	20.0427	36.6575	5.30901	2.08518	0.840042	1.52016	FFUJ_10649	related to toxD gene
FFUJ_08649-E1	VII	1451135	1454596	+	0.000182523	0.00119166	1.02037	20.8295	29.4171	18.1868	33.0093	7.70583	4.55047	2.8513	5.3491	FFUJ_08649	probable sterol glucosyltransferase
FFUJ_10835-E3	X	1661560	1663442	-	1.34484e-07	1.62331e-06	1.0192	279.075	362.328	108.679	194.783	225.486	184.728	31.4961	24.1523	FFUJ_10835	related to photosystem II protein D2
FFUJ_04941-E1	II	1121171	1121755	+	0.000885202	0.00483636	1.01839	215.274	477.433	219.87	404.026	49.6634	101.007	60.2048	55.3031	FFUJ_04941	probable heat shock protein 10 (chaperonin CPN10)
FFUJ_06204-E1	VI	2800799	2802817	+	4.01475e-09	6.1919e-08	1.01658	40.377	82.2634	45.4955	82.0178	13.4459	23.0767	7.14943	14.7137	FFUJ_06204	related to tyrosine protein kinase of the MAP kinase kinase family
FFUJ_00447-E2	I	5354799	5355674	-	0.00109046	0.00578906	1.01473	56.6015	74.2323	51.1563	93.5198	8.96058	19.9425	13.6148	10.2398	FFUJ_00447	related to DUF1275 domain protein
FFUJ_03186-E1	III	3518892	3519683	+	1.64826e-14	4.31072e-13	1.01334	171.999	276.58	127.474	229.579	85.0381	107.75	6.02464	6.37433	FFUJ_03186	uncharacterized protein
FFUJ_07824-E2	V	3421902	3424100	-	4.93053e-13	1.1472e-11	1.01258	17.7523	29.6023	20.2988	36.4173	6.70788	6.5232	3.84811	4.20839	FFUJ_07824	uncharacterized protein
FFUJ_09693-E1	IX	1547749	1548629	+	0.00179817	0.00897753	1.01142	2.50616	2.09056	1.95681	3.5568	1.66151	1.86468	0.0950286	0.608701	FFUJ_09693	uncharacterized protein
FFUJ_09662-E1	IX	1632100	1633243	+	0.000101112	0.000700827	1.01051	44.18	105.926	38.3942	68.9352	18.0894	32.602	9.08787	18.7889	FFUJ_09662	related to XAP-5 protein
FFUJ_12244-E1	VIII	1369720	1371451	+	1.88388e-10	3.38522e-09	1.0094	4.15326	8.11053	4.44623	8.08159	1.83986	3.05279	0.101335	0.356472	FFUJ_12244	related to O-methylsterigmatocystin oxidoreductase
FFUJ_10330-E2	X	300907	301985	-	2.51375e-09	4.00982e-08	1.00878	115.821	123.651	88.5065	160.54	38.8043	25.4827	6.96444	4.56288	FFUJ_10330	related to glycerol dehydrogenase
FFUJ_03084-E1	III	3186884	3188089	+	0.000199866	0.00129361	1.00856	16.9973	21.7105	24.5217	43.8987	4.09879	3.13569	2.142	9.20127	FFUJ_03084	related to methionine adenosyltransferase regulatory beta subunit
FFUJ_00778-E3	I	4263079	4265805	-	1.739e-13	4.19817e-12	1.00782	12.6855	18.495	13.3797	24.0197	4.24273	3.91474	1.2649	2.26944	FFUJ_00778	related to mitochondrial rRNA processing protein PRP12
FFUJ_12179-E3	VIII	1137550	1138635	-	8.95929e-08	1.11743e-06	1.00668	33.4686	43.8753	37.1232	66.136	13.7206	12.0673	9.55655	10.8918	FFUJ_12179	related to 26S proteasome-associated ubiquitin carboxyl-terminal hydrolase
FFUJ_04959-E1	II	1064028	1064294	+	7.8811e-09	1.16618e-07	1.00651	108.107	457.376	80.5453	144.511	43.5049	85.1152	5.68028	10.868	FFUJ_04959	uncharacterized protein
FFUJ_11478-E1	XI	677650	680018	+	3.45196e-06	3.25308e-05	1.00449	34.3728	54.2158	44.3726	79.1264	22.3647	36.4828	13.3262	17.5376	FFUJ_11478	probable potassium transporter TRK-1
FFUJ_13595-E3	IV	1887619	1890163	-	1.17907e-05	0.000100515	1.00411	35.423	88.8221	37.066	66.7269	7.16749	17.9351	3.62743	12.4535	FFUJ_13595	related to transcription factor BOM
FFUJ_01047-E1	I	3443641	3445676	+	2.61915e-08	3.55231e-07	1.0041	10.7221	14.7083	8.93045	15.8302	3.80107	3.83177	2.21483	1.80491	FFUJ_01047	related to phytase
FFUJ_07218-E1	V	1411656	1413014	-	2.40623e-05	0.000191576	1.00407	153.409	181.381	73.6426	132.607	63.0944	76.5221	16.7373	17.5988	FFUJ_07218	uncharacterized protein
FFUJ_05315-E1	II	50749	53211	-	1.44559e-05	0.000120144	1.00189	5.96764	7.1642	6.53955	11.5419	2.35164	3.14698	1.62918	2.05266	FFUJ_05315	related to glyoxal oxidase precursor
FFUJ_08734-E6	VII	1133673	1137417	-	0.00787008	0.0313182	1.00185	6.4654	13.0927	6.01966	10.9395	2.92854	6.83798	1.50426	4.09901	FFUJ_08734	uncharacterized protein
FFUJ_03412-E1	III	4286646	4287478	+	6.59379e-13	1.51075e-11	1.00038	33.8762	41.9295	33.9927	61.1932	10.1568	13.4784	1.9769	7.16139	FFUJ_03412	uncharacterized protein

## Sheet: Downregulated by light in WT
Probe	Chromosome	Start	End	Probe Strand	P-value (WT0 WT60 DESeq stats p<0.05 after correction)	FDR (WT0 WT60 DESeq stats p<0.05 after correction)	Log2 Fold Change (WT0 WT60 DESeq stats p<0.05 after correction)	SG268_0	SG268_60	WT_0	WT_60	SG268_0_desv	SG268_60_desv	WT_0_desv	WT_60_desv	Gene	Description
FFUJ_00446-E1	I	5356459	5358576	-	0.00538046	0.0226762	-1.00056	8.90771	6.2282	9.17539	4.13129	0.510567	0.866606	2.7335	1.04887	FFUJ_00446	related to MUC1 Extracellular alpha-1%2C4-glucan glucosidase
FFUJ_03934-E1	II	4432469	4435605	+	0.00805752	0.0319155	-1.00071	1.15446	0.713939	0.702318	0.313009	0.495324	0.182016	0.154955	0.104952	FFUJ_03934	uncharacterized protein
FFUJ_09114-E1	VII	121037	122995	+	0.00713568	0.0287708	-1.00166	1.26908	1.01059	1.06499	0.470316	0.731484	0.424505	0.112742	0.0666509	FFUJ_09114	related to glu/asp-tRNA amidotransferase subunit A
FFUJ_08057-E1	V	4138343	4139354	+	1.41081e-05	0.000118181	-1.00197	5.02279	3.26537	7.28239	3.27487	2.6847	1.51886	1.03043	0.817047	FFUJ_08057	uncharacterized protein
FFUJ_09524-E1	IX	2079083	2079818	+	0.00643769	0.0264464	-1.00327	2.27076	1.57213	2.87038	1.26989	1.62849	0.579537	0.388262	0.323552	FFUJ_09524	uncharacterized protein
FFUJ_09658-E1	IX	1640495	1641973	+	6.08556e-07	6.52819e-06	-1.00376	11.6855	7.93247	13.9881	6.13631	4.46938	1.96361	2.75487	0.666776	FFUJ_09658	uncharacterized protein
FFUJ_06946-E1	V	640983	642128	+	9.32193e-05	0.000652148	-1.00586	4.80825	3.56646	5.82879	2.60518	1.84119	1.15723	0.679475	0.0817876	FFUJ_06946	related to pyridoxine 4-dehydrogenase
FFUJ_04501-E2	II	2613891	2616128	-	3.03315e-08	4.07693e-07	-1.00783	28.2933	15.148	25.7197	11.4192	5.92169	4.84355	1.5842	1.95994	FFUJ_04501	uncharacterized protein
FFUJ_10954-E1	X	1935623	1937392	+	0.00065032	0.00369986	-1.00888	3.03098	2.42317	5.11318	2.28606	1.07671	1.08217	0.229205	0.768168	FFUJ_10954	uncharacterized protein
FFUJ_08732-E1	VII	1139538	1141709	-	3.55038e-09	5.5358e-08	-1.00954	17.4419	12.6771	23.9746	10.7665	3.56066	3.55401	2.07076	2.55013	FFUJ_08732	related to triacylglycerol lipase
FFUJ_01126-E1	I	3176213	3177977	+	1.24871e-06	1.26702e-05	-1.01	27.48	14.768	36.7035	16.1971	13.166	5.28879	10.5563	2.66578	FFUJ_01126	related to asparagine synthases
FFUJ_01041-E2	I	3469407	3470138	-	2.51228e-12	5.48597e-11	-1.01154	49.6396	27.8622	70.7966	31.1604	10.5319	4.29949	11.9995	1.36388	FFUJ_01041	uncharacterized protein
FFUJ_10936-E3	X	1894528	1896196	-	3.12842e-05	0.000243051	-1.01181	8.43484	8.06257	9.86808	4.35446	5.42309	7.30811	0.761106	1.00349	FFUJ_10936	probable GUT1-glycerol kinase
FFUJ_11917-E2	XI	1801322	1803379	-	5.54102e-05	0.000407055	-1.01213	2.33528	1.37152	2.6164	1.17552	1.447	0.891849	0.226465	0.116949	FFUJ_11917	uncharacterized protein
FFUJ_02142-E1	III	162107	163861	+	0.00834406	0.0328864	-1.01236	0.892853	0.455384	0.929424	0.411435	0.413513	0.10323	0.117736	0.0466368	FFUJ_02142	related to beta transducin-like protein
FFUJ_11210-E1	XI	33298	34302	+	0.00342234	0.015566	-1.0134	4.11258	2.09851	2.99598	1.31722	3.12082	0.995293	0.882315	0.254226	FFUJ_11210	uncharacterized protein
FFUJ_12901-E1	VIII	3127764	3131155	+	0.000839298	0.00460794	-1.01341	3.27527	2.19933	3.5657	1.57424	1.38252	0.840613	1.2733	0.50742	FFUJ_12901	related to ankyrin
FFUJ_00060-E2	I	6410262	6411157	-	8.17576e-05	0.000577654	-1.01571	6.348	3.56543	6.63262	2.95927	2.54567	0.883354	0.530703	0.864887	FFUJ_00060	uncharacterized protein
FFUJ_06283-E2	VI	3123892	3124638	-	2.80583e-11	5.53578e-10	-1.01667	101.31	59.8621	92.9922	40.9537	27.4429	16.8787	8.23351	4.43671	FFUJ_06283	uncharacterized protein
FFUJ_12559-E9	VIII	2248287	2249702	-	0.00283505	0.0132247	-1.01702	162.789	95.5083	261.762	115.941	26.6306	2.85738	50.6021	40.3455	FFUJ_12559	related to methyltransferase
FFUJ_09496-E1	IX	2158349	2159132	+	0.00115579	0.00608325	-1.01882	11.5837	5.39337	10.6874	4.71307	6.01277	2.35092	3.44147	1.7421	FFUJ_09496	related to extracellular cellulase CelA/allergen Asp F7-like%2C putative
FFUJ_01802-E1	I	849161	851158	+	4.60421e-15	1.26545e-13	-1.01885	280.577	170.28	399.492	175.295	59.07	22.3467	78.5913	13.2471	FFUJ_01802	uncharacterized protein
FFUJ_11591-E1	XI	1028461	1030152	+	4.02645e-09	6.20285e-08	-1.01917	9.75759	7.88228	13.6189	6.10366	4.3342	3.35024	0.458059	1.20513	FFUJ_11591	uncharacterized protein
FFUJ_00261-E3	I	5844349	5846225	-	6.32416e-05	0.000458103	-1.01951	13.5068	5.78978	11.4453	5.09688	2.37951	1.95206	2.09008	0.286936	FFUJ_00261	related to alcohol oxidase
FFUJ_10947-E2	X	1918761	1920411	-	0.000649303	0.00369563	-1.01951	3.12574	1.63222	2.22629	0.983004	1.63111	0.642695	0.530703	0.251731	FFUJ_10947	uncharacterized protein
FFUJ_02360-E1	III	690413	692028	+	0.000563489	0.00325387	-1.01977	2.3225	1.39685	2.24057	0.969071	0.569594	0.182928	0.479341	0.0883542	FFUJ_02360	related to multidrug resistance protein
FFUJ_11410-E1	XI	509390	510840	+	1.53775e-05	0.000126846	-1.02072	95.3598	67.5199	217.688	94.8511	27.482	9.4229	40.376	21.3723	FFUJ_11410	probable lactonohydrolase
FFUJ_14225-E1	XII	225998	227609	+	2.39483e-07	2.74626e-06	-1.02148	10.8756	7.12739	10.8658	4.81066	4.12795	2.22001	0.347435	0.984417	FFUJ_14225	uncharacterized protein
FFUJ_02253-E3	III	412166	414728	-	0.00011046	0.000760927	-1.02154	12.7386	8.74466	16.1854	7.20942	0.422891	0.814992	3.09312	0.792273	FFUJ_02253	related to ankyrin
FFUJ_11295-E1	XI	247591	248979	+	0.000107231	0.000740198	-1.02193	39.832	22.4121	78.5297	34.6576	15.2257	4.04438	22.3552	8.56986	FFUJ_11295	related to integral membrane protein PTH11
FFUJ_05613-E3	VI	852598	854875	-	1.65251e-15	4.79585e-14	-1.02202	32.6826	13.5835	31.3271	13.7935	7.14972	1.34639	4.67245	1.82613	FFUJ_05613	uncharacterized protein
FFUJ_09071-E1	VII	244452	245948	+	0.00495554	0.0211496	-1.0225	3.13192	2.10646	4.19485	1.85641	0.822272	0.801988	0.818421	0.540806	FFUJ_09071	putative protein
FFUJ_05788-E1	VI	1414942	1416006	-	0.00030506	0.00188325	-1.02284	5.522	2.42298	4.57811	2.04536	1.36799	0.466988	0.567453	0.616874	FFUJ_05788	related to short-chain alcohol dehydrogenase
FFUJ_10864-E4	X	1725177	1727517	-	1.7894e-09	2.9024e-08	-1.02355	47.7482	37.1332	49.7872	21.9443	34.8044	26.2643	6.79556	0.68422	FFUJ_10864	uncharacterized protein
FFUJ_05841-E1	VI	1573699	1574316	+	2.87202e-11	5.64984e-10	-1.02542	227.036	95.5124	158.149	69.9653	109.773	21.6495	11.4675	13.2658	FFUJ_05841	probable GCV3-glycine decarboxylase%2C subunit H
FFUJ_10413-E2	X	519617	520689	-	0.000973572	0.00524904	-1.02616	14.3182	11.9988	15.7537	7.01312	7.18875	6.13825	3.28536	1.41001	FFUJ_10413	uncharacterized protein
FFUJ_02824-E1	III	2291691	2293061	-	8.93295e-12	1.869e-10	-1.02651	24.3545	12.1844	25.9022	11.3989	1.8261	0.983898	2.13365	1.18135	FFUJ_02824	related to AGA1 A-agglutinin anchor subunit
FFUJ_07466-E4	V	2286251	2287470	-	0.000128119	0.000869267	-1.02907	9.19303	4.30356	8.93349	3.82708	2.53099	1.18708	0.932002	1.03274	FFUJ_07466	probable potassium channel beta subunit protein
FFUJ_09881-E3	IX	917226	918291	-	1.7556e-06	1.7344e-05	-1.02955	28.5413	15.4723	28.2957	12.4647	13.0624	4.58975	6.13607	3.55033	FFUJ_09881	related to alpha-1%2C2-galactosyltransferase
FFUJ_02050-E5	I	94162	95607	-	0.000913802	0.00497449	-1.02964	2.20677	1.14426	2.15522	0.93727	1.26714	0.688262	0.175425	0.101994	FFUJ_02050	related beta-lactamase
FFUJ_04241-E1	II	3592119	3593713	+	1.01056e-06	1.04592e-05	-1.03145	86.2458	50.1768	99.6152	43.3884	11.4321	4.24021	9.14838	7.99706	FFUJ_04241	probable CDC11-septin
FFUJ_11964-E6	XI	1917144	1919469	-	0.00175183	0.00878193	-1.03176	3.14893	2.09956	3.2714	1.42502	1.2291	0.763232	1.28918	0.383667	FFUJ_11964	uncharacterized protein
FFUJ_06088-E1	VI	2405753	2407412	+	3.74983e-06	3.5166e-05	-1.03331	6.21329	3.68703	9.27647	4.01467	1.2814	0.486409	0.808986	0.61802	FFUJ_06088	related to Meiotically up-regulated gene 157 protein
FFUJ_04566-E1	II	2397437	2400263	+	3.3944e-07	3.80182e-06	-1.03391	13.1494	7.61126	9.97477	4.38303	12.8151	6.3359	1.99237	1.16049	FFUJ_04566	related to transcription activator
FFUJ_06517-E1	VI	3774562	3775614	+	0.00274399	0.0128532	-1.03511	12.2166	7.21281	13.919	6.1612	5.25159	1.85226	2.45405	2.27573	FFUJ_06517	related to novobiocin biosynthesis protein novR
FFUJ_00675-E3	I	4590013	4590729	-	0.000220555	0.00141598	-1.03584	363.747	191.908	307.69	133.186	90.5137	54.6192	43.1461	41.5405	FFUJ_00675	uncharacterized protein
FFUJ_08619-E1	VII	1533790	1534914	-	0.000161775	0.00106703	-1.03668	4.23607	3.46923	4.79986	2.057	1.16251	1.1992	0.250433	0.433208	FFUJ_08619	related to DUF453 domain protein
FFUJ_04216-E4	II	3668719	3670075	-	1.44091e-05	0.000120031	-1.03682	37.5703	21.4795	54.8059	23.8892	12.1102	5.81706	5.31813	3.21211	FFUJ_04216	probable Metacaspase-1
FFUJ_03388-E1	III	4221048	4222751	+	5.85896e-06	5.30293e-05	-1.03684	198.106	125.496	188.949	82.2743	23.0898	44.5594	11.3441	13.7167	FFUJ_03388	beta-tubulin
FFUJ_05694-E1	VI	1148302	1149388	+	1.57117e-12	3.49308e-11	-1.03696	30.9058	18.0676	32.7195	14.2711	13.2789	3.80092	4.65573	2.2106	FFUJ_05694	uncharacterized protein
FFUJ_03109-E1	III	3293204	3296736	+	1.26191e-12	2.82883e-11	-1.03757	24.2943	14.4133	33.8246	14.7032	10.1018	3.52611	6.81312	2.28412	FFUJ_03109	related to von Willebrand and RING finger domain protein
FFUJ_13105-E1	IV	396479	397577	+	0.00516869	0.0219344	-1.03917	34.5568	22.4403	42.4701	18.552	1.42073	5.01761	9.44421	6.62699	FFUJ_13105	related to PDR16 protein
FFUJ_13565-E1	IV	1799524	1802081	+	0.00662312	0.0271092	-1.0407	726.657	232.096	597.986	253.578	459.622	110.844	376.139	58.6469	FFUJ_13565	probable xylulose-5-phosphate phosphoketolase
FFUJ_05149-E1	II	489961	491934	-	0.00514535	0.0218629	-1.0413	1.02277	0.487395	1.42789	0.634437	0.425465	0.185322	0.290544	0.15283	FFUJ_05149	uncharacterized protein
FFUJ_04862-E3	II	1359164	1360133	-	2.61498e-07	2.98369e-06	-1.04181	98.2615	65.2815	131.191	56.5892	20.8174	8.37176	18.5169	11.0023	FFUJ_04862	probable rho GDP dissociation inhibitor
FFUJ_11063-E1	X	2196912	2198386	+	8.28229e-07	8.70479e-06	-1.04188	28.1008	25.6102	22.4411	9.87718	14.4784	10.1739	2.33738	1.3098	FFUJ_11063	related to fructosyl amino acid oxidase
FFUJ_03187-E1	III	3521364	3522891	+	0.00541538	0.0228163	-1.04344	5.06447	2.74686	3.02199	1.2932	4.29613	1.08376	1.42602	0.253098	FFUJ_03187	probable beta-glucosidase
FFUJ_13116-E1	IV	444433	446298	+	0.000116689	0.000800159	-1.0437	4.07739	2.31247	3.46921	1.46521	1.94371	0.703267	1.1078	0.113085	FFUJ_13116	uncharacterized protein
FFUJ_12555-E2	VIII	2239405	2240099	-	9.07196e-05	0.00063631	-1.04405	17.6631	10.1288	22.1986	9.61383	1.81566	2.16653	2.91328	1.91951	FFUJ_12555	uncharacterized protein
FFUJ_03524-E1	III	4606054	4606494	-	1.14191e-13	2.79168e-12	-1.04508	192.386	128.76	199.4	87.105	48.5551	30.4082	17.6821	12.071	FFUJ_03524	related to coactosin
FFUJ_03693-E3	III	5011888	5013510	-	0.00222254	0.0107618	-1.04578	1.70597	0.853612	1.39165	0.596351	0.644817	0.58913	0.0121945	0.0112483	FFUJ_03693	related to aldehyde dehydrogenase
FFUJ_08727-E1	VII	1163781	1165480	+	0.00698562	0.0282841	-1.04723	28.3475	15.8197	32.2525	13.7863	5.71538	8.53063	4.32548	5.41407	FFUJ_08727	related to cyclopropane-fatty-acyl-phospholipid synthase
FFUJ_09357-E1	IX	2526711	2527966	+	5.27765e-09	7.99348e-08	-1.0489	112.502	65.3605	206.624	89.371	32.9519	16.8126	26.5535	18.4486	FFUJ_09357	related to integral membrane protein PTH11
FFUJ_00193-E3	I	6028397	6030969	-	5.75795e-07	6.20636e-06	-1.05146	41.263	24.7656	30.6693	13.4135	37.0871	23.3021	3.69233	4.1017	FFUJ_00193	related to capsule-associated protein
FFUJ_04734-E1	II	1770220	1771805	+	0.00619268	0.0256115	-1.05414	3.13691	0.932142	3.95869	1.74887	0.258009	0.162907	0.967418	0.558343	FFUJ_04734	related to zinc/cadmium resistance protein
FFUJ_01913-E4	I	471525	476841	-	3.78546e-09	5.87181e-08	-1.05561	12.988	6.84716	15.6204	6.70739	1.06207	1.36411	1.45468	1.09832	FFUJ_01913	related to kinesin-like protein
FFUJ_07158-E1	V	1231438	1233727	+	0.000492237	0.00288438	-1.05565	2.10491	1.40837	1.828	0.783986	0.884785	0.586429	0.508245	0.126921	FFUJ_07158	related to tol protein
FFUJ_06935-E1	V	609556	611608	+	5.01072e-14	1.27825e-12	-1.05583	26.5145	14.4122	27.8616	12.0554	5.20045	1.06384	3.7853	2.29138	FFUJ_06935	related to zinc finger protein
FFUJ_11524-E4	XI	863729	865326	-	2.57652e-08	3.49942e-07	-1.05598	10.1781	5.24508	8.13118	3.49121	4.38657	2.07037	1.59417	0.614914	FFUJ_11524	uncharacterized protein
FFUJ_12564-E11	VIII	2263334	2265310	-	0.00485443	0.0208301	-1.05619	8.04412	6.42744	6.68667	2.87266	4.20529	5.65528	1.91281	1.26057	FFUJ_125641	related to transmembrane transporter Liz1p
FFUJ_06734-E6	V	83864	86583	-	0.000410225	0.00244738	-1.05726	1.19942	0.704711	1.7403	0.721715	0.310204	0.0789167	0.362198	0.1122	FFUJ_06734	related to nitrate assimilation regulatory protein nirA
FFUJ_14738-E1	IV	2935181	2936328	+	3.41651e-08	4.54245e-07	-1.05808	32.168	18.6198	28.9938	12.3462	18.7514	7.43468	7.70188	1.7941	FFUJ_14738	probable zinc-binding oxidoreductase
FFUJ_13285-E1	IV	954472	956777	+	0.00524686	0.0221964	-1.05884	2.18014	1.53966	1.64507	0.674106	1.46108	0.637967	0.651884	0.109402	FFUJ_13285	related to acetoacetyl-CoA synthetase
FFUJ_02644-E1	III	1634718	1636235	+	1.12785e-07	1.38251e-06	-1.05965	32.3198	19.3077	42.3999	18.2555	11.0017	3.57856	3.28502	1.37779	FFUJ_02644	uncharacterized protein
FFUJ_00444-E1	I	5362052	5363175	+	0.00469056	0.0202233	-1.05975	18.0187	12.2745	10.6382	4.60986	17.3913	10.2422	3.17165	2.47537	FFUJ_00444	related to novobiocin biosynthesis protein novR
FFUJ_05817-E1	VI	1519137	1520673	+	0.0136086	0.0495066	-1.06012	0.725525	0.395731	1.07054	0.471922	0.394761	0.0930145	0.209661	0.0283179	FFUJ_05817	uncharacterized protein
FFUJ_06868-E1	V	420532	425108	+	0.000790623	0.00437811	-1.06157	3.19836	1.16998	1.61307	0.669642	2.12992	0.738623	0.680568	0.0826308	FFUJ_06868	uncharacterized protein
FFUJ_06666-E1	VI	4151213	4153283	+	1.57041e-10	2.86387e-09	-1.06201	65.124	59.8615	53.7794	22.9392	48.5775	37.6458	11.9069	3.6405	FFUJ_06666	related to myo-inositol transport protein ITR1
FFUJ_08009-E4	V	3993645	3995840	-	1.33987e-05	0.00011301	-1.06211	12.3264	7.01452	9.13862	3.92989	1.23258	0.552831	1.11427	0.347408	FFUJ_08009	related to transcriptional regulator
FFUJ_14736-E1	IV	2931196	2931841	+	3.83117e-07	4.26581e-06	-1.06218	20.0742	8.66463	30.9212	13.3903	12.3933	3.94706	1.50793	2.54676	FFUJ_14736	uncharacterized protein
FFUJ_11549-E1	XI	920805	922244	+	0.00883	0.0345294	-1.06273	2.07076	1.31198	2.44576	1.0796	0.494316	0.1009	0.456792	0.438616	FFUJ_11549	related to aromatic-L-amino-acid decarboxylase
FFUJ_00169-E2	I	6108476	6109864	-	0.00802543	0.0318071	-1.06471	0.663297	0.414299	1.07305	0.457232	0.377628	0.229849	0.0584618	0.0564893	FFUJ_00169	uncharacterized protein
FFUJ_00018-E3	I	6497446	6498322	-	0.00631184	0.0260325	-1.06502	78.6934	46.1529	54.0989	23.0666	15.3435	5.38196	26.8002	10.2579	FFUJ_00018	related to ketoreductase
FFUJ_13315-E1	IV	1024738	1026095	+	0.00387394	0.0172367	-1.06517	53.7922	21.1047	28.3568	11.9942	32.0457	6.73023	14.9445	4.2468	FFUJ_13315	related to endo-1%2C3(4)-beta-glucanase
FFUJ_10658-E1	X	1207937	1209016	+	2.10299e-06	2.05651e-05	-1.06573	7.97507	3.77808	10.6288	4.5329	4.39092	1.92809	1.56354	0.933546	FFUJ_10658	related to microcin C7 self-immunity protein mccF
FFUJ_06488-E1	VI	3701952	3702959	+	0.00355444	0.0160372	-1.06588	2.03421	0.94128	2.47647	1.08477	1.2325	0.744675	0.439709	0.311341	FFUJ_06488	uncharacterized protein
FFUJ_12837-E4	VIII	2981917	2984522	-	0.00117024	0.00614727	-1.06664	2.35344	1.87861	1.66802	0.712299	1.12803	0.626765	0.296773	0.16877	FFUJ_12837	related to thermostable alkaline protease precursor
FFUJ_14901-E1	X	1744676	1746561	+	0.000525498	0.00305541	-1.06757	2.26064	1.22278	2.35213	1.00252	1.33793	0.471587	0.455224	0.307438	FFUJ_14901	uncharacterized protein
FFUJ_12927-E1	VIII	3199901	3201471	+	1.71394e-05	0.000140094	-1.06765	5.27325	3.06107	5.21293	2.1911	1.52626	0.375599	0.457471	0.426734	FFUJ_12927	uncharacterized protein
FFUJ_05057-E1	II	724027	725465	+	2.99541e-07	3.37703e-06	-1.0683	195.213	103.977	175.884	75.2059	80.3933	32.7539	42.0274	20.4678	FFUJ_05057	uncharacterized protein
FFUJ_08571-E1	VII	1695841	1696621	+	1.41286e-05	0.000118205	-1.06927	14.1779	8.66025	15.8018	6.68223	8.69603	3.91988	4.88212	1.33129	FFUJ_08571	uncharacterized protein
FFUJ_07152-E2	V	1215445	1216187	-	0.000148135	0.000986228	-1.0694	37.2262	16.8711	27.7089	11.6751	27.4297	10.5759	10.1344	3.18663	FFUJ_07152	related to DOT5-involved in derepression of telomeric silencing
FFUJ_02708-E1	III	1867097	1868004	+	1.10467e-08	1.60124e-07	-1.07015	23.3514	14.4393	29.5561	12.5749	9.60419	4.49361	2.13359	0.832341	FFUJ_02708	uncharacterized protein
FFUJ_11414-E1	XI	518645	520291	-	8.69195e-05	0.000611564	-1.0704	5.62417	3.34195	4.80173	2.07968	2.81343	1.18931	0.720385	0.71693	FFUJ_11414	related to beta transducin-like protein
FFUJ_13952-E1	VIII	335194	338837	+	7.18809e-05	0.000514606	-1.07119	1.29725	0.840251	1.66124	0.704549	0.298953	0.176056	0.181576	0.0895063	FFUJ_13952	uncharacterized protein
FFUJ_05567-E1	VI	636433	637399	+	0.000747616	0.00418287	-1.07382	21.2848	13.3289	20.0765	8.45521	11.0422	5.63048	7.95017	2.8684	FFUJ_05567	uncharacterized protein
FFUJ_03876-E1	II	4561794	4563977	-	0.000990591	0.00532591	-1.0766	3.14731	1.41251	4.81134	2.03435	1.15684	0.394568	0.668253	0.597354	FFUJ_03876	related to heterokaryon incompatibility protein (het-6OR allele)
FFUJ_06905-E1	V	506489	509233	+	0.000465647	0.00274048	-1.07757	1.91313	1.27722	1.60862	0.662216	0.364337	0.25621	0.358546	0.133222	FFUJ_06905	uncharacterized protein
FFUJ_13640-E1	IV	2048568	2050346	+	1.75893e-11	3.54809e-10	-1.07878	157.513	103.635	187.261	79.9416	64.9353	47.5142	22.2976	13.7151	FFUJ_13640	probable delta 8-sphingolipid desaturase
FFUJ_10865-E1	X	1728124	1729209	+	8.89716e-06	7.75127e-05	-1.07911	7.94965	6.77373	8.44342	3.59462	5.92499	4.96138	0.773796	0.335439	FFUJ_10865	uncharacterized protein
FFUJ_05842-E1	VI	1574772	1577918	-	3.80192e-39	3.24727e-37	-1.07943	85.0333	36.2218	51.5256	21.891	36.2473	7.24824	4.2571	2.63278	FFUJ_05842	probable glycine decarboxylase P subunit
FFUJ_03841-E5	II	4651209	4652872	-	2.59751e-05	0.000205351	-1.08032	19.4027	8.33478	14.2286	5.96355	5.33671	1.75568	4.97006	1.3532	FFUJ_03841	uncharacterized protein
FFUJ_11944-E1	XI	1865225	1866199	+	1.73302e-08	2.42353e-07	-1.08052	7.47562	4.92278	8.17336	3.46254	3.6293	2.12456	0.661876	0.0506729	FFUJ_11944	uncharacterized protein
FFUJ_06827-E1	V	321591	323516	+	0.0132306	0.0483735	-1.08056	4.1428	1.87875	8.88372	3.75019	3.13045	1.6039	3.37247	1.22545	FFUJ_06827	related to potential drug facilitator PEP5
FFUJ_03498-E1	III	4518916	4519385	+	0.00461193	0.0199481	-1.08107	3.52801	3.44959	5.01397	2.18742	2.01557	2.7227	0.88227	0.59128	FFUJ_03498	uncharacterized protein
FFUJ_11786-E1	XI	1510175	1511532	+	0.0132053	0.0483336	-1.08242	2.58812	1.45086	6.89858	2.95887	1.46122	0.739609	2.32566	1.10782	FFUJ_11786	related to methyltransferase
FFUJ_05510-E1	VI	445004	446393	+	0.00447063	0.0193991	-1.08308	12.2186	9.82029	6.02621	2.50708	7.3241	3.43758	2.93907	0.660316	FFUJ_05510	related beta-lactamase
FFUJ_11748-E3	XI	1427192	1428665	-	2.98938e-05	0.000233189	-1.08508	20.48	8.86839	17.6168	7.43953	4.20176	4.15081	2.81162	2.15168	FFUJ_11748	probable DFG5 protein
FFUJ_10638-E5	X	1149893	1151454	-	0.00279522	0.0130569	-1.08564	3.60772	2.55325	2.56315	1.06297	1.2473	0.785731	0.704121	0.227136	FFUJ_10638	uncharacterized protein
FFUJ_07318-E1	V	1726337	1726840	-	8.29447e-14	2.05007e-12	-1.08629	43.3226	21.9626	63.9744	27.2343	21.1553	9.99101	6.09934	5.36735	FFUJ_07318	uncharacterized protein
FFUJ_00206-E1	I	5985367	5986752	+	0.000313419	0.00193132	-1.08853	2.31955	1.62314	2.85423	1.22012	0.832469	0.631563	0.090052	0.394103	FFUJ_00206	HET-6OR heterokaryon incompatibility protein (het-6OR allele)
FFUJ_14503-E1	IV	2348856	2349182	-	1.29739e-11	2.65679e-10	-1.09097	403.911	232.88	297.406	124.28	198.489	130.391	38.3702	12.5137	FFUJ_14503	uncharacterized protein
FFUJ_04441-E2	II	2834917	2836832	-	0.00463834	0.0200238	-1.09685	83.8717	44.1219	98.3878	41.564	14.1115	6.27826	28.8518	15.3456	FFUJ_04441	probable MET13-putative methylene tetrahydrofolate reductase
FFUJ_02788-E1	III	2174430	2174993	+	0.00793082	0.0314969	-1.09716	14.2402	9.30206	27.0154	11.4631	5.35138	2.99996	9.98674	1.76269	FFUJ_02788	uncharacterized protein
FFUJ_09446-E1	IX	2301959	2303888	+	1.33949e-07	1.61976e-06	-1.09781	177.276	125.232	211.42	88.0688	18.1614	22.2131	22.0344	16.994	FFUJ_09446	related to glu/asp-tRNA amidotransferase subunit A
FFUJ_10863-E1	X	1724243	1725076	+	0.00569197	0.023818	-1.09913	19.547	12.5401	18.4988	7.749	11.1673	6.32823	8.12574	3.84194	FFUJ_10863	uncharacterized protein
FFUJ_00024-E1	I	6490001	6490363	-	0.00896829	0.0349688	-1.10051	159.267	86.0382	152.607	62.9202	70.7297	34.8777	90.8228	27.3601	FFUJ_00024	uncharacterized protein
FFUJ_12664-E1	VIII	2582274	2583102	+	0.000235966	0.00149711	-1.10124	5.25353	3.30463	5.15282	2.15436	0.504284	0.462596	0.287946	0.473486	FFUJ_12664	uncharacterized protein
FFUJ_12701-E1	VIII	2662070	2663459	+	0.00530353	0.022401	-1.10191	4.2456	2.2816	7.54933	3.15443	0.924508	0.42923	2.02695	0.780475	FFUJ_12701	related to methyltransferase
FFUJ_12033-E6	XI	2121735	2124147	-	0.0126584	0.0466352	-1.10629	2.15242	1.22236	3.25293	1.40531	1.0693	0.557888	1.3493	0.334009	FFUJ_12033	related to transcription activator protein acu-15
FFUJ_02623-E1	III	1578272	1579474	-	2.73033e-13	6.48693e-12	-1.1075	78.9142	42.0579	80.0737	33.2291	28.1263	12.3312	16.2291	5.8245	FFUJ_02623	related to CSI2 protein
FFUJ_06434-E4	VI	3547763	3549559	-	0.00621428	0.0256772	-1.10756	7.37046	4.427	17.0833	7.14344	3.97749	1.28205	4.48376	2.6078	FFUJ_06434	related to GABA transport protein
FFUJ_04497-E3	II	2626610	2629016	-	1.19331e-11	2.45859e-10	-1.10847	26.4507	14.0575	29.2127	12.0766	2.34399	3.01723	4.11872	0.522972	FFUJ_04497	uncharacterized protein
FFUJ_00192-E1	I	6032007	6033572	+	0.000782726	0.00434329	-1.10989	4.85723	2.78534	4.78561	1.95325	3.44024	1.61613	0.894728	0.67327	FFUJ_00192	uncharacterized protein
FFUJ_02976-E1	III	2789599	2790078	-	2.59967e-05	0.000205401	-1.10992	82.1227	43.0604	108.679	45.658	44.9046	3.00314	23.7981	2.54772	FFUJ_02976	uncharacterized protein
FFUJ_12015-E4	XI	2057669	2059486	-	0.00277716	0.0129899	-1.11098	2.30468	1.52643	1.66355	0.690724	1.97535	1.16619	0.362145	0.265837	FFUJ_12015	related to monooxygenase
FFUJ_02269-E5	III	457779	459561	-	0.00928857	0.0360199	-1.11173	6.5434	3.7794	5.45806	2.25169	3.99161	2.13509	2.75631	1.0556	FFUJ_02269	related to HOL1-Putative substrate-H+ antiporter-unknown biological function
FFUJ_05289-E1	II	126749	128233	+	3.4874e-06	3.28419e-05	-1.11233	252.839	96.3749	200.799	82.6779	177.67	37.2047	53.4965	19.9822	FFUJ_05289	related to delta-12 fatty acid desaturase
FFUJ_11937-E3	XI	1851453	1853580	-	0.00383067	0.0170779	-1.11342	1.16162	0.555465	0.888862	0.36163	0.500859	0.235195	0.190862	0.0565106	FFUJ_11937	related to tol protein
FFUJ_10634-E1	X	1141658	1143446	+	2.76767e-10	4.90154e-09	-1.11383	8.38113	5.24283	9.92232	4.0806	3.70776	0.725892	2.1497	0.515206	FFUJ_10634	uncharacterized protein
FFUJ_14850-E1	IV	3228783	3230336	+	0.000417715	0.00248548	-1.11423	14.5184	7.18447	12.3346	5.06442	6.98466	2.70054	5.09006	1.60607	FFUJ_14850	uncharacterized protein
FFUJ_09974-E1	IX	615936	616769	-	4.54735e-05	0.000342065	-1.11452	28.7319	15.814	28.0708	11.5731	19.7835	9.29015	9.16263	3.6125	FFUJ_09974	uncharacterized protein
FFUJ_03873-E3	II	4568266	4569825	-	3.98184e-07	4.41173e-06	-1.11473	10.3594	4.66127	8.77482	3.60853	6.36676	1.68506	2.35461	0.652374	FFUJ_03873	related to allantoate permease
FFUJ_02250-E1	III	404881	406566	-	4.84601e-07	5.28247e-06	-1.11476	6.68115	4.15637	6.80938	2.81729	2.86386	2.01866	1.47757	0.721947	FFUJ_02250	related to phthalate 4%2C5-dioxygenase oxygenase reductase subunit
FFUJ_08392-E4	VII	2352401	2354796	-	4.55465e-15	1.25439e-13	-1.11534	32.8916	11.7221	35.5513	14.53	15.5553	2.13904	7.35258	0.574827	FFUJ_08392	related to C6 zink-finger protein PRO1A
FFUJ_04783-E1	II	1610201	1611062	+	1.87023e-15	5.39291e-14	-1.11605	71.3654	36.5518	79.47	32.8721	14.4969	3.46145	11.3373	5.57971	FFUJ_04783	probable isopentenyl-diphosphate delta-isomerase
FFUJ_01429-E5	I	2205739	2207679	-	0.00304871	0.0140828	-1.11749	204.508	109.741	262.389	108.173	159.174	93.9752	96.3068	55.2588	FFUJ_01429	probable alpha-glucosidase (maltase)
FFUJ_14752-E1	IV	2967473	2968849	+	9.56854e-05	0.00066698	-1.11877	5.94273	3.98947	4.23887	1.68074	3.41117	1.53638	1.36851	0.152122	FFUJ_14752	uncharacterized protein
FFUJ_07775-E1	V	3267727	3268926	-	4.14778e-05	0.000314286	-1.11986	8.00466	7.14387	7.73223	3.18393	1.00303	1.03755	1.00763	0.545931	FFUJ_07775	uncharacterized protein
FFUJ_08892-E1	VII	691290	693813	+	0.00311803	0.0143659	-1.12028	1.12358	0.534263	1.34875	0.535407	0.587919	0.257673	0.40584	0.179481	FFUJ_08892	related to heterokaryon incompatibility protein (het-6OR allele)
FFUJ_02568-E1	III	1376432	1377796	+	4.86816e-06	4.49971e-05	-1.1204	117.241	62.4232	140.507	57.3888	14.458	11.3638	14.508	14.0866	FFUJ_02568	probable cell division control protein CDC12
FFUJ_13083-E1	IV	316046	317527	+	0.00203813	0.0100199	-1.12072	10.8525	7.1449	30.2164	12.5229	1.13522	0.973144	7.3527	3.67449	FFUJ_13083	uncharacterized protein
FFUJ_12092-E1	XI	2296308	2297450	-	9.57553e-06	8.31543e-05	-1.12189	5.05991	2.84282	4.62428	1.8519	2.95893	1.43223	0.716074	0.256013	FFUJ_12092	uncharacterized protein
FFUJ_09395-E1	IX	2429134	2430645	+	0.00147352	0.00753797	-1.12319	2.08272	1.52394	2.63104	1.06086	0.943358	0.361105	0.959419	0.294281	FFUJ_09395	uncharacterized protein
FFUJ_08024-E1	V	4032890	4034320	+	0.000600072	0.00343571	-1.12333	27.8249	13.5088	35.7072	14.7718	8.24539	3.98953	8.00943	3.29045	FFUJ_08024	related to dibenzothiophene desulfurization enzyme C%2C thermophilic
FFUJ_02053-E1	I	88213	90459	+	2.69332e-07	3.06462e-06	-1.12365	31.9609	17.5084	31.5738	12.9462	6.67904	3.58035	6.13394	3.26401	FFUJ_02053	probable acetyl-CoA synthetase
FFUJ_02502-E1	III	1194175	1194517	+	3.32617e-12	7.15896e-11	-1.12407	82.9161	43.576	87.9733	36.3282	12.5959	7.15034	12.1812	6.17154	FFUJ_02502	related to secretory pathway protein YSY6
FFUJ_10637-E2	X	1148916	1149576	-	0.000126606	0.000862035	-1.12489	16.2646	10.7033	16.1695	6.77033	9.66269	6.41464	2.35462	2.14684	FFUJ_10637	uncharacterized protein
FFUJ_09144-E1	VII	47032	47486	+	0.00408173	0.0179833	-1.12551	14.0266	11.8831	18.0182	7.56683	6.77309	1.75185	4.95745	2.55929	FFUJ_09144	uncharacterized protein
FFUJ_07918-E3	V	3717118	3718735	-	3.02583e-12	6.54384e-11	-1.12584	17.1275	6.90829	21.4323	8.82097	5.81972	0.327409	3.69082	1.64583	FFUJ_07918	related to glucosyltransferase
FFUJ_13230-E2	IV	766392	768237	-	0.00722102	0.0290628	-1.12859	279.627	141.832	296.646	121.524	51.1766	71.0613	62.0677	59.54	FFUJ_13230	probable ATP citrate lyase subunit 2
FFUJ_02642-E3	III	1623565	1625332	-	0.00441104	0.0191713	-1.13027	1.74816	1.12673	1.70536	0.70812	0.917294	0.438904	0.219048	0.317136	FFUJ_02642	related to exo-alpha-sialidase / neuraminidase
FFUJ_10945-E1	X	1915041	1915673	-	0.00898367	0.0350106	-1.13031	3.67747	2.30768	3.45378	1.39062	1.20264	0.343049	0.966051	0.345741	FFUJ_10945	related to prenyl cysteine carboxyl methyltransferase
FFUJ_08828-E1	VII	862622	864175	+	0.000186451	0.00121359	-1.13183	120.918	56.0254	139.65	57.0251	12.8763	18.2979	8.15458	19.5898	FFUJ_08828	related to monooxygenase
FFUJ_07959-E1	V	3858334	3860880	+	0.000503395	0.00293956	-1.13311	15.3657	6.12241	10.5477	4.31805	15.7074	3.82309	3.38974	1.92561	FFUJ_07959	related to beta-glucosidase
FFUJ_10586-E1	X	1021998	1022915	+	2.63193e-05	0.000207828	-1.13488	12.8702	7.60264	10.3908	4.28138	2.21461	4.67401	1.53096	0.980949	FFUJ_10586	uncharacterized protein
FFUJ_14338-E1	V	4286241	4288211	+	0.000148649	0.000988836	-1.13508	2.82085	1.31928	2.79859	1.10792	1.77135	0.455649	0.593303	0.225024	FFUJ_14338	related to het-6-heterokaryon incompatibility protein
FFUJ_08091-E7	VII	3227016	3230357	-	6.62894e-06	5.92434e-05	-1.13546	2.54246	1.68284	2.06294	0.830657	0.773356	0.205827	0.149649	0.16664	FFUJ_08091	uncharacterized protein
FFUJ_07985-E1	V	3934680	3936035	+	7.27473e-09	1.08718e-07	-1.13577	54.6238	28.1108	66.8563	27.4093	23.4041	2.20918	12.5437	7.38749	FFUJ_07985	uncharacterized protein
FFUJ_05165-E1	II	458720	461078	+	0.00679511	0.0276621	-1.13599	0.712223	0.561861	0.761207	0.305608	0.221298	0.222333	0.0963364	0.071464	FFUJ_05165	uncharacterized protein
FFUJ_02105-E1	III	60859	68283	+	0.000296795	0.00184234	-1.13997	0.322892	0.184172	0.711565	0.29529	0.18839	0.0377914	0.117338	0.0810005	FFUJ_02105	polyketide synthase
FFUJ_14853-E1	IV	3236180	3238097	+	0.00422799	0.0185189	-1.1407	3.24658	2.37628	1.64237	0.649856	2.5251	1.80052	0.18217	0.318542	FFUJ_14853	uncharacterized protein
FFUJ_11582-E2	XI	1008863	1010539	-	0.000232787	0.0014831	-1.1464	5.66467	3.59278	6.51446	2.62523	1.89457	1.40426	0.618099	0.773223	FFUJ_11582	related to cholinesterase
FFUJ_10478-E1	X	748911	750038	+	2.75403e-13	6.53175e-12	-1.1488	47.3228	22.9261	88.4498	35.9233	27.8479	12.5283	4.69641	3.93174	FFUJ_10478	uncharacterized protein
FFUJ_09883-E4	IX	910272	912317	-	0.010315	0.0393002	-1.15025	4.7684	2.10546	3.55211	1.42144	2.24982	0.725097	1.9122	0.68513	FFUJ_09883	uncharacterized protein
FFUJ_01008-E4	I	3563477	3565592	-	0	0	-1.15059	257.703	122.16	285.617	114.839	47.3218	24.3944	31.3622	6.94753	FFUJ_01008	related to phenol 2-monooxygenase
FFUJ_06392-E1	VI	3455415	3456338	-	6.56198e-13	1.50602e-11	-1.15172	763.388	460.317	639.695	259.348	115.909	118.64	33.3469	45.2262	FFUJ_06392	uncharacterized protein
FFUJ_10479-E1	X	750119	750390	+	5.66665e-08	7.26224e-07	-1.15207	58.8135	28.0138	105.53	42.7848	35.7317	14.4908	6.43701	9.42736	FFUJ_10479	uncharacterized protein
FFUJ_00667-E3	I	4613190	4614153	-	6.0678e-10	1.03783e-08	-1.15231	150.713	96.5783	165.59	66.7712	80.244	55.9616	29.7139	16.4977	FFUJ_00667	uncharacterized protein
FFUJ_10937-E1	X	1897496	1898594	+	7.97397e-07	8.40089e-06	-1.15349	5.38179	6.43369	8.08598	3.26579	2.70815	3.92499	0.477559	0.798134	FFUJ_10937	related to channel proteins
FFUJ_13235-E3	IV	779693	780630	-	4.88758e-20	1.8738e-18	-1.1565	173.761	74.1723	160.833	64.1977	103.213	25.8276	30.2146	4.74094	FFUJ_13235	uncharacterized protein
FFUJ_00961-E4	I	3682517	3683660	-	1.12297e-07	1.37894e-06	-1.157	31.8354	17.8129	37.4618	15.1742	13.4895	3.24987	1.45374	3.96182	FFUJ_00961	related to programmed cell death protein (calcium-binding protein)
FFUJ_05278-E1	II	159146	161607	+	1.82249e-12	4.0385e-11	-1.15763	5.69998	3.21964	6.24425	2.51095	3.56571	1.57763	0.560511	0.348663	FFUJ_05278	uncharacterized protein
FFUJ_05374-E1	VI	126557	129094	-	0.00231073	0.0111472	-1.15821	0.849745	0.728021	0.711305	0.28813	0.556048	0.248497	0.122575	0.0595554	FFUJ_05374	related to ROT2-glucosidase II%2C catalytic subunit
FFUJ_01333-E1	I	2532622	2533281	+	0.00277798	0.0129899	-1.15949	4.16395	2.25564	3.91093	1.57948	1.72687	0.373615	0.690557	0.579858	FFUJ_01333	uncharacterized protein
FFUJ_10464-E1	X	638658	639789	+	0.000782559	0.00434329	-1.16168	13.8078	9.88061	3.3627	1.36891	15.2338	11.3396	0.461998	0.328048	FFUJ_10464	related to D-arabinitol 2-dehydrogenase
FFUJ_06414-E1	VI	3503104	3504973	+	2.23791e-07	2.5901e-06	-1.16175	13.0967	8.39643	13.1047	5.26158	7.60139	4.36947	2.71507	1.40252	FFUJ_06414	uncharacterized protein
FFUJ_01427-E3	I	2219181	2220945	-	2.55586e-13	6.09387e-12	-1.16186	8.3712	3.90864	9.78124	3.91303	2.3079	0.318482	1.13552	0.557729	FFUJ_01427	related to ECM39 protein%2C involved in cell wall biogenesis and architecture
FFUJ_08095-E8	VII	3212885	3214288	-	1.72558e-06	1.70849e-05	-1.16192	26.7954	17.4874	48.5089	19.5135	14.6201	10.8794	10.514	5.64839	FFUJ_08095	related to methyltransferase
FFUJ_06422-E1	VI	3518216	3520216	+	2.55376e-09	4.06884e-08	-1.16281	6.65627	3.21156	6.37826	2.55389	4.16894	1.60737	1.28656	0.518903	FFUJ_06422	related to cocaine esterase
FFUJ_01179-E3	I	2998829	3000570	-	0.00847305	0.0333073	-1.16412	50.7615	23.0584	63.6779	25.6825	14.3237	4.4317	25.7702	10.1496	FFUJ_01179	probable cytochrome P450 51 (eburicol 14 alpha-demethylase)
FFUJ_10889-E1	X	1787031	1789076	+	0.0102665	0.0391264	-1.1689	32.7021	15.9591	4.83754	1.87367	12.5536	8.34518	1.40683	0.877046	FFUJ_10889	galactose oxidase precursor
FFUJ_08417-E1	VII	2256266	2256653	+	0.00864885	0.0339094	-1.16936	2553.5	1685.06	4168.49	1660.41	1500.43	1335.56	1252.33	644.33	FFUJ_08417	uncharacterized protein
FFUJ_14791-E1	IV	3079454	3081824	+	0.00275033	0.0128785	-1.16948	4.54181	2.32877	8.70204	3.44821	3.9518	1.79942	4.23861	1.52014	FFUJ_14791	probable sulfate permease II
FFUJ_09088-E2	VII	175411	176659	-	0.000664212	0.00377095	-1.17216	9.12454	5.05417	8.84561	3.49325	2.92306	0.974458	0.460889	1.38687	FFUJ_09088	related to LCB2-serine C-palmitoyltransferase subunit
FFUJ_13231-E1	IV	771685	773708	+	0.0040151	0.0177419	-1.17763	211.357	105.425	212.096	83.6611	49.0703	64.0697	36.7899	40.2311	FFUJ_13231	probable ATP citrate lyase subunit 1
FFUJ_09916-E1	IX	794556	795371	+	7.23403e-05	0.000517621	-1.17879	5.61418	2.99352	4.98845	1.99845	3.82411	1.80786	0.522576	0.650761	FFUJ_09916	uncharacterized protein
FFUJ_11203-E1	XI	15638	17257	+	6.33582e-06	5.68119e-05	-1.17933	3.25192	1.53109	3.59153	1.42493	1.31463	0.191071	0.113736	0.289024	FFUJ_11203	related to O-methylsterigmatocystin oxidoreductase
FFUJ_04388-E2	II	3017392	3019161	-	4.08862e-08	5.35689e-07	-1.1802	164.776	101.88	137.835	54.0629	37.507	18.0252	10.0317	10.8398	FFUJ_04388	related to tyrosinase precursor
FFUJ_14576-E1	IV	2537858	2538250	-	0.000406149	0.00242628	-1.18411	16.0318	9.54103	21.9778	8.64673	3.08668	1.35548	3.78831	3.06939	FFUJ_14576	uncharacterized protein
FFUJ_02023-E1	I	180264	181881	+	3.26454e-06	3.10465e-05	-1.18602	11.8911	7.44142	9.06196	3.55842	6.84271	3.80962	2.50754	0.972316	FFUJ_02023	uncharacterized protein
FFUJ_12461-E1	VIII	2022708	2026142	+	6.90868e-05	0.000495918	-1.18721	1.27813	0.673001	1.44468	0.555738	0.994905	0.34624	0.405312	0.0705405	FFUJ_12461	related to ankyrin 3
FFUJ_09568-E1	IX	1918377	1920186	+	2.03891e-27	1.10503e-25	-1.18813	80.8893	50.3904	100.402	39.6286	35.07	13.8385	9.85695	6.63553	FFUJ_09568	related to NADPH oxidase cytosolic protein p67phox
FFUJ_10923-E1	X	1857937	1859243	+	0.00032262	0.00197988	-1.18815	1.71176	1.20657	2.44737	0.991157	0.981177	0.637918	0.150426	0.224423	FFUJ_10923	related to integral membrane protein
FFUJ_11642-E3	XI	1153171	1154449	-	0.00488449	0.0209192	-1.1895	4.38456	2.96949	5.29829	2.09269	1.7723	1.17538	1.57692	0.558796	FFUJ_11642	related to glutamyl-tRNA
FFUJ_08877-E1	VII	720365	721878	+	0.00686961	0.0278973	-1.19019	0.910262	0.793112	1.67443	0.647518	0.372195	0.149505	0.26299	0.278722	FFUJ_08877	related to methyltransferase
FFUJ_02544-E1	III	1306402	1308416	+	0.00837044	0.0329711	-1.19226	0.88131	0.641513	0.658545	0.249143	0.23417	0.387083	0.0518466	0.0293971	FFUJ_02544	related to calcium-independent phospholipase A2
FFUJ_09917-E1	IX	793334	794257	+	0.002502	0.0119099	-1.19362	2.76401	1.41168	2.51912	0.980867	1.91123	0.772703	0.393645	0.286708	FFUJ_09917	related to L-2.3-butanediol dehydrogenase
FFUJ_12097-E1	XI	2306691	2308592	+	0.00729116	0.0292579	-1.19621	0.844746	0.47444	0.786099	0.303408	0.454668	0.18292	0.0560468	0.0756526	FFUJ_12097	uncharacterized protein
FFUJ_11396-E1	XI	477638	478981	-	2.97919e-10	5.25544e-09	-1.1988	17.4662	5.48823	18.0024	7.0222	13.09	3.86673	2.54565	1.36018	FFUJ_11396	uncharacterized protein
FFUJ_12584-E1	VIII	2311939	2312985	-	0.000124164	0.000847115	-1.20513	15.6657	9.26186	5.62847	2.20256	4.34666	0.667249	1.51555	0.764657	FFUJ_12584	uncharacterized protein
FFUJ_14593-E3	IV	2572739	2575641	-	1.25738e-11	2.57877e-10	-1.20622	5.88806	3.43669	7.47452	2.8809	1.31377	0.8249	0.573704	0.321842	FFUJ_14593	uncharacterized protein
FFUJ_06660-E8	VI	4131359	4137280	-	1.04167e-05	8.98808e-05	-1.20721	5.04955	3.19346	2.44503	0.93012	1.69836	0.733185	0.884913	0.118021	FFUJ_06660	related to ankyrin 1
FFUJ_03013-E1	III	2956040	2958187	+	5.14334e-08	6.64193e-07	-1.20741	14.4519	5.88244	15.5204	5.98497	2.2656	0.954728	0.660396	0.897377	FFUJ_03013	related to ELMO2 protein
FFUJ_13836-E4	VIII	613667	615218	-	0.00254261	0.0120819	-1.20836	3379.22	1551.49	3636.6	1406.83	2263.31	970.496	1660.2	753.546	FFUJ_13836	probable ammonium transporter MEPa
FFUJ_01083-E2	I	3319058	3321416	-	2.60148e-10	4.61935e-09	-1.21053	67.2388	31.9789	65.3697	25.3742	6.68925	2.96851	13.2063	6.05774	FFUJ_01083	related to calcium-related spray protein
FFUJ_08586-E1	VII	1644143	1645638	+	7.07622e-14	1.76666e-12	-1.21123	27.9534	14.118	30.6901	11.8271	5.60077	2.52935	4.35332	1.78208	FFUJ_08586	related to ATX2-Putative Golgi transporter involved in homeostasis of manganese ions
FFUJ_05429-E2	VI	253539	255017	-	0.00308717	0.0142383	-1.21134	0.720214	0.658785	1.0448	0.399704	0.473499	0.309099	0.112054	0.0230937	FFUJ_05429	uncharacterized protein
FFUJ_02982-E1	III	2809151	2812177	+	0.000231782	0.00147821	-1.2123	2.43848	1.47897	2.91321	1.15601	1.04892	0.476027	0.469611	0.39177	FFUJ_02982	uncharacterized protein
FFUJ_08055-E1	V	4132332	4133528	-	0.000242587	0.00153335	-1.21347	15.2694	6.09766	19.5742	7.58867	0.788714	1.68266	3.31626	2.25282	FFUJ_08055	related to aminopeptidase
FFUJ_06224-E1	VI	2898138	2899766	+	8.2605e-14	2.04542e-12	-1.21347	16.1982	8.22419	18.7142	7.25358	3.68421	0.99132	2.9296	1.46899	FFUJ_06224	probable septin aspE
FFUJ_14739-E1	IV	2936404	2937561	-	1.54245e-07	1.83396e-06	-1.21362	168.552	106.822	245.766	95.6448	102.076	65.5348	48.1868	31.639	FFUJ_14739	related to ZRT1 Zinc transporter I
FFUJ_11770-E3	XI	1478249	1479521	-	8.80141e-10	1.4773e-08	-1.21412	130.804	71.3834	103.27	40.1648	44.0251	27.5421	16.1201	6.77266	FFUJ_11770	uncharacterized protein
FFUJ_08463-E5	VII	2102585	2104635	-	1.51948e-07	1.80823e-06	-1.21782	16.6767	7.90998	18.4273	7.0419	2.49178	0.721812	5.39796	1.37643	FFUJ_08463	probable alpha-glucoside transport protein
FFUJ_01338-E1	I	2516808	2519057	+	6.4208e-14	1.6196e-12	-1.21841	7.33874	3.02474	7.72925	2.97083	0.0673244	0.848194	0.813855	0.339056	FFUJ_01338	related to PPN1-vacuolar endopolyphosphatase
FFUJ_02276-E3	III	471797	473454	-	1.19492e-08	1.71547e-07	-1.219	5.36121	3.03872	5.41252	2.10906	3.13583	1.36149	0.501725	0.491041	FFUJ_02276	uncharacterized protein
FFUJ_09145-E1	VII	43579	45711	-	0.00295944	0.0137384	-1.2202	10.3696	5.15986	14.9404	5.77158	1.34335	0.910738	6.14228	3.17464	FFUJ_09145	related to galactose oxidase precursor
FFUJ_14359-E1	V	4236651	4240427	-	0.00110635	0.00586186	-1.22148	0.973803	0.483153	0.940759	0.346907	0.415038	0.0732675	0.157591	0.109177	FFUJ_14359	related to heterokaryon incompatibility protein het-6
FFUJ_03593-E1	III	4767606	4767869	-	1.43158e-07	1.71726e-06	-1.22203	25.0334	13.0665	26.2323	9.83387	12.7901	4.49061	6.20106	0.763625	FFUJ_03593	uncharacterized protein
FFUJ_00614-E7	I	4793009	4794715	-	2.44473e-05	0.000194411	-1.22257	212.77	112.986	250.189	95.5936	27.5927	48.0939	27.3251	24.5047	FFUJ_00614	probable alpha-tubulin B
FFUJ_12098-E3	XI	2308647	2310322	-	0.00491552	0.021012	-1.2229	2.43212	1.41063	1.9674	0.763712	1.74563	0.832564	0.689707	0.382179	FFUJ_12098	uncharacterized protein
FFUJ_12189-E3	VIII	1168266	1169172	-	1.71886e-06	1.70308e-05	-1.22316	8.8963	6.03722	11.3419	4.26924	5.47177	2.9987	1.1816	0.807059	FFUJ_12189	related to malate dehydrogenase
FFUJ_06887-E1	V	466634	467743	+	0.00326818	0.0149658	-1.22377	8.03729	8.44448	10.4625	3.99448	3.8016	3.83728	5.46082	1.80621	FFUJ_06887	probable ASP3-1-L-asparaginase II
FFUJ_07342-E1	V	1818054	1819745	-	3.587e-09	5.58323e-08	-1.22387	10.7918	6.27592	19.3587	7.47109	4.95487	2.12134	2.06341	0.479922	FFUJ_07342	uncharacterized protein
FFUJ_00274-E2	I	5817780	5819878	-	1.50625e-05	0.000124628	-1.22395	2.12448	1.02434	2.24677	0.838578	0.79209	0.20287	0.300835	0.154419	FFUJ_00274	related to heterokaryon incompatibility protein (het-6OR allele)
FFUJ_02801-E1	III	2210636	2211846	+	4.72836e-22	2.01928e-20	-1.22595	171.184	53.1033	116.995	44.7358	65.5748	10.8683	16.6516	4.87109	FFUJ_02801	related to krueppel protein
FFUJ_05494-E1	VI	416280	416906	-	0.00492729	0.021049	-1.22633	48.4312	23.0412	24.7135	9.222	19.8029	8.54385	13.9372	2.39867	FFUJ_05494	related to GNAT family acetyltransferase
FFUJ_10044-E1	IX	418136	431728	+	2.39464e-05	0.000190878	-1.22847	0.699382	0.319048	0.447069	0.169867	0.061585	0.0918279	0.124479	0.0247976	FFUJ_10044	uncharacterized protein
FFUJ_13981-E4	VIII	269361	270594	-	0.00239115	0.0114346	-1.22871	288.012	163.552	347.911	132.482	131.945	64.3116	175.117	61.7873	FFUJ_13981	uncharacterized protein
FFUJ_01055-E1	I	3413846	3415806	+	5.94365e-07	6.38611e-06	-1.22897	765.784	397.349	1277.83	486.374	122.722	132.73	93.7193	120.607	FFUJ_01055	related to major facilitator MirA
FFUJ_14607-E2	IV	2625193	2626010	-	2.19753e-05	0.000176999	-1.22913	10.1806	5.90756	7.77603	2.91913	1.35877	2.01911	1.02449	0.619402	FFUJ_14607	probable pantothenate kinase
FFUJ_12341-E1	VIII	1730479	1731409	+	6.46961e-05	0.000467635	-1.22972	5.53784	3.0117	6.98483	2.70602	1.50465	1.14998	0.999283	0.895894	FFUJ_12341	uncharacterized protein
FFUJ_00634-E1	I	4729048	4730637	+	5.91891e-05	0.000431527	-1.23697	104.231	27.1116	59.5247	21.9856	92.4905	13.2963	28.8336	0.867688	FFUJ_00634	probable aldehyde dehydrogenase
FFUJ_05840-E1	VI	1571234	1572890	+	1.02212e-08	1.48958e-07	-1.23907	76.3564	27.8619	60.2987	22.8303	35.3308	1.87678	2.15958	4.52842	FFUJ_05840	probable glycine hydroxymethyltransferase
FFUJ_14039-E1	VIII	129978	132167	+	0.000215311	0.00138429	-1.2399	1.64747	0.997117	1.72812	0.630343	1.1554	0.37278	0.544353	0.038481	FFUJ_14039	uncharacterized protein
FFUJ_11413-E3	XI	516945	517943	-	0.000672137	0.00380953	-1.24006	2.85485	1.79173	2.59903	0.973755	1.53197	0.542818	0.61681	0.136189	FFUJ_11413	uncharacterized protein
FFUJ_06863-E2	V	404931	406464	-	7.38219e-09	1.1008e-07	-1.24022	16.1244	8.44155	14.1411	5.35835	9.06054	4.38202	3.31678	1.3334	FFUJ_06863	uncharacterized protein
FFUJ_13348-E2	IV	1124614	1127213	-	6.27376e-06	5.63678e-05	-1.24181	35.2193	15.794	45.0253	16.9065	12.7542	4.12107	18.0117	4.31696	FFUJ_13348	related to acriflavine sensitivity control protein ACR-2
FFUJ_08040-E4	V	4091737	4093449	-	0.000786049	0.00435636	-1.24257	0.973701	0.594837	1.72299	0.657106	0.444147	0.297218	0.401954	0.0598999	FFUJ_08040	uncharacterized protein
FFUJ_14691-E1	IV	2824137	2825555	+	0.00981948	0.0376781	-1.24259	68.2386	45.03	135.527	50.2306	46.4153	19.7441	27.6215	25.4058	FFUJ_14691	related to aminotransferase GliI
FFUJ_11073-E1	X	2220938	2222830	+	0.00184839	0.00918408	-1.24317	4.60879	2.73854	3.64016	1.38667	2.87484	1.52939	1.4849	0.63565	FFUJ_11073	uncharacterized protein
FFUJ_08386-E1	VII	2384767	2385423	+	8.96555e-07	9.35009e-06	-1.24402	83.1506	32.5591	104.117	39.0428	9.83187	9.51302	8.46716	8.66287	FFUJ_08386	uncharacterized protein
FFUJ_14591-E2	IV	2569220	2570361	-	0.0121057	0.0449179	-1.24418	156.475	74.995	147.374	55.2254	106.769	39.6178	94.7434	27.0167	FFUJ_14591	uncharacterized protein
FFUJ_02062-E1	I	65560	67555	+	1.34296e-05	0.000113199	-1.24466	2.81868	1.73806	2.63657	1.01109	1.47432	0.397621	0.512326	0.361631	FFUJ_02062	uncharacterized protein
FFUJ_09327-E1	IX	2594406	2596042	+	0.0067488	0.0274985	-1.24586	1.24571	0.816309	1.04877	0.385836	0.635731	0.423114	0.415508	0.109928	FFUJ_09327	related to O-methylsterigmatocystin oxidoreductase
FFUJ_11173-E1	X	2449068	2451730	+	0.000103053	0.000713545	-1.24659	1.49147	0.727222	1.56171	0.595525	0.916886	0.311533	0.272229	0.125341	FFUJ_11173	uncharacterized protein
FFUJ_02347-E1	III	651451	652395	-	0.00613576	0.0253994	-1.2468	2.33698	1.59593	3.74633	1.41848	0.603565	0.754215	1.15407	0.497298	FFUJ_02347	uncharacterized protein
FFUJ_06431-E5	VI	3542199	3544893	-	0.0025092	0.011939	-1.24897	1.80844	0.991517	2.15194	0.816435	0.824973	0.581602	0.650322	0.175785	FFUJ_06431	uncharacterized protein
FFUJ_04739-E4	II	1751994	1755125	-	1.01762e-22	4.50522e-21	-1.2522	21.2728	10.8053	19.4478	7.35422	13.2569	6.29842	0.730406	0.842244	FFUJ_04739	related to C2H2 zinc finger protein
FFUJ_10942-E1	X	1908555	1909527	+	0.00659674	0.027034	-1.25547	7.53926	3.87953	6.65979	2.51302	5.67651	1.66328	2.93446	1.36733	FFUJ_10942	uncharacterized protein
FFUJ_03541-E1	III	4655632	4656552	-	7.78816e-05	0.000552583	-1.25845	4.94913	3.32211	3.89721	1.48062	2.2467	1.08	0.559135	0.0168694	FFUJ_03541	Weak similarity to Y.pseudotuberculosis CDP-3%2C6-dideoxy-D-glycero-L-glycero-4-hexulose-5-epimerase
FFUJ_07109-E1	V	1122473	1124104	+	0.000416134	0.00247825	-1.25857	0.962481	0.799139	1.61503	0.592962	0.292802	0.158006	0.150227	0.0888218	FFUJ_07109	probable beta transducin-like protein
FFUJ_06103-E1	VI	2454551	2455925	+	7.80803e-13	1.77091e-11	-1.25884	42.7765	20.2443	33.7957	12.7153	18.2428	6.69801	5.28699	2.99669	FFUJ_06103	probable glucosamine-6-phosphate isomerase
FFUJ_11409-E1	XI	506897	507985	-	4.89531e-06	4.51862e-05	-1.25915	144.13	81.1629	228.626	84.4583	52.1939	22.7031	96.1913	17.2965	FFUJ_11409	uncharacterized protein
FFUJ_05120-E6	II	558596	560353	-	0.000435265	0.00257967	-1.2608	224.846	132.894	215.52	81.9523	215.575	142.409	42.1324	40.9009	FFUJ_05120	related to putative tartrate transporter
FFUJ_02007-E2	I	221985	224119	-	0.00353002	0.0159376	-1.26111	0.92288	0.489788	0.942934	0.351991	0.186297	0.170126	0.0280675	0.140895	FFUJ_02007	related to tol protein
FFUJ_12551-E1	VIII	2226927	2228650	+	0.000150668	0.00100062	-1.26186	3.33824	1.9437	3.51892	1.34393	2.22174	1.61682	0.66394	0.374237	FFUJ_12551	related to pisatin demethylase cytochrome P450
FFUJ_11725-E1	XI	1363454	1364704	-	1.99152e-06	1.95317e-05	-1.26279	46.2772	25.1176	33.6016	12.6177	27.0554	9.08262	7.05455	1.15157	FFUJ_11725	uncharacterized protein
FFUJ_11138-E1	X	2377502	2380351	+	0.000342477	0.00209128	-1.26289	2.27676	1.34472	2.53694	0.909788	1.69012	0.845165	1.16728	0.156319	FFUJ_11138	uncharacterized protein
FFUJ_07688-E1	V	3057588	3058705	+	1.795e-17	5.87949e-16	-1.26345	43.3589	28.7975	52.6829	19.5463	10.7475	2.53215	9.15856	2.04434	FFUJ_07688	uncharacterized protein
FFUJ_14737-E1	IV	2932522	2934360	+	3.80159e-05	0.000290501	-1.26611	3.38475	1.90944	5.11676	1.89719	1.18432	0.483975	0.392652	0.484558	FFUJ_14737	uncharacterized protein
FFUJ_10699-E1	X	1309484	1310920	+	0.00107745	0.00573124	-1.26683	2.42018	1.12779	1.75443	0.665451	0.296157	0.283817	0.293137	0.0533025	FFUJ_10699	related to DFG5 protein
FFUJ_04397-E5	II	2972446	2974116	-	0.000545452	0.00315917	-1.26783	275.841	144.966	349.453	128.985	33.7503	67.5866	46.4745	47.8625	FFUJ_04397	beta-tubulin
FFUJ_02631-E1	III	1593552	1594311	+	3.22287e-07	3.62136e-06	-1.26801	189.276	104.796	214.614	80.1942	40.0098	43.8474	30.219	17.2572	FFUJ_02631	probable C-8 sterol isomerase erg-1
FFUJ_00653-E1	I	4672858	4675071	+	0.00629789	0.0259908	-1.26901	1.01186	0.952214	2.11021	0.787846	0.506147	0.352886	0.654799	0.248754	FFUJ_00653	uncharacterized protein
FFUJ_09973-E1	IX	617309	618867	+	1.82804e-08	2.55112e-07	-1.27401	49.7142	24.156	55.5534	20.4524	33.7305	11.8273	17.6376	4.53101	FFUJ_09973	related to glucose transporter-3
FFUJ_07117-E1	V	1140651	1141301	+	0.00933004	0.0361288	-1.27418	11.7924	6.1433	16.7309	6.1968	1.25066	0.789161	4.65558	2.89314	FFUJ_07117	uncharacterized protein
FFUJ_02643-E1	III	1629344	1632670	+	1.82204e-16	5.6525e-15	-1.27429	23.2972	11.7764	25.1119	9.23983	9.36303	4.83166	1.19985	0.558471	FFUJ_02643	related to amino-terminal amidase
FFUJ_10467-E3	X	642771	644321	-	4.23634e-25	2.10182e-23	-1.27839	68.1889	35.8596	79.2779	29.108	17.6702	5.42419	14.5324	3.24464	FFUJ_10467	uncharacterized protein
FFUJ_05500-E1	VI	426153	427524	+	5.06504e-05	0.000375978	-1.27979	6.10436	2.97741	8.96104	3.33361	3.561	1.72849	2.1665	0.127548	FFUJ_05500	related to TAM domain methyltransferase
FFUJ_02685-E3	III	1786325	1788395	-	2.06855e-07	2.4078e-06	-1.28184	13.5665	7.91046	8.97625	3.32176	6.0338	3.68119	2.14428	1.06608	FFUJ_02685	related to acid phosphatase
FFUJ_04406-E1	II	2947590	2949302	+	0.00819765	0.032404	-1.2829	0.655165	0.369282	1.28839	0.482249	0.475494	0.225988	0.184151	0.276114	FFUJ_04406	uncharacterized protein
FFUJ_11142-E7	X	2386563	2388470	-	0.00701421	0.0283573	-1.28659	8.02798	4.53207	7.33981	2.64931	6.08118	3.14978	4.85703	1.11729	FFUJ_11142	probable general amino acid permease
FFUJ_10055-E2	IX	390218	391537	-	0.00395162	0.0175073	-1.28828	1.29204	1.55169	1.46561	0.561564	0.460556	0.982617	0.0202627	0.250282	FFUJ_10055	fusarin C cluster-peptidase
FFUJ_10981-E1	X	1996344	1997234	+	0.0125166	0.0462012	-1.28831	4.49798	2.37867	4.71903	1.67567	3.8495	1.66238	3.227	0.501431	FFUJ_10981	uncharacterized protein
FFUJ_00530-E3	I	5107742	5109388	-	7.34899e-20	2.7858e-18	-1.2884	108.203	54.3657	70.1137	25.5453	44.2756	26.3986	13.8519	2.35643	FFUJ_00530	probable zinc finger protein white collar 2 (wc-2)
FFUJ_14108-E1	XII	628617	629780	+	0.000656553	0.0037306	-1.2887	2.52171	1.37812	2.83232	1.01666	1.3937	0.763845	1.01975	0.359474	FFUJ_14108	uncharacterized protein
FFUJ_03884-E1	II	4547615	4549480	+	5.99784e-13	1.39074e-11	-1.28912	22.7269	10.4239	26.4735	9.69121	4.42227	1.62039	1.96774	0.722558	FFUJ_03884	related to cell division control protein/predicted DNA repair exonuclease
FFUJ_14611-E1	IV	2634345	2635043	+	0.00683968	0.0278017	-1.29173	2.60473	1.84442	2.46877	0.855302	0.992486	0.83663	1.07506	0.175991	FFUJ_14611	uncharacterized protein
FFUJ_00589-E1	I	4898524	4900350	-	3.86606e-09	5.97622e-08	-1.29214	5.72358	3.42259	6.01912	2.16167	1.92678	1.02677	1.56417	0.165986	FFUJ_00589	probable class I alpha-mannosidase
FFUJ_12846-E1	VIII	3002139	3003595	+	0.011371	0.0426374	-1.29228	2.28157	1.66362	1.54993	0.569931	0.673064	0.30785	0.291473	0.297211	FFUJ_12846	uncharacterized protein
FFUJ_00187-E1	I	6047593	6049163	+	0.00163489	0.00825398	-1.29323	2.04623	1.00797	1.58781	0.570886	1.02004	0.203168	0.153618	0.20431	FFUJ_00187	related to nicotinamide mononucleotide permease
FFUJ_10493-E6	X	781016	782698	-	0.00115369	0.0060786	-1.29556	1.14837	0.667796	1.28446	0.444167	0.659082	0.0704567	0.321878	0.077108	FFUJ_10493	related to putative tartrate transporter
FFUJ_14713-E1	IV	2879385	2880540	+	0.00166174	0.00837071	-1.29569	3.99273	2.36364	3.19399	1.09994	1.44013	0.44213	0.290542	0.497614	FFUJ_14713	uncharacterized protein
FFUJ_14631-E1	IV	2674778	2676196	+	0.00910202	0.035388	-1.29614	0.593026	0.214581	0.755233	0.277398	0.40712	0.0695195	0.0501742	0.0571592	FFUJ_14631	uncharacterized protein
FFUJ_03905-E7	II	4498142	4499285	-	4.4146e-09	6.73926e-08	-1.29765	10.5399	6.98759	10.8882	3.99348	4.86365	1.32183	0.762961	0.333166	FFUJ_03905	related to 3-oxoacyl-[acyl-carrier-protein] reductase
FFUJ_10399-E8	X	477251	481220	-	1.64735e-08	2.30851e-07	-1.30081	2.77545	1.24297	3.2087	1.16723	1.29439	0.500455	0.755643	0.251924	FFUJ_10399	uncharacterized protein
FFUJ_10156-E2	IX	130371	131140	-	0.00107543	0.00572276	-1.30304	8.74474	4.65459	15.3214	5.58045	3.60659	1.16564	4.09839	1.64189	FFUJ_10156	uncharacterized protein
FFUJ_08919-E1	VII	611080	612204	+	8.74749e-07	9.15096e-06	-1.30331	157.307	79.1996	228.63	83.0744	48.8462	19.0548	24.5989	18.7343	FFUJ_08919	related to beta-1%2C4-mannosyl-glycoprotein 4-beta-N-acetylglucosaminyltransferase
FFUJ_13024-E1	IV	187993	189774	+	1.8437e-12	4.0788e-11	-1.30398	67.4178	35.3282	100.137	36.2901	28.8368	9.19749	18.199	7.48418	FFUJ_13024	probable protein urg3
FFUJ_14371-E1	V	4195102	4196197	+	9.06529e-05	0.00063631	-1.30535	11.4243	4.27707	8.75253	3.18369	9.42668	3.05224	3.27389	1.18223	FFUJ_14371	related to D-mandelate dehydrogenase
FFUJ_02052-E3	I	90698	91848	-	1.38144e-09	2.27625e-08	-1.30666	6.0979	3.38891	6.90696	2.50809	2.51053	0.716878	0.591859	0.451481	FFUJ_02052	uncharacterized protein
FFUJ_02521-E3	III	1251000	1252174	-	8.08463e-05	0.000572114	-1.307	45.3144	23.8582	70.8078	25.6072	13.5452	10.2297	13.9207	6.09963	FFUJ_02521	related to GNT1 alphaN-acetylglucosamine transferase K. lactis
FFUJ_11756-E1	XI	1445351	1446672	+	0.000185722	0.0012102	-1.30957	12.5924	5.51552	6.02937	2.22232	1.7549	1.53407	1.67993	0.326367	FFUJ_11756	related to integral membrane protein PTH11
FFUJ_10308-E6	X	243965	245382	-	4.3766e-10	7.61308e-09	-1.31009	103.986	43.4602	92.5985	33.8677	58.8199	34.0251	14.0525	7.78771	FFUJ_10308	related to integral membrane protein
FFUJ_00527-E3	I	5119529	5121104	-	0.00512844	0.0218048	-1.31288	110.589	55.1714	145.364	53.3265	21.8775	12.1932	61.349	18.5662	FFUJ_00527	related to flavin-containing monooxygenase
FFUJ_06864-E1	V	406887	408734	+	0.000949495	0.00514116	-1.31346	2.63321	1.13727	2.87215	1.03181	0.630675	0.274857	0.548876	0.378758	FFUJ_06864	related to HXT3-Low-affinity hexose facilitator
FFUJ_11548-E1	XI	918524	920299	+	0.000154772	0.00102485	-1.31547	2.81637	1.469	2.30012	0.837373	1.54825	0.250998	0.123541	0.35978	FFUJ_11548	uncharacterized protein
FFUJ_10995-E1	X	2029317	2030972	+	2.26853e-05	0.0001819	-1.31549	6.02206	2.42905	19.5353	7.09711	3.10789	1.39304	4.70508	2.23392	FFUJ_10995	related to triacylglycerol lipase II precursor
FFUJ_04119-E1	II	3939648	3940959	+	1.65094e-09	2.692e-08	-1.31635	326.908	150.591	269.482	96.3502	51.7286	21.397	75.0849	23.3108	FFUJ_04119	related to CRH1-family of putative glycosidases might exert a common role in cell wall organization
FFUJ_03542-E1	III	4657040	4658350	+	0.000259808	0.00163227	-1.32134	4.74484	2.97016	3.64969	1.28773	2.36461	1.08508	1.40481	0.129113	FFUJ_03542	related to C6 finger domain protein
FFUJ_00265-E4	I	5837477	5839205	-	2.70672e-05	0.000212862	-1.32255	221.574	119.885	209.193	75.5648	192.895	117.742	54.556	8.64907	FFUJ_00265	related to HNM1-Choline permease
FFUJ_07400-E2	V	2053922	2057770	-	2.6737e-10	4.74134e-09	-1.3236	13.9308	6.91233	12.7293	4.52647	3.43771	0.873335	3.15103	0.971309	FFUJ_07400	uncharacterized protein
FFUJ_02036-E2	I	151382	152241	-	0.000542504	0.0031448	-1.32447	6.03497	3.11271	3.53955	1.2706	3.21679	1.45549	0.849057	0.29926	FFUJ_02036	uncharacterized protein
FFUJ_14774-E2	IV	3039963	3044008	-	5.42133e-06	4.9433e-05	-1.32504	11.6767	9.44043	14.055	4.88953	7.97817	4.33742	3.209	1.2599	FFUJ_14774	uncharacterized protein
FFUJ_03880-E2	II	4553757	4555539	-	5.82316e-08	7.43459e-07	-1.33166	3.82841	1.58407	4.03474	1.47107	1.79377	0.829311	0.271747	0.412365	FFUJ_03880	uncharacterized protein
FFUJ_00689-E1	I	4551861	4553388	+	6.16814e-08	7.86016e-07	-1.33437	27.5667	10.7666	4.92689	1.75985	2.87156	3.16324	1.07813	0.295581	FFUJ_00689	related to TOS1 Target of SBF
FFUJ_09604-E1	IX	1808346	1809620	+	0.00153211	0.00778459	-1.33449	4.66584	1.98832	7.60185	2.74855	1.44757	0.800435	2.64741	0.576885	FFUJ_09604	related to integral membrane protein
FFUJ_09686-E1	IX	1566919	1568490	-	1.87058e-14	4.87327e-13	-1.33515	23.6309	11.2701	27.9173	9.87362	11.4809	5.34518	6.22469	1.78223	FFUJ_09686	related to glycosyl transferase
FFUJ_09683-E4	IX	1577649	1578657	-	3.19212e-06	3.03792e-05	-1.33689	5.78923	3.48598	10.1425	3.58697	1.78116	0.381077	1.79025	0.326342	FFUJ_09683	probable chitosanase precursor
FFUJ_10853-E1	X	1700158	1701228	+	0.0051662	0.0219308	-1.33859	26.8718	15.929	13.9403	4.83024	17.8989	6.72758	9.27345	2.09903	FFUJ_10853	related to Putative sterigmatocystin biosynthesis lipase/esterase STCI
FFUJ_04033-E1	II	4175923	4178380	+	6.06259e-06	5.45795e-05	-1.34067	2.65899	2.24447	2.44515	0.894207	0.789941	0.950988	0.264218	0.249029	FFUJ_04033	uncharacterized protein
FFUJ_00082-E1	I	6360215	6361183	-	0.00123707	0.00646312	-1.34072	2.74051	1.85256	3.13394	1.10479	1.71451	0.529899	0.804726	0.436592	FFUJ_00082	uncharacterized protein
FFUJ_08031-E5	V	4056702	4058406	-	0.00584118	0.0243142	-1.34341	2.96465	1.63665	2.95019	1.06722	2.19618	0.711813	1.28508	0.234981	FFUJ_08031	related to pisatin demethylase
FFUJ_10712-E3	X	1342015	1343716	-	0.000270228	0.00169222	-1.34344	1.4998	0.723865	2.34371	0.832981	0.640048	0.389592	0.445156	0.129176	FFUJ_10712	related to DHA14-like major facilitator efflux transporter (MFS transporter)
FFUJ_11840-E1	XI	1636283	1637522	+	0.000486139	0.00285237	-1.34376	6.56874	2.52354	20.9269	7.38051	3.3947	2.37047	5.07403	2.21053	FFUJ_11840	uncharacterized protein
FFUJ_11332-E4	XI	336745	338390	-	0.0122613	0.0453956	-1.34536	1.25564	0.732186	1.27243	0.444887	0.889023	0.290612	0.719397	0.14146	FFUJ_11332	PRC1-Carboxypeptidase y%2C serine-type protease
FFUJ_14797-E1	IV	3094996	3095957	+	3.89107e-05	0.000296499	-1.34644	9.61612	4.66889	7.87585	2.72093	6.72286	2.28185	2.52944	0.698297	FFUJ_14797	related to dehydrogenase/reductase SDR family member 7 precursor
FFUJ_10450-E1	X	609054	610445	+	4.50145e-11	8.74059e-10	-1.35164	18.9439	11.5175	31.8021	11.1993	4.33795	0.392959	2.37401	0.645262	FFUJ_10450	related to integral membrane protein PTH11
FFUJ_14592-E1	IV	2571184	2572366	+	0.000151076	0.00100284	-1.35218	293.586	129.573	292.383	101.378	145.542	41.4099	150.121	32.8502	FFUJ_14592	probable fusarubin cluster-esterase
FFUJ_05917-E1	VI	1852314	1854902	-	1.82499e-07	2.14532e-06	-1.35415	47.3347	24.7558	80.8542	28.3076	24.9543	10.2332	9.54388	4.65153	FFUJ_05917	related to Fre1p and Fre2p
FFUJ_00414-E1	I	5454880	5455770	-	0.00074064	0.00415245	-1.3545	8.26546	3.68259	12.1241	4.32086	1.29976	1.14476	2.53114	2.08753	FFUJ_00414	related to TIM barrel metal-dependent hydrolase
FFUJ_01973-E1	I	323567	325566	+	2.78712e-11	5.5069e-10	-1.35484	62.4201	24.8211	59.5644	20.6447	12.6734	3.64786	10.0937	3.54925	FFUJ_01973	related to uracil permease
FFUJ_12410-E1	VIII	1888667	1890210	+	0.00701111	0.0283533	-1.35602	3.84706	2.10738	3.72427	1.29645	1.43177	0.360296	2.2835	0.631745	FFUJ_12410	related to integral membrane protein PTH11
FFUJ_11913-E1	XI	1791090	1793241	+	3.39175e-07	3.80182e-06	-1.35788	7.95714	3.90065	6.39467	2.2629	1.60133	0.716182	1.15527	0.849581	FFUJ_11913	uncharacterized protein
FFUJ_02284-E2	III	494309	496503	-	9.98662e-09	1.46012e-07	-1.36045	3.45878	1.66857	3.85677	1.31518	1.82084	0.447498	0.974921	0.0896596	FFUJ_02284	related to tol protein
FFUJ_09912-E1	IX	802520	808160	+	0.0093277	0.0361288	-1.36233	0.41025	0.184835	0.292557	0.097724	0.300198	0.0973812	0.127308	0.0416767	FFUJ_09912	related to ankyrin 1
FFUJ_09794-E6	IX	1175088	1178775	-	0.00357501	0.0161138	-1.36263	0.199177	0.119618	0.348258	0.117087	0.0908914	0.0906505	0.0414707	0.00652693	FFUJ_09794	uncharacterized protein
FFUJ_10557-E1	X	948950	949863	+	0.000469517	0.00275964	-1.3628	4.81683	2.01059	3.33094	1.13969	1.96811	0.859428	1.21576	0.286866	FFUJ_10557	related to PMU1-high copy suppressor of ts tps2 mutant phenotype
FFUJ_12446-E1	VIII	1987084	1989142	+	0.0112291	0.0422137	-1.36485	0.630761	0.368285	0.5566	0.198844	0.243477	0.226964	0.109155	0.0295997	FFUJ_12446	related to tol protein
FFUJ_05036-E1	II	809729	811326	+	5.09549e-06	4.68418e-05	-1.36553	82.2539	47.0975	99.5323	34.6138	24.114	25.1364	16.1329	7.9427	FFUJ_05036	related to Uth1p%2C Nca3p%2C YIL123w and Sun4p
FFUJ_14601-E1	IV	2604602	2609251	+	8.51385e-07	8.92731e-06	-1.36755	3.01762	2.59207	2.31583	0.791637	1.76649	1.41219	0.848372	0.0998592	FFUJ_14601	uncharacterized protein
FFUJ_13228-E1	IV	759572	760746	+	1.77849e-09	2.88818e-08	-1.36962	151.487	74.7016	166.798	57.3534	3.64341	28.5932	14.954	12.4822	FFUJ_13228	probable CDC10 cell division control protein 10
FFUJ_02305-E3	III	549120	550871	-	0.00198225	0.0097808	-1.37132	0.714556	0.371602	0.83124	0.285422	0.330178	0.148456	0.125521	0.0619147	FFUJ_02305	uncharacterized protein
FFUJ_10866-E5	X	1729311	1731541	-	2.86954e-06	2.74837e-05	-1.37399	3.96024	2.82526	3.32769	1.14861	2.98396	1.84733	0.664211	0.351962	FFUJ_10866	uncharacterized protein
FFUJ_02769-E1	III	2080534	2083618	+	0.000411523	0.00245296	-1.37731	1.33442	0.636859	0.879613	0.299194	0.398093	0.26869	0.123178	0.125842	FFUJ_02769	uncharacterized protein
FFUJ_07769-E2	V	3253554	3255576	-	0.00331314	0.0151562	-1.37797	1.49733	0.827355	1.17127	0.405125	1.0247	0.446305	0.434208	0.149773	FFUJ_07769	uncharacterized protein
FFUJ_02289-E1	III	510501	512300	-	5.36356e-08	6.9132e-07	-1.37876	4.69302	3.6519	7.21314	2.51053	0.637246	1.38334	0.906818	0.37	FFUJ_02289	related to Dextranase
FFUJ_09536-E4	IX	2038466	2039600	-	0.00124778	0.00651656	-1.3818	1.06518	0.621426	1.9913	0.685598	0.37098	0.386449	0.278467	0.140654	FFUJ_09536	uncharacterized protein
FFUJ_11334-E2	XI	340720	343154	-	0.000588724	0.00337934	-1.38357	3.98473	1.54605	3.38015	1.16927	3.08256	1.24503	1.34897	0.603657	FFUJ_11334	uncharacterized protein
FFUJ_09687-E1	IX	1565232	1566282	+	1.04482e-10	1.93148e-09	-1.38531	56.2748	24.3079	84.8618	28.8272	27.7321	11.2442	4.60044	4.02123	FFUJ_09687	uncharacterized protein
FFUJ_03662-E1	III	4943314	4945509	+	0.00029872	0.00185259	-1.38555	1.41678	0.522983	1.22796	0.428479	0.794651	0.370613	0.267756	0.137927	FFUJ_03662	related to tol protein
FFUJ_11995-E1	XI	1986081	1987418	+	4.29874e-06	3.99528e-05	-1.38604	4.40747	3.05757	4.78	1.63791	1.45508	0.265147	1.46547	0.452331	FFUJ_11995	uncharacterized protein
FFUJ_04466-E1	II	2746439	2746774	-	3.36047e-10	5.92031e-09	-1.38662	21.2874	10.0277	22.3566	7.57037	2.08666	2.56642	1.97863	0.517205	FFUJ_04466	uncharacterized protein
FFUJ_04747-E2	II	1724736	1726003	-	0.0104134	0.0395984	-1.38752	0.899001	0.492214	0.859836	0.288229	0.414975	0.278374	0.179475	0.0591863	FFUJ_04747	related to endo-1%2C6-alpha-D-mannanase
FFUJ_00374-E2	I	5563829	5564975	-	3.41321e-10	5.99756e-09	-1.39105	70.0497	37.9314	68.485	23.4869	8.92295	3.4565	10.4432	6.86946	FFUJ_00374	related to oxidoreductase
FFUJ_02116-E1	III	96344	97790	+	2.02141e-15	5.80403e-14	-1.39566	127.998	60.6027	152.054	51.74	92.0279	48.1698	32.3783	10.668	FFUJ_02116	probable L-lactate dehydrogenase (cytochrome)
FFUJ_11727-E1	XI	1367848	1371228	+	0.000572194	0.00329426	-1.39616	1.39436	1.00664	0.828048	0.276149	0.541034	0.481031	0.311139	0.0904983	FFUJ_11727	related to small s protein
FFUJ_06408-E4	VI	3487373	3489067	-	3.0197e-05	0.000235418	-1.398	8.33034	2.68517	4.61015	1.53795	7.18948	1.97799	1.835	0.342038	FFUJ_06408	uncharacterized protein
FFUJ_06754-E2	V	133474	135784	-	2.65461e-05	0.000209253	-1.40081	1.21021	0.525859	1.51767	0.519834	0.323934	0.129666	0.272363	0.136101	FFUJ_06754	uncharacterized protein
FFUJ_13987-E6	VIII	257070	259196	-	7.67138e-06	6.76194e-05	-1.40603	16.6823	9.8343	14.5706	4.9024	11.3799	6.06853	5.45125	1.7448	FFUJ_13987	uncharacterized protein
FFUJ_03540-E11	III	4650769	4654581	-	5.14817e-08	6.64193e-07	-1.40613	2.73089	1.43744	3.6382	1.23076	1.04055	0.353141	0.109893	0.349556	FFUJ_035401	uncharacterized protein
FFUJ_10338-E5	X	317572	319614	-	0.00116593	0.00612703	-1.40627	1.7558	0.84677	1.36647	0.476907	1.74658	0.884856	0.522998	0.177846	FFUJ_10338	related to calcium-independent phospholipase A2
FFUJ_10743-E1	X	1426837	1428259	+	0.00244518	0.0116765	-1.40629	2.64835	2.16528	5.04959	1.71698	1.11238	1.20025	1.79002	0.549063	FFUJ_10743	related to integral membrane protein PTH11
FFUJ_10881-E3	X	1766724	1768525	-	3.47235e-08	4.61215e-07	-1.41047	3.74497	1.8348	3.64168	1.18863	0.986688	0.200794	0.78947	0.120343	FFUJ_10881	uncharacterized protein
FFUJ_06617-E1	VI	4028470	4029482	+	0.0107212	0.0405499	-1.41155	2.4664	1.7703	1.22219	0.391159	0.4487	1.08301	0.447248	0.113502	FFUJ_06617	uncharacterized protein
FFUJ_03599-E1	III	4780919	4782457	+	0.0136831	0.0497451	-1.41784	17.95	7.37672	19.477	6.5818	14.5405	5.70962	10.7497	3.49434	FFUJ_03599	related to N-carbamoyl-L-amino acid hydrolase
FFUJ_08799-E1	VII	921760	922699	+	6.675e-10	1.1345e-08	-1.41868	4.00878	2.71522	12.9697	4.33821	0.52944	0.632335	0.523839	0.661652	FFUJ_08799	related to chitin binding protein
FFUJ_02838-E1	III	2332296	2333787	+	3.13265e-12	6.76402e-11	-1.42203	51.1609	22.4535	74.7902	25.2137	15.3354	5.24793	11.5659	7.18199	FFUJ_02838	probable DFG5 protein
FFUJ_01605-E1	I	1509477	1510230	+	4.82465e-27	2.54331e-25	-1.42501	65.2723	30.3216	90.9723	30.4417	45.6607	17.4712	11.9752	5.1823	FFUJ_01605	uncharacterized protein
FFUJ_05467-E7	VI	349050	350530	-	5.1094e-11	9.82213e-10	-1.4262	27.9419	17.4197	26.0053	8.6897	7.17913	2.64731	2.18676	2.03438	FFUJ_05467	related to Amid-like NADH oxidoreductase
FFUJ_02098-E1	III	38197	39345	+	0.000840005	0.00460995	-1.42686	2.05863	1.07101	2.38504	0.778542	1.18126	0.208033	0.33788	0.366036	FFUJ_02098	related to helix-loop-helix protein
FFUJ_11465-E1	XI	644168	645953	+	0.0118246	0.0440932	-1.42741	1.07781	0.653818	1.22563	0.408338	0.644676	0.558555	0.681223	0.218078	FFUJ_11465	uncharacterized protein
FFUJ_10378-E1	X	435224	436513	+	0.006691	0.027329	-1.42785	1.39273	0.68767	1.10199	0.337606	0.762369	0.125007	0.40022	0.15575	FFUJ_10378	related to lipase 1
FFUJ_02256-E10	III	419534	421033	-	0.00178596	0.00893244	-1.42839	109.819	46.3494	237.279	79.1464	101.324	51.0799	73.1518	34.5707	FFUJ_022560	related to methyltransferase
FFUJ_02349-E1	III	661271	662474	+	0.00203248	0.00999941	-1.42859	110.56	53.4307	3.17297	1.11157	189.208	91.2333	1.36454	0.219496	FFUJ_02349	related to transcription co-repressor GAL80
FFUJ_12448-E2	VIII	1991215	1993182	-	5.64593e-05	0.000413412	-1.4333	1.98122	1.37787	1.73048	0.563471	1.10687	0.53576	0.60326	0.101341	FFUJ_12448	related to GAL4-like transcriptional activator
FFUJ_03839-E1	II	4655285	4657069	+	8.23753e-07	8.67125e-06	-1.43342	3.50829	1.41735	3.63432	1.20516	1.5165	0.349488	0.364848	0.31452	FFUJ_03839	uncharacterized protein
FFUJ_12654-E1	VIII	2566101	2566706	+	0.00548324	0.0230341	-1.43346	38.2686	14.7235	17.0249	5.38974	41.7574	13.6957	13.9109	0.578631	FFUJ_12654	related to GrpB domain protein
FFUJ_06119-E1	VI	2508060	2510405	-	8.33204e-22	3.50283e-20	-1.43433	10.6379	3.15602	15.4296	5.14339	7.17978	1.81448	1.23064	0.780429	FFUJ_06119	related to glucosidase II%2C alpha subunit
FFUJ_05673-E1	VI	1078555	1079554	+	3.35478e-06	3.1815e-05	-1.43488	12.4191	6.00885	14.7152	4.84917	3.21753	0.987982	1.10509	1.47297	FFUJ_05673	related to alpha-1%2C6-mannosyltransferase HOC1
FFUJ_12847-E4	VIII	3004113	3005867	-	4.90972e-07	5.34759e-06	-1.43698	10.0051	6.65557	5.6315	1.91019	9.87636	6.85531	0.739466	0.708227	FFUJ_12847	related to pisatin demethylase (cytochrome P450)
FFUJ_14709-E5	IV	2871108	2872407	-	3.3874e-06	3.20847e-05	-1.43795	5.95911	2.18856	5.6109	1.84185	3.85909	0.830735	1.72768	0.520378	FFUJ_14709	related to Transaldolase B
FFUJ_09277-E4	IX	2712719	2714515	-	0.000321555	0.00197604	-1.43814	2.95714	1.51812	3.04347	1.00628	0.772269	0.385113	0.922528	0.210837	FFUJ_09277	uncharacterized protein
FFUJ_07733-E2	V	3176015	3176903	-	0.00105459	0.00562738	-1.44064	12.0787	5.84569	3.30872	1.11788	3.52931	2.42374	0.97181	0.192189	FFUJ_07733	uncharacterized protein
FFUJ_06413-E2	VI	3501691	3502308	-	0.0017013	0.00855725	-1.44298	4.46215	1.89413	3.6311	1.16154	3.38192	1.25937	1.66285	0.148	FFUJ_06413	uncharacterized protein
FFUJ_01056-E1	I	3411707	3412291	+	3.73168e-08	4.92749e-07	-1.44496	32.7788	15.4254	51.839	17.1341	4.19263	1.06215	6.19296	3.80211	FFUJ_01056	related to GNAT family acetyltransferase
FFUJ_12798-E1	VIII	2890191	2893259	+	4.99458e-05	0.000372386	-1.45112	1.11567	0.482962	1.71014	0.571565	0.510135	0.3202	0.151098	0.243218	FFUJ_12798	uncharacterized protein
FFUJ_00723-E1	I	4444838	4448260	+	2.68576e-12	5.83645e-11	-1.45232	17.6544	8.4885	18.9432	6.16892	4.13879	2.37887	1.68998	0.69199	FFUJ_00723	related to morphogenesis-related protein MSB1
FFUJ_09994-E3	IX	558622	559803	-	8.39174e-09	1.23497e-07	-1.45357	5.53062	3.0368	5.53387	1.78978	1.05563	0.886667	0.969353	0.294999	FFUJ_09994	uncharacterized protein
FFUJ_12882-E1	VIII	3068656	3070293	+	0.00106483	0.00567082	-1.45653	2.16779	1.36668	1.15642	0.378573	1.4161	0.7809	0.344761	0.144902	FFUJ_12882	uncharacterized protein
FFUJ_06663-E1	VI	4142691	4143650	+	0.00151024	0.00768793	-1.45968	5.61004	2.48874	4.88339	1.67817	0.93468	0.545359	1.45681	0.783808	FFUJ_06663	SRY1-Not a Serine Racemase of Yeast%2C threo-3-hydroxyaspartate ammonia-lyase activity
FFUJ_07919-E1	V	3719916	3721300	+	2.71633e-09	4.31257e-08	-1.46011	28.2723	9.54053	31.6921	10.2183	3.9166	3.28433	2.96399	2.35158	FFUJ_07919	related to EMP47 Golgi membrane protein
FFUJ_14349-E3	V	4263163	4263939	-	0.00707254	0.0285504	-1.46158	16.1197	6.26691	1.65957	0.58364	23.5486	8.32688	0.321969	0.306197	FFUJ_14349	uncharacterized protein
FFUJ_11388-E1	XI	459009	459518	-	0.00311541	0.0143588	-1.4624	3.50531	1.98928	6.20275	1.96786	1.04747	1.13517	1.83674	1.09403	FFUJ_11388	uncharacterized protein
FFUJ_10294-E1	X	204221	207365	+	7.01623e-08	8.89052e-07	-1.46581	4.02679	2.21488	6.32328	2.05706	1.20895	0.61974	0.79351	0.449072	FFUJ_10294	uncharacterized protein
FFUJ_07684-E1	V	3039132	3039944	+	8.97994e-18	3.04483e-16	-1.4703	40.5359	13.7822	48.5659	15.6819	12.5636	1.28546	8.92725	1.7561	FFUJ_07684	uncharacterized protein
FFUJ_14030-E3	VIII	147587	148670	-	1.31647e-14	3.46312e-13	-1.4728	5.76516	2.19229	14.4015	4.58681	2.95213	0.511328	1.57965	0.432011	FFUJ_14030	uncharacterized protein
FFUJ_10632-E1	X	1132517	1138019	+	1.28549e-05	0.000108831	-1.47831	1.76009	1.00267	1.36181	0.424945	0.567436	0.336886	0.0663756	0.14478	FFUJ_10632	related to ankyrin
FFUJ_03846-E1	II	4641521	4642330	+	0.00416711	0.0183176	-1.47935	5.46085	3.62473	2.46757	0.740638	3.0981	0.833002	1.31288	0.179941	FFUJ_03846	uncharacterized protein
FFUJ_12583-E1	VIII	2307420	2309613	+	0.00370233	0.016577	-1.48053	2.43955	1.12566	0.800206	0.258108	1.32068	0.764025	0.370318	0.075956	FFUJ_12583	uncharacterized protein
FFUJ_02481-E4	III	1122030	1123008	-	3.77195e-10	6.60214e-09	-1.4818	239.925	81.9747	300.981	96.2125	58.5466	0.975509	20.9096	20.3574	FFUJ_02481	probable cyclophilin
FFUJ_05843-E1	VI	1582756	1582894	+	4.54208e-05	0.000341859	-1.48224	277.182	123.066	360.891	115.97	53.3683	57.0618	76.9532	36.4144	FFUJ_05843	uncharacterized protein
FFUJ_05290-E1	II	121406	123179	+	0.0039149	0.0173674	-1.48411	7.85642	2.1122	4.76733	1.52941	8.66012	2.3839	2.35332	0.932592	FFUJ_05290	uncharacterized protein
FFUJ_14918-E1	V	2210102	2210305	+	2.98547e-05	0.000233018	-1.48443	788.88	385.203	654.722	207.904	484.45	321.426	308.113	70.5625	FFUJ_14918	uncharacterized protein
FFUJ_10911-E1	X	1830392	1831777	-	0.0080033	0.031738	-1.48647	6.68994	3.28821	4.60245	1.4277	6.39077	2.51974	3.61968	0.523163	FFUJ_10911	uncharacterized protein
FFUJ_14341-E4	V	4278179	4278855	-	0.000303199	0.00187519	-1.48652	4.26297	1.25294	6.52257	2.05588	3.4311	0.545631	0.642546	0.791125	FFUJ_14341	related to phosphoglycerate mutase family protein
FFUJ_03086-E2	III	3193407	3194521	-	2.48156e-08	3.37588e-07	-1.48733	35.5335	14.4691	39.9234	12.6707	2.73474	3.68575	6.45309	3.43639	FFUJ_03086	probable farnesyl-pyrophosphate synthetase
FFUJ_04639-E1	II	2108321	2109883	+	2.43032e-27	1.30666e-25	-1.48805	20.3757	8.54404	22.7067	7.25568	4.38054	1.90027	0.775986	0.181891	FFUJ_04639	uncharacterized protein
FFUJ_01967-E2	I	340328	341780	-	7.31032e-06	6.48179e-05	-1.48903	4.10598	2.38458	3.44207	1.11469	3.02894	2.38008	0.785533	0.173197	FFUJ_01967	uncharacterized protein
FFUJ_05958-E1	VI	1968919	1971190	+	1.7541e-05	0.000143204	-1.4904	9.62039	4.70665	10.8674	3.44736	0.948951	2.34145	1.92679	0.996652	FFUJ_05958	uncharacterized protein
FFUJ_03900-E1	II	4506474	4508453	+	4.63427e-07	5.07781e-06	-1.49098	2.30738	0.75989	5.63467	1.77162	0.365695	0.425088	0.445252	0.494709	FFUJ_03900	related to proteoglycan
FFUJ_12462-E1	VIII	2026814	2029121	+	5.20034e-05	0.000384751	-1.4916	21.3402	9.2094	49.1348	15.4743	10.76	1.22528	3.47069	5.89021	FFUJ_12462	uncharacterized protein
FFUJ_07428-E3	V	2155991	2157278	-	0.000446697	0.00263931	-1.49303	51.257	20.7225	105.879	33.6086	27.7536	7.88858	29.2939	12.1997	FFUJ_07428	related to phospholipid-translocating ATPase
FFUJ_14505-E1	IV	2352215	2353093	-	0.000131607	0.000890242	-1.49593	5.22415	1.97402	5.20039	1.66868	2.89833	1.00867	1.47228	0.260759	FFUJ_14505	uncharacterized protein
FFUJ_02387-E1	III	761872	763036	+	5.30784e-05	0.00039206	-1.49628	38.6896	20.2903	51.3044	16.3138	3.97851	3.12994	10.9344	6.57124	FFUJ_02387	uncharacterized protein
FFUJ_08089-E1	VII	3235421	3236076	+	2.17114e-09	3.48389e-08	-1.49706	45.0932	22.2084	103.002	32.3629	10.6705	7.99587	4.90637	6.62985	FFUJ_08089	uncharacterized protein
FFUJ_05362-E1	VI	101847	103774	+	2.18471e-07	2.53287e-06	-1.49862	5.1757	1.69567	10.451	3.28205	2.54332	1.12105	0.760796	0.756133	FFUJ_05362	probable mutanase (glucan endo-1%2C3-alpha-glucosidase)
FFUJ_08181-E1	VII	2985414	2986826	+	0.000217885	0.0013995	-1.49979	37.1889	15.4134	74.4119	23.7292	11.9836	5.51909	21.0608	8.32324	FFUJ_08181	related to TAM domain methyltransferase
FFUJ_05415-E1	VI	218998	220422	-	0.00396198	0.0175474	-1.50002	1.07322	0.977091	1.00511	0.314445	0.589268	0.732766	0.176963	0.151303	FFUJ_05415	uncharacterized protein
FFUJ_14773-E2	IV	3037428	3038834	-	0.000138987	0.000931297	-1.5002	22.092	12.2881	29.0274	8.95241	12.2919	3.29932	2.85698	3.80929	FFUJ_14773	uncharacterized protein
FFUJ_14675-E3	IV	2779568	2781471	-	2.36577e-09	3.78271e-08	-1.50169	49.5641	24.8798	30.9929	9.83657	10.5985	13.3207	3.43943	2.04586	FFUJ_14675	related to laccase precursor
FFUJ_14034-E1	VIII	140091	141074	+	4.2777e-05	0.000323042	-1.50237	2.06312	1.01233	2.46393	0.790324	0.933797	0.332916	0.255934	0.0720363	FFUJ_14034	related to dihydrodipicolinate synthetase
FFUJ_13281-E1	IV	931186	934978	+	0.00947596	0.0366098	-1.50537	1.02559	0.376635	1.85751	0.572522	0.490602	0.160234	0.529159	0.328162	FFUJ_13281	uncharacterized protein
FFUJ_12663-E5	VIII	2580589	2581862	-	0.00466997	0.0201475	-1.51092	1.78487	1.12893	4.57227	1.45351	0.32222	0.121139	2.11192	0.332188	FFUJ_12663	related to integral membrane protein
FFUJ_09518-E6	IX	2100283	2101806	-	1.50335e-08	2.12437e-07	-1.51136	23.5496	9.07687	29.739	9.29571	9.57961	1.60743	0.920689	2.9922	FFUJ_09518	related to O-methyltransferase B
FFUJ_09369-E2	IX	2500303	2501112	-	3.1289e-16	9.55304e-15	-1.51398	33.423	12.076	33.4701	10.4584	4.31465	2.84006	5.73322	0.96507	FFUJ_09369	uncharacterized protein
FFUJ_09680-E1	IX	1581975	1582325	-	0.000903995	0.004926	-1.51414	7.45128	3.53083	12.1332	3.88856	4.77977	1.93075	2.62195	2.2416	FFUJ_09680	uncharacterized protein
FFUJ_07519-E6	V	2437461	2441274	-	9.30797e-08	1.15771e-06	-1.51592	5.88239	2.85786	3.11734	0.97921	1.55041	1.24733	0.446926	0.195012	FFUJ_07519	uncharacterized protein
FFUJ_05560-E3	VI	612214	613640	-	1.18238e-09	1.96264e-08	-1.51611	2.40144	1.44453	4.45204	1.36622	0.872643	0.0436441	0.878406	0.163562	FFUJ_05560	related to dis1-suppressing protein kinase dsk1
FFUJ_10234-E1	X	77634	80321	-	3.29134e-09	5.15441e-08	-1.51691	1.65854	0.969166	1.80686	0.562718	0.690655	0.174146	0.269705	0.0214817	FFUJ_10234	related to beta-mannosidase
FFUJ_02590-E1	III	1455598	1456755	-	4.11837e-06	3.83557e-05	-1.51702	35.1533	12.4935	32.3009	10.0528	7.30536	11.3987	4.02625	3.15388	FFUJ_02590	uncharacterized protein
FFUJ_09067-E2	VII	252651	253004	-	0.00582719	0.0242785	-1.52366	4.05305	2.14844	2.99884	0.817283	1.3912	0.305256	0.473463	0.169337	FFUJ_09067	uncharacterized protein
FFUJ_14540-E1	IV	2437492	2438514	+	0.000248922	0.00156972	-1.52432	7.34505	4.10572	9.76333	3.07523	2.08814	0.792462	1.47174	1.63996	FFUJ_14540	related to Proline racemase
FFUJ_11325-E1	XI	318523	319599	-	1.84374e-07	2.16547e-06	-1.52614	12.6831	4.91493	12.176	3.80644	2.2871	1.6859	1.94595	1.35376	FFUJ_11325	related to SUR1-required for mannosylation of sphingolipids
FFUJ_03633-E1	III	4858439	4860070	+	0.00672333	0.0274329	-1.5287	0.896116	0.917085	1.4162	0.422911	0.279853	0.358344	0.584297	0.1921	FFUJ_03633	probable dityrosine transporter
FFUJ_10887-E1	X	1781055	1784303	+	0.00115258	0.00607582	-1.53166	2.81429	1.03758	1.69567	0.523448	2.3426	0.872448	0.923543	0.265855	FFUJ_10887	related to beta-galactosidase
FFUJ_12735-E1	VIII	2743026	2747054	-	0.00455122	0.0197108	-1.53196	0.44799	0.223271	0.29546	0.0923844	0.368809	0.0813796	0.11812	0.00988543	FFUJ_12735	uncharacterized protein
FFUJ_07174-E1	V	1281156	1282823	-	9.35701e-08	1.16273e-06	-1.53462	11.8064	5.18055	10.7295	3.32418	5.792	2.12381	2.92291	1.27394	FFUJ_07174	related to DUF6 domain protein
FFUJ_06071-E1	VI	2354728	2355236	+	6.34489e-10	1.08112e-08	-1.53863	19.7724	11.3742	25.2912	7.71733	9.02543	0.914038	7.66734	1.48351	FFUJ_06071	uncharacterized protein
FFUJ_00094-E1	I	6328209	6329606	+	0.00752547	0.0301264	-1.5398	1.38567	0.727198	1.4096	0.394458	0.739538	0.480216	0.943144	0.0857837	FFUJ_00094	uncharacterized protein
FFUJ_07053-E2	V	935852	936321	-	0.00084484	0.0046341	-1.54039	14.9591	7.07638	10.1087	3.09186	4.65549	1.22395	5.4897	1.20159	FFUJ_07053	uncharacterized protein
FFUJ_14856-E1	IV	3244065	3245519	+	0.00679947	0.0276715	-1.54049	5.60304	3.0022	5.55346	1.66265	3.90641	1.57973	4.61867	0.625397	FFUJ_14856	related to carboxypeptidase A
FFUJ_13719-E1	IV	2331361	2331700	+	3.44673e-07	3.85685e-06	-1.54359	62.9519	25.0643	62.7893	19.3863	11.5031	6.14029	10.4915	5.25739	FFUJ_13719	uncharacterized protein
FFUJ_03292-E4	III	3873222	3874104	-	0.00471355	0.0202901	-1.54435	1434.02	633.819	1810.85	562.216	491.108	218.263	898.974	468.519	FFUJ_03292	probable DDR48-heat shock protein
FFUJ_14584-E1	IV	2551694	2552656	-	7.73368e-08	9.73564e-07	-1.5466	2.62923	1.28767	4.61723	1.42813	0.849427	0.482732	0.00952569	0.18735	FFUJ_14584	uncharacterized protein
FFUJ_10772-E5	X	1500383	1502298	-	0.000294773	0.00183232	-1.5477	1.61435	0.951561	1.28799	0.39874	1.01662	0.326295	0.079277	0.0403875	FFUJ_10772	uncharacterized protein
FFUJ_05746-E1	VI	1295557	1297423	+	0.0107966	0.0407896	-1.54828	7.14683	4.3619	0.972367	0.31139	3.14674	1.28937	0.434453	0.158047	FFUJ_05746	related to major facilitator MirA
FFUJ_02707-E6	III	1862957	1864455	-	8.42096e-27	4.3708e-25	-1.5504	13.5451	5.82809	23.3662	7.10055	5.37373	1.38623	3.00125	0.24445	FFUJ_02707	related to integral membrane protein pth11
FFUJ_08179-E1	VII	2990720	2992162	+	6.67926e-07	7.13106e-06	-1.5507	4.51083	2.57658	8.0409	2.49672	2.90988	1.9125	2.00858	0.295884	FFUJ_08179	related to integral membrane protein PTH11
FFUJ_07905-E1	V	3672197	3674611	+	3.45183e-12	7.41759e-11	-1.55096	14.0472	5.95992	17.2045	5.24091	1.99346	0.398328	3.23867	1.03119	FFUJ_07905	uncharacterized protein
FFUJ_08452-E1	VII	2146155	2146559	+	3.27517e-16	9.97707e-15	-1.55144	178.831	38.8971	233.589	70.622	42.5686	7.21084	60.2929	3.27194	FFUJ_08452	uncharacterized protein
FFUJ_03823-E1	II	4692100	4692519	-	0.000289975	0.00180582	-1.55319	3.7096	1.90777	6.43738	1.91053	1.0373	0.993713	0.882132	0.82212	FFUJ_03823	related to aspartate--tRNA ligase%2C mitochondrial
FFUJ_05491-E2	VI	404080	405744	-	2.58837e-05	0.000204869	-1.55605	2.04071	1.09013	1.50701	0.478646	2.3318	0.75036	0.33499	0.115513	FFUJ_05491	uncharacterized protein
FFUJ_04215-E1	II	3671906	3673160	+	2.39947e-05	0.00019115	-1.55661	75.1577	33.8684	97.4722	29.7478	17.6816	9.7718	25.9959	7.49391	FFUJ_04215	related to NPL3-nucleolar protein
FFUJ_08129-E2	VII	3096172	3096949	-	1.42748e-05	0.000119059	-1.55851	97.5444	55.5029	74.6922	22.7489	73.5915	48.6582	11.7528	8.93029	FFUJ_08129	related to DUF124 domain protein
FFUJ_03047-E1	III	3055572	3057068	+	4.53823e-15	1.25242e-13	-1.55885	15.69	7.9551	12.3181	3.74643	0.17667	3.6624	2.0911	0.845596	FFUJ_03047	uncharacterized protein
FFUJ_10053-E1	IX	394140	395807	+	0.000229831	0.00146785	-1.55937	26.1976	14.2198	19.4381	6.01904	16.536	11.8135	5.19407	3.99063	FFUJ_10053	fusarin C cluster-transporter
FFUJ_11383-E1	XI	446940	449315	-	0.0120428	0.0447462	-1.56265	0.762666	0.451176	0.371852	0.120717	0.375033	0.226341	0.0777699	0.0716967	FFUJ_11383	related to tol protein
FFUJ_14693-E1	IV	2827960	2829637	+	0.00470599	0.0202834	-1.56411	19.2114	12.2061	40.489	12.0268	11.5908	5.32741	8.73913	7.05544	FFUJ_14693	related to multidrug resistance protein fnx1
FFUJ_11839-E3	XI	1633586	1635250	-	0.002246	0.0108676	-1.56853	2.96015	1.17655	9.67379	2.9002	0.85931	0.221019	3.1658	1.37951	FFUJ_11839	related to GABA permease
FFUJ_02314-E1	III	576671	577081	-	6.26014e-06	5.62829e-05	-1.56994	11.4452	5.77185	7.83448	2.31164	4.82472	1.80352	0.999108	0.478052	FFUJ_02314	uncharacterized protein
FFUJ_11523-E1	XI	861786	863391	+	0.00403312	0.0177982	-1.57013	1.06666	0.850015	1.25991	0.366571	0.438187	0.464811	0.661286	0.125382	FFUJ_11523	related to PHO12-secreted acid phosphatase
FFUJ_10271-E4	X	162377	163579	-	0.00666159	0.0272336	-1.57306	0.681117	0.140126	1.15257	0.350032	0.451536	0.121952	0.294738	0.157278	FFUJ_10271	related to formaldehyde dehydrogenase
FFUJ_06420-E3	VI	3513059	3514426	-	0.00125788	0.00656675	-1.57679	1.59744	0.632437	1.46541	0.430566	1.19278	0.259888	0.598471	0.0965648	FFUJ_06420	related to Oxidoreductase
FFUJ_13029-E5	IV	197592	200535	-	0.00156825	0.00795298	-1.57691	1.09824	0.581689	1.03966	0.305858	0.545363	0.33729	0.517309	0.134657	FFUJ_13029	uncharacterized protein
FFUJ_03881-E1	II	4552985	4553551	-	1.63602e-08	2.29503e-07	-1.5788	29.3506	12.6917	31.5601	9.40912	2.68245	1.82381	2.86778	2.00117	FFUJ_03881	uncharacterized protein
FFUJ_06882-E1	V	455548	457118	+	0.0090368	0.0351952	-1.58646	3.28968	1.78133	2.24357	0.681461	1.29895	1.57741	0.879473	0.494615	FFUJ_06882	probable protein disulfide-isomerase precursor
FFUJ_10754-E3	X	1453961	1455639	-	0.00211127	0.0103044	-1.5869	0.644324	0.349824	0.815677	0.237295	0.496214	0.247515	0.30427	0.0454276	FFUJ_10754	related to benzoate 4-monooxygenase cytochrome P450
FFUJ_09074-E1	VII	224501	225503	+	4.93162e-05	0.000368302	-1.58934	1.86099	0.761773	5.43908	1.59696	1.57578	0.541758	1.60627	0.688004	FFUJ_09074	related to zinc finger protein odd-paired-like (opl)
FFUJ_04046-E3	II	4150115	4151317	-	0.00542818	0.0228631	-1.59043	1.05626	0.828521	1.08192	0.324848	0.504955	0.208467	0.267213	0.14757	FFUJ_04046	related to 3-isopropylmalate dehydrogenase
FFUJ_06665-E1	VI	4146410	4148154	+	3.16901e-06	3.02018e-05	-1.59223	2.96234	1.17608	4.59777	1.3479	1.36508	0.654383	0.69242	0.41468	FFUJ_06665	related to tol protein
FFUJ_10449-E3	X	605523	607488	-	5.84414e-06	5.30018e-05	-1.59415	7.84711	3.83276	13.3257	3.97441	2.61267	0.742191	2.22382	1.38655	FFUJ_10449	related to alcohol oxidase
FFUJ_01732-E1	I	1096554	1097874	+	3.93329e-26	2.01824e-24	-1.59456	136.402	30.325	249.457	73.4655	47.6526	7.93576	24.7247	6.80813	FFUJ_01732	probable D-xylose reductase
FFUJ_05909-E1	VI	1832408	1835062	+	2.9719e-13	7.0115e-12	-1.59746	26.8225	10.591	87.1741	25.5784	18.7002	5.88705	7.1756	4.80409	FFUJ_05909	related to endochitinase 2 precursor
FFUJ_02785-E1	III	2150235	2152353	+	8.91207e-05	0.000626072	-1.59787	48.6547	14.6708	58.6376	17.0681	25.7441	7.02665	12.4948	7.06775	FFUJ_02785	related to C6 zink-finger protein PRO1A
FFUJ_06120-E1	VI	2511610	2514169	+	8.51876e-10	1.43164e-08	-1.60077	1.76791	0.63049	2.61339	0.757499	1.07318	0.43197	0.646709	0.0618473	FFUJ_06120	related to beta-glucosidase
FFUJ_04145-E4	II	3847937	3849764	-	0.00334425	0.015283	-1.60147	216.533	95.4274	328.012	97.0698	111.671	96.1756	122.027	54.0411	FFUJ_04145	probable hydroxymethylglutaryl-CoA synthase
FFUJ_05561-E2	VI	616836	618135	-	4.77274e-11	9.18804e-10	-1.60372	516.391	119.927	595.333	174.413	167.427	34.7023	186.894	43.7919	FFUJ_05561	related to myc-type bHLH transcription factor
FFUJ_09684-E1	IX	1576444	1577275	+	0.000145346	0.00096957	-1.6067	3.4157	1.35107	2.78324	0.829357	1.37957	0.642814	0.509961	0.420323	FFUJ_09684	uncharacterized protein
FFUJ_09501-E1	IX	2146872	2148197	+	2.90197e-05	0.000227027	-1.60705	1.8427	1.02839	1.66285	0.493644	0.679337	0.335721	0.308324	0.133291	FFUJ_09501	uncharacterized protein
FFUJ_14539-E3	IV	2433187	2436090	-	8.50022e-08	1.06608e-06	-1.60738	14.4645	5.66334	25.9868	7.63958	2.20142	0.800593	4.52734	2.3377	FFUJ_14539	uncharacterized protein
FFUJ_04815-E6	II	1476339	1476998	-	5.05669e-05	0.000375564	-1.60881	542.506	197.42	942.671	276.476	64.6449	81.6265	226.27	119.87	FFUJ_04815	probable peptidylprolyl isomerase (FK506-binding protein homolog)
FFUJ_08768-E1	VII	1047736	1048415	+	3.28559e-16	9.98627e-15	-1.61048	148.42	58.3113	166.053	48.2412	55.1946	24.1807	45.2859	8.33087	FFUJ_08768	related to Erv1p and rat ALR protein
FFUJ_08575-E1	VII	1680883	1683243	+	1.30617e-21	5.40696e-20	-1.61348	79.3395	33.6805	85.3138	24.8282	8.2298	3.4935	11.9055	2.6899	FFUJ_08575	related to RNA binding protein Nrd1
FFUJ_04037-E1	II	4168243	4170517	+	0.0011492	0.00606275	-1.61471	0.728204	0.258914	0.720542	0.220588	0.251854	0.00815657	0.192878	0.0302042	FFUJ_04037	related to heterokaryon incompatibility protein
FFUJ_00197-E1	I	6014557	6015772	+	7.618e-08	9.60794e-07	-1.61731	6.88008	2.2336	6.92855	2.01661	3.41855	0.539797	1.78798	0.62809	FFUJ_00197	related to nucleoside-diphosphate-sugar epimerase
FFUJ_04021-E1	II	4205655	4207394	-	9.44818e-05	0.000659613	-1.6188	73.1253	35.4912	99.6058	28.9958	14.9659	5.11462	49.3096	13.6705	FFUJ_04021	probable SIT1-Transporter of the bacterial siderophore ferrioxamine B
FFUJ_08150-E2	VII	3057606	3059569	-	1.40559e-08	2.00301e-07	-1.6192	3.19126	1.71676	4.95962	1.444	0.767475	0.434356	0.603791	0.259714	FFUJ_08150	uncharacterized protein
FFUJ_03598-E4	III	4778443	4780041	-	0.0133441	0.0487356	-1.6197	19.2748	8.17189	17.8735	5.1937	16.4818	6.61783	13.583	3.6473	FFUJ_03598	related to allantoate transport protein
FFUJ_05398-E1	VI	182314	183495	+	0.00278022	0.0129959	-1.62257	2.38653	1.8144	2.19671	0.652579	1.88797	1.30127	1.1314	0.355422	FFUJ_05398	related to monomeric sarcosine oxidase
FFUJ_03882-E4	II	4551255	4551648	-	2.61556e-07	2.98369e-06	-1.62484	190.322	79.0755	247.252	71.9057	46.015	15.4314	27.8539	24.6412	FFUJ_03882	uncharacterized protein
FFUJ_05777-E1	VI	1378095	1380528	+	1.70282e-06	1.68843e-05	-1.62601	3.90432	1.70103	2.68804	0.776394	2.29519	0.715713	0.469653	0.331968	FFUJ_05777	uncharacterized protein
FFUJ_11579-E2	XI	998019	999509	-	0.0128234	0.0471916	-1.62839	1.8512	0.686363	0.718329	0.189942	0.572056	0.288671	0.292951	0.0730786	FFUJ_11579	uncharacterized protein
FFUJ_04207-E3	II	3690992	3692448	-	5.94997e-05	0.000433558	-1.62868	11.6583	5.61318	10.4506	3.03754	7.51874	2.82628	3.19735	1.45064	FFUJ_04207	related to monocarboxylate transporter 2
FFUJ_09276-E1	IX	2714815	2715417	+	0.000630459	0.00359596	-1.63089	3.09707	2.0695	2.63693	0.803049	0.80943	0.225011	0.15722	0.0694863	FFUJ_09276	uncharacterized protein
FFUJ_07325-E3	V	1754489	1756696	-	2.27154e-07	2.62452e-06	-1.63348	3.01981	2.28343	2.54809	0.750168	0.878508	0.256637	0.51338	0.144212	FFUJ_07325	related to acetyl coenzyme A synthetase
FFUJ_11454-E1	XI	620378	621904	+	5.4378e-10	9.3601e-09	-1.63486	7.94275	2.69227	11.7179	3.4327	3.65999	0.325685	2.35497	0.342499	FFUJ_11454	related to methyltransferase
FFUJ_04295-E1	II	3317706	3318095	-	9.19184e-11	1.72283e-09	-1.63719	43.2996	24.1738	49.787	14.1541	9.04063	8.85243	6.48261	2.72549	FFUJ_04295	uncharacterized protein
FFUJ_12589-E1	VIII	2325497	2326847	+	0.0114286	0.0428294	-1.63932	1.06631	0.46353	2.11221	0.591357	0.660196	0.262152	0.930958	0.36767	FFUJ_12589	uncharacterized protein
FFUJ_10563-E3	X	964331	966898	-	7.08235e-14	1.76666e-12	-1.6417	4.30784	1.51011	7.71438	2.16529	2.85301	0.749801	2.11479	0.192274	FFUJ_10563	related to interferon-regulated resistance GTP-binding protein
FFUJ_06445-E1	VI	3577650	3579019	+	4.7551e-07	5.18756e-06	-1.64326	17.1598	6.92503	16.5768	4.71774	1.7346	0.887632	7.09892	1.43868	FFUJ_06445	uncharacterized protein
FFUJ_11994-E3	XI	1984507	1985795	-	3.73964e-07	4.17079e-06	-1.64549	3.14236	2.02284	4.64766	1.30186	1.46036	0.690091	1.20868	0.390214	FFUJ_11994	probable branched-chain amino acids aminotransferase
FFUJ_11365-E1	XI	408769	410109	+	0.000202813	0.0013107	-1.64659	12.2433	4.45434	10.9247	3.09349	10.4627	3.3527	6.43729	1.35951	FFUJ_11365	related to fructosyl amino acid oxidase
FFUJ_07765-E2	V	3243445	3245340	-	1.92956e-06	1.89516e-05	-1.65139	141.733	67.4518	195.849	55.309	23.4336	25.5742	14.0316	20.0702	FFUJ_07765	related to sporulation-specific protein Sps2p
FFUJ_02180-E9	III	241266	242635	-	0.00390121	0.017318	-1.65165	24.4656	11.9567	57.8826	16.6128	10.029	5.10466	23.132	10.4237	FFUJ_02180	related to methyltransferase
FFUJ_02043-E1	I	107544	108506	+	5.13417e-06	4.70691e-05	-1.6537	3.09604	1.25545	4.35018	1.25639	1.80935	1.44651	1.19725	0.401506	FFUJ_02043	related to D-alanine aminotransferase
FFUJ_11387-E4	XI	455671	457687	-	9.18166e-15	2.45359e-13	-1.65538	30.1732	12.4592	42.1775	12.0023	7.56359	1.31392	9.99043	2.75742	FFUJ_11387	probable amino acid transport protein GAP1
FFUJ_06045-E1	VI	2258241	2259800	+	0.00137494	0.00710642	-1.65657	3.67527	2.83903	14.9468	4.33886	0.296251	0.406955	8.32354	1.07959	FFUJ_06045	related to excitatory amino acid transporter
FFUJ_01441-E3	I	2171564	2173185	-	6.54468e-08	8.31643e-07	-1.65692	168.176	66.7308	162.63	46.172	17.4664	12.0938	22.6861	12.4421	FFUJ_01441	probable protein disulfide-isomerase precursor
FFUJ_05184-E9	II	395920	401712	-	8.61321e-06	7.55265e-05	-1.65833	4.02526	2.19142	7.02722	2.01164	1.52696	0.395985	2.06381	0.455156	FFUJ_05184	uncharacterized protein
FFUJ_03501-E1	III	4524509	4527462	+	7.03771e-15	1.89191e-13	-1.66816	6.70922	1.30143	4.7215	1.32328	1.96645	0.363875	1.12872	0.189892	FFUJ_03501	related to calpain-like protein
FFUJ_09163-E1	VII	205	2505	-	0.000617413	0.00352602	-1.66871	1.7585	1.14707	1.36879	0.390727	0.169972	0.293359	0.444138	0.110621	FFUJ_09163	related to tol protein
FFUJ_08471-E2	VII	2081606	2082887	-	1.81135e-07	2.133e-06	-1.66962	771.783	291.684	1085.66	307.668	252.706	132.242	221.121	86.6172	FFUJ_08471	probable coproporphyrinogen oxidase precursor
FFUJ_01039-E1	I	3479834	3480522	+	1.85934e-21	7.60356e-20	-1.67099	690.196	298.662	776.909	217.922	90.3319	62.6333	70.542	22.9593	FFUJ_01039	related to extracellular matrix protein precursor
FFUJ_06921-E2	V	541320	543325	-	0.000135996	0.000914888	-1.6719	164.375	50.8157	203.557	56.2141	110.115	27.1214	133.763	23.7691	FFUJ_06921	related to sodium/nucleoside cotransporter 1
FFUJ_11776-E4	XI	1490250	1491530	-	4.61592e-05	0.00034703	-1.67193	2.60863	1.03773	2.43853	0.677726	0.48575	0.309779	0.273782	0.272866	FFUJ_11776	uncharacterized protein
FFUJ_05541-E1	VI	532471	533506	+	3.25839e-08	4.34935e-07	-1.67386	19.0344	8.23153	24.094	6.73625	4.44179	3.46711	2.86835	1.74037	FFUJ_05541	uncharacterized protein
FFUJ_05595-E1	VI	732952	734311	+	0.00146221	0.00748577	-1.67389	72.141	28.2629	99.5061	28.002	24.9473	22.5562	32.6578	16.0038	FFUJ_05595	probable DELTA(24)-STEROL C-METHYLTRANSFERASE (ERG6)
FFUJ_10428-E2	X	549455	550214	-	0.00834985	0.0328996	-1.6824	25.1618	9.16878	4.20027	1.23862	19.6995	7.87458	1.32625	0.879191	FFUJ_10428	probable cutinase 1 precursor
FFUJ_02322-E1	III	591970	595191	+	0.00605998	0.0251243	-1.68281	0.398447	0.17658	0.287805	0.0746555	0.256186	0.0830951	0.0498491	0.0227433	FFUJ_02322	uncharacterized protein
FFUJ_06789-E1	V	223067	225244	-	0.0109687	0.0413587	-1.68332	1.7779	1.15266	1.01677	0.290169	1.14935	0.623475	0.75362	0.162099	FFUJ_06789	uncharacterized protein
FFUJ_14053-E1	VIII	103324	104139	+	0.00432808	0.0188898	-1.68441	0.884462	1.26524	1.10054	0.303477	0.171607	0.656241	0.106691	0.0628788	FFUJ_14053	uncharacterized protein
FFUJ_10799-E1	X	1584564	1586152	+	0.00303483	0.0140497	-1.68604	3.54618	2.89071	2.69654	0.772184	1.98537	1.36378	1.40495	0.139668	FFUJ_10799	related to oxalate decarboxylase
FFUJ_09493-E3	IX	2162715	2163695	-	6.33019e-07	6.77446e-06	-1.69179	9.84059	3.0107	9.54368	2.61238	1.37653	0.283248	1.88137	0.683777	FFUJ_09493	uncharacterized protein
FFUJ_11771-E3	XI	1480349	1483049	-	6.65166e-13	1.52143e-11	-1.6962	3.42874	1.46543	3.38526	0.925941	1.1756	0.416368	0.317878	0.118529	FFUJ_11771	uncharacterized protein
FFUJ_10761-E1	X	1469215	1472013	+	2.22673e-05	0.000178761	-1.701	12.6174	3.24428	5.49583	1.45249	7.18519	0.702396	3.23865	0.157083	FFUJ_10761	related to TOB3 (member of AAA-ATPase family)
FFUJ_10877-E1	X	1758117	1758896	+	3.40195e-05	0.000262789	-1.70378	3.58689	1.46509	2.4473	0.648314	2.4722	0.535433	0.418934	0.059078	FFUJ_10877	uncharacterized protein
FFUJ_14616-E3	IV	2642594	2643640	-	0.00136399	0.0070606	-1.70673	5.28159	2.22537	3.84776	1.05517	4.44047	1.42463	1.96735	0.539535	FFUJ_14616	uncharacterized protein
FFUJ_10326-E1	X	288114	291866	+	0.00235614	0.0113184	-1.70795	1.15192	0.573685	1.1326	0.298526	0.878275	0.515609	0.846313	0.0539603	FFUJ_10326	uncharacterized protein
FFUJ_03465-E4	III	4450360	4451982	-	0.00850103	0.0333978	-1.7116	8.44082	3.77905	20.8541	5.4263	8.66572	3.10267	21.7306	1.73018	FFUJ_03465	related to aminopeptidase Y precursor%2C vacuolar
FFUJ_10402-E2	X	486295	488591	-	0.00971137	0.0373512	-1.71508	0.597523	0.379512	0.4557	0.120886	0.206596	0.0708457	0.243742	0.0378238	FFUJ_10402	related to tol protein
FFUJ_14832-E2	IV	3188278	3188596	-	0.00217416	0.0105693	-1.7164	1194.26	701.018	1251.9	342.825	897.049	627.154	656.203	149.112	FFUJ_14832	uncharacterized protein
FFUJ_04022-E1	II	4204112	4205502	+	0.00434765	0.0189507	-1.72043	0.725693	0.336979	0.87923	0.24193	0.502132	0.0743204	0.351571	0.110882	FFUJ_04022	uncharacterized protein
FFUJ_00099-E1	I	6314568	6315143	+	0.00073358	0.00411977	-1.72781	1.62043	1.11019	2.13643	0.582185	1.00726	0.338052	0.191761	0.115655	FFUJ_00099	uncharacterized protein
FFUJ_01609-E1	I	1497582	1498980	+	1.04119e-08	1.51247e-07	-1.72832	45.0141	16.2299	67.4998	18.3504	17.4577	3.00345	15.0895	2.78816	FFUJ_01609	related to hydroxyproline-rich glycoprotein precursor
FFUJ_08591-E1	VII	1629758	1631326	+	0.000564725	0.00325961	-1.73046	7.7521	2.82559	10.3148	2.74782	4.79449	0.907023	3.6798	1.35533	FFUJ_08591	uncharacterized protein
FFUJ_10046-E1	IX	412055	412476	+	0.00781185	0.0311435	-1.73076	12.4763	8.54656	5.66871	1.51817	10.1661	8.14958	3.69004	0.678578	FFUJ_10046	uncharacterized protein
FFUJ_12423-E10	VIII	1934214	1939009	-	0.00470968	0.0202838	-1.73106	0.311982	0.107818	0.406777	0.114237	0.231831	0.103503	0.187755	0.0869965	FFUJ_124230	uncharacterized protein
FFUJ_09681-E2	IX	1581198	1581685	-	0.00108223	0.00574987	-1.7331	3.30993	1.30122	4.80028	1.20629	1.89651	1.04907	2.72625	0.230311	FFUJ_09681	uncharacterized protein
FFUJ_08169-E2	VII	3017829	3019463	-	3.46884e-11	6.79419e-10	-1.73856	4.48707	1.48598	6.4783	1.72218	2.04037	0.42426	1.52009	0.0706345	FFUJ_08169	related to polyamine oxidase precursor
FFUJ_09072-E3	VII	243073	243491	-	0.00898759	0.0350137	-1.73863	5.48797	3.68489	10.8314	3.04072	1.7933	2.45308	6.09589	1.53061	FFUJ_09072	uncharacterized protein
FFUJ_11122-E4	X	2342157	2343777	-	0.0014591	0.00747269	-1.74	3.97431	1.45906	8.1602	2.17456	2.94731	0.694217	2.78077	1.12993	FFUJ_11122	uncharacterized protein
FFUJ_11859-E10	XI	1674413	1675952	-	0.000380765	0.00229087	-1.7423	97.6245	45.2801	187.818	50.9807	23.9914	7.76573	82.3298	21.3867	FFUJ_118590	related to methyltransferase
FFUJ_14708-E1	IV	2870073	2871054	+	2.1154e-08	2.91597e-07	-1.74555	11.0634	4.26884	12.0827	3.17288	7.14168	1.725	5.21334	0.290636	FFUJ_14708	uncharacterized protein
FFUJ_06409-E1	VI	3489557	3490345	-	1.8444e-13	4.42886e-12	-1.75539	62.9793	30.2074	13.9328	3.76716	86.285	46.9621	0.812369	0.562379	FFUJ_06409	uncharacterized protein
FFUJ_07522-E3	V	2455720	2457905	-	5.00844e-21	1.97052e-19	-1.75821	21.1159	8.4254	21.7289	5.75462	3.37715	0.341846	4.73047	1.30251	FFUJ_07522	uncharacterized protein
FFUJ_06796-E1	V	237879	239027	+	0.000574899	0.00330799	-1.76101	3.19145	2.22272	6.32357	1.77006	0.319736	0.538005	2.59272	0.90701	FFUJ_06796	probable 3-isopropylmalate dehydrogenase beta
FFUJ_11352-E1	XI	383020	384368	+	0.00210134	0.0102755	-1.76154	9.93108	3.16089	20.222	5.33727	5.13896	0.868953	7.44953	2.94124	FFUJ_11352	related to methyltransferase
FFUJ_10180-E2	IX	64748	66197	-	0.00336767	0.0153741	-1.76918	0.857332	0.386991	0.883332	0.221223	0.632438	0.297893	0.301497	0.110479	FFUJ_10180	related to antibiotic resistance protein
FFUJ_03678-E2	III	4975652	4976649	-	2.84596e-08	3.84832e-07	-1.77264	4.70373	1.66524	5.33622	1.3672	1.14857	0.881974	0.233381	0.382353	FFUJ_03678	related to ATP adenylyltransferase II
FFUJ_02210-E2	III	306750	310518	-	0.000131824	0.000891266	-1.77534	0.421156	0.183034	1.11226	0.289253	0.244408	0.0832971	0.349083	0.0829681	FFUJ_02210	related to ankyrin
FFUJ_10181-E1	IX	63203	64350	+	3.91324e-07	4.33929e-06	-1.77722	5.36826	2.09353	5.21385	1.36049	2.78183	1.02441	1.22091	0.380683	FFUJ_10181	uncharacterized protein
FFUJ_00500-E1	I	5212183	5216441	+	7.71753e-16	2.27895e-14	-1.78229	19.0466	8.24225	17.1376	4.47118	3.85792	1.47862	3.30839	1.15366	FFUJ_00500	related to histidine kinase
FFUJ_06860-E3	V	396472	398294	-	0.000636816	0.00362915	-1.78624	6.63794	2.54133	6.1507	1.60179	3.8431	1.12759	2.40359	0.792534	FFUJ_06860	related to TRI13-cytochrome P450
FFUJ_10179-E1	IX	66954	68272	+	0.00932193	0.0361271	-1.79086	0.888771	0.597895	1.15757	0.273985	0.613265	0.400417	0.103197	0.213451	FFUJ_10179	uncharacterized protein
FFUJ_07037-E1	V	894359	894826	+	5.02361e-06	4.62439e-05	-1.79192	115.04	45.7107	83.7473	20.9897	74.1438	18.2487	53.529	2.72535	FFUJ_07037	uncharacterized protein
FFUJ_06662-E1	VI	4139026	4142163	+	2.57756e-08	3.49942e-07	-1.79209	3.12404	1.14496	1.73059	0.441863	0.712276	0.153291	0.0765615	0.124411	FFUJ_06662	related to microbial serine proteinase
FFUJ_08448-E1	VII	2160474	2161547	+	1.19942e-06	1.22068e-05	-1.79365	61.9808	27.843	57.0083	14.5461	11.9207	16.039	6.18175	5.42932	FFUJ_08448	related to lustrin A
FFUJ_07892-E1	V	3634383	3635471	+	4.46607e-06	4.13939e-05	-1.7941	464.051	115.408	665.361	171.821	107.31	58.4107	124.243	72.5275	FFUJ_07892	probable sterol delta 5%2C6-desaturase
FFUJ_06600-E2	VI	3981614	3983149	-	3.67505e-05	0.000281628	-1.79436	5.16294	2.62897	6.00616	1.56078	2.18403	0.911225	1.79475	0.783741	FFUJ_06600	uncharacterized protein
FFUJ_12892-E1	VIII	3100855	3105177	+	0.0112831	0.0423902	-1.7971	0.267645	0.143145	0.680046	0.173247	0.0832128	0.0126345	0.441293	0.0694814	FFUJ_12892	related to chitinase
FFUJ_09343-E1	IX	2555679	2557470	+	0.000629024	0.00359026	-1.79716	1.52005	0.815386	1.85005	0.484466	0.77092	0.406854	0.694047	0.350219	FFUJ_09343	related to class I alpha-mannosidase 1B
FFUJ_00198-E3	I	6009570	6011802	-	0.000143122	0.000956156	-1.79793	0.855825	0.482833	0.683303	0.182623	0.538106	0.18243	0.0598666	0.0278169	FFUJ_00198	related to ARG81-transcription factor involved in arginine metabolism
FFUJ_08825-E1	VII	868521	869720	+	0.00984568	0.0377572	-1.80303	3.84025	1.88221	2.34766	0.603631	2.84076	1.35703	1.58458	0.518786	FFUJ_08825	uncharacterized protein
FFUJ_05109-E1	II	590024	591580	-	3.39428e-13	7.9801e-12	-1.80585	19.2834	8.73229	23.3043	5.96622	2.10226	3.37671	3.06141	1.34556	FFUJ_05109	uncharacterized protein
FFUJ_08903-E2	VII	651860	652153	-	1.0912e-06	1.12265e-05	-1.80732	1104.17	679.94	304.149	79.2221	1413.09	965.655	110.491	7.22338	FFUJ_08903	uncharacterized protein
FFUJ_09275-E1	IX	2718032	2720623	+	0.000942797	0.00510761	-1.81188	16.5911	7.29838	13.3328	3.4418	6.97108	3.52995	6.39492	1.41481	FFUJ_09275	related to sulfatase
FFUJ_14750-E1	IV	2960515	2961291	-	1.45682e-06	1.46387e-05	-1.81211	7.70224	2.181	5.61658	1.42519	1.78565	0.242121	1.91386	0.406889	FFUJ_14750	uncharacterized protein
FFUJ_04206-E2	II	3693163	3694268	-	0.000136202	0.000915819	-1.81553	29.4934	7.30055	30.366	7.66666	13.5688	3.82601	19.2072	3.58476	FFUJ_04206	related to phospholipid-translocating ATPase
FFUJ_11733-E2	XI	1387397	1388243	-	1.32986e-14	3.48476e-13	-1.81648	37.63	15.1422	47.7203	12.0111	4.55977	5.44635	4.11417	2.71236	FFUJ_11733	uncharacterized protein
FFUJ_05539-E2	VI	523135	525039	-	0.000973281	0.00524904	-1.81736	48.6192	21.6866	114.384	28.2304	39.4118	18.1094	101.249	11.9482	FFUJ_05539	related to peptide transport protein
FFUJ_12021-E14	XI	2078874	2083880	-	0.011798	0.0440061	-1.82292	3.9024	2.31042	2.36804	0.597504	2.01995	0.908011	1.96531	0.575111	FFUJ_120214	related to multidrug resistance protein
FFUJ_14518-E1	IV	2386722	2387933	-	0.00696646	0.028232	-1.82483	4.0081	1.49084	5.42707	1.42283	5.03095	0.957811	3.39613	0.621539	FFUJ_14518	related to N%2CN-dimethylglycine oxidase
FFUJ_04670-E1	II	2004159	2004719	+	0.00339499	0.0154521	-1.82911	2.13095	0.607766	4.8041	1.25049	0.678518	0.266943	1.785	0.739065	FFUJ_04670	uncharacterized protein
FFUJ_03901-E1	II	4505120	4505977	-	0.00210231	0.0102755	-1.83132	0.908629	0.378173	1.26859	0.318726	0.320142	0.137462	0.419073	0.155817	FFUJ_03901	uncharacterized protein
FFUJ_14297-E2	V	4391312	4392366	-	0.00501092	0.0213724	-1.83167	2.35679	0.750857	3.91806	0.986044	0.489314	0.118025	1.92764	0.500256	FFUJ_14297	uncharacterized protein
FFUJ_08823-E1	VII	872906	873286	+	0.00489015	0.0209234	-1.83284	37.9743	18.0553	14.9144	3.69257	26.1104	5.52411	13.6717	1.66936	FFUJ_08823	uncharacterized protein
FFUJ_11650-E2	XI	1175321	1176217	-	6.20349e-07	6.64414e-06	-1.83295	6.96522	2.61014	18.2443	4.59052	1.45521	0.546453	3.291	1.47921	FFUJ_11650	uncharacterized protein
FFUJ_02181-E1	III	243136	245379	-	3.73962e-05	0.000286414	-1.83433	11.2629	3.98432	2.82071	0.707148	6.27536	2.10928	1.33839	0.328913	FFUJ_02181	related to ceramidase
FFUJ_12688-E1	VIII	2627652	2630361	+	0.0117178	0.0437554	-1.83725	127.563	44.7333	163.368	40.4253	82.9487	22.4464	153.047	38.2516	FFUJ_12688	probable subtilisin-like serine protease
FFUJ_09281-E1	IX	2704884	2705246	-	7.52128e-06	6.647e-05	-1.83811	18.797	8.11983	15.3623	3.68126	10.4502	1.8378	7.59661	0.33972	FFUJ_09281	uncharacterized protein
FFUJ_08044-E1	V	4102588	4103461	+	2.92704e-07	3.3138e-06	-1.83854	8.42499	3.43012	15.0188	3.72666	4.49917	1.11023	2.0568	1.31207	FFUJ_08044	uncharacterized protein
FFUJ_14117-E1	XII	600453	602113	+	5.96851e-14	1.51116e-12	-1.83953	6.01046	3.27167	8.47409	2.12658	1.20315	0.250317	1.39261	0.145956	FFUJ_14117	uncharacterized protein
FFUJ_06762-E1	V	151530	154512	+	3.44047e-05	0.000265461	-1.84056	0.618039	0.206671	0.800038	0.202029	0.379257	0.116898	0.254479	0.0721414	FFUJ_06762	uncharacterized protein
FFUJ_02030-E1	I	163844	164922	+	2.90548e-05	0.00022717	-1.84066	2.64267	1.97214	2.4457	0.634122	1.08328	0.536122	0.465493	0.203317	FFUJ_02030	uncharacterized protein
FFUJ_04262-E1	II	3499431	3500438	-	4.39623e-09	6.71881e-08	-1.84449	26.198	11.7054	34.2346	8.60113	2.24878	0.958748	6.80899	2.27831	FFUJ_04262	related to arylamine N-acetyltransferase
FFUJ_05265-E4	II	183064	185020	-	0.00559638	0.023469	-1.84563	0.612777	0.362401	0.760838	0.200133	0.26413	0.1847	0.312608	0.103462	FFUJ_05265	related to monooxigenase
FFUJ_01162-E1	I	3041758	3042852	+	4.66346e-10	8.06838e-09	-1.84589	30.9685	10.9405	31.4641	7.73109	19.2799	2.48771	13.6542	1.74585	FFUJ_01162	uncharacterized protein
FFUJ_03597-E1	III	4776904	4778190	+	0.00476279	0.0204824	-1.85145	11.2071	6.48442	2.05445	0.4996	2.99159	4.22105	1.6727	0.215052	FFUJ_03597	uncharacterized protein
FFUJ_14050-E1	VIII	107179	107732	+	1.80489e-09	2.924e-08	-1.8523	15.3117	6.95175	13.7189	3.40452	4.93745	4.05745	1.90126	0.486448	FFUJ_14050	uncharacterized protein
FFUJ_08878-E4	VII	717077	719610	-	0.000176422	0.00115507	-1.8607	1.03331	0.483989	0.920529	0.224568	0.656856	0.20739	0.370548	0.101358	FFUJ_08878	uncharacterized protein
FFUJ_08367-E1	VII	2449443	2454453	+	6.34961e-15	1.71376e-13	-1.86105	13.9715	4.03007	16.4332	3.99584	6.05762	1.87687	0.757326	0.791762	FFUJ_08367	uncharacterized protein
FFUJ_03265-E1	III	3782457	3782819	-	1.8354e-09	2.96987e-08	-1.86455	166.356	115.338	18.4705	4.54879	251.73	189.282	3.4468	1.05385	FFUJ_03265	uncharacterized protein
FFUJ_02037-E1	I	125617	126411	-	1.17872e-14	3.11289e-13	-1.86854	41.1162	14.9544	45.7344	11.2612	6.829	4.07442	5.36423	2.24252	FFUJ_02037	uncharacterized protein
FFUJ_12020-E17	XI	2068482	2076919	-	1.62016e-09	2.6534e-08	-1.87146	59.1904	37.4784	22.8265	5.61022	36.1551	24.2922	7.24617	2.205	FFUJ_120207	polyketide synthase
FFUJ_05308-E3	II	70642	72358	-	2.45376e-11	4.8768e-10	-1.87258	31.6745	10.1538	47.6137	11.5688	17.9393	5.75194	3.76696	2.7213	FFUJ_05308	related to MFS transporter
FFUJ_10587-E1	X	1023028	1025760	-	1.01332e-05	8.75465e-05	-1.87719	0.875406	0.430165	0.977805	0.228096	0.151778	0.233107	0.0372846	0.128259	FFUJ_10587	related to heterokaryon incompatibility protein (het-6OR allele)
FFUJ_02255-E1	III	417533	418864	+	3.69021e-23	1.67112e-21	-1.87793	43.5507	19.3395	35.9319	8.66559	7.73181	2.20468	1.00664	0.937011	FFUJ_02255	related to agglutinin isolectin 1 precursor
FFUJ_11294-E4	XI	244221	245748	-	4.37184e-09	6.68911e-08	-1.88278	34.8799	12.5501	84.788	20.7465	12.2461	4.03105	22.051	7.30569	FFUJ_11294	related to O-methyltransferase B
FFUJ_04182-E4	II	3740480	3744405	-	2.5495e-12	5.55823e-11	-1.88468	52.7137	18.8511	58.8193	14.0999	6.77092	4.98786	5.23508	3.54712	FFUJ_04182	related to myosin heavy chain
FFUJ_03879-E1	II	4555829	4558908	+	2.99022e-07	3.374e-06	-1.88479	1.00426	0.516907	0.986841	0.23815	0.701513	0.29345	0.241226	0.0390185	FFUJ_03879	uncharacterized protein
FFUJ_00260-E1	I	5847312	5848692	+	2.22701e-12	4.87881e-11	-1.8853	43.3885	15.0125	20.8097	5.08517	6.55978	6.52897	5.52224	0.36468	FFUJ_00260	related to integral membrane protein PTH11
FFUJ_10162-E1	IX	116825	118776	+	1.08751e-18	3.88252e-17	-1.88583	19.1547	8.20845	12.0245	2.90387	1.4497	2.05518	2.81759	0.680469	FFUJ_10162	related to protein-arginine deiminase type II
FFUJ_05566-E3	VI	634376	635184	-	0	0	-1.88841	213.388	71.5575	264.212	63.5026	108.289	26.9038	26.4138	0.699888	FFUJ_05566	uncharacterized protein
FFUJ_04259-E3	II	3507325	3508050	-	9.2695e-15	2.47217e-13	-1.89163	2076.44	714.961	1654.87	397.863	1543.43	515.582	467.435	100.869	FFUJ_04259	uncharacterized protein
FFUJ_10564-E1	X	967828	969486	+	3.23581e-08	4.3235e-07	-1.89209	2.25169	0.7602	3.80061	0.898156	1.67259	0.387766	0.926216	0.295961	FFUJ_10564	uncharacterized protein
FFUJ_12409-E3	VIII	1885021	1886816	-	2.13384e-23	9.72843e-22	-1.89688	8.66745	3.08035	11.0088	2.6486	2.90495	0.408179	1.42792	0.552575	FFUJ_12409	probable isoamyl alcohol oxidase
FFUJ_14573-E1	IV	2529749	2531092	+	1.75186e-08	2.44734e-07	-1.90177	76.75	23.9652	203.101	49.0046	7.91619	2.80504	46.9111	13.3289	FFUJ_14573	related to monocarboxylate transporter
FFUJ_10332-E2	X	306497	307377	-	1.06689e-05	9.16468e-05	-1.90262	17.6449	8.414	29.7588	7.02868	4.26403	2.33046	4.72262	3.24226	FFUJ_10332	uncharacterized protein
FFUJ_10187-E1	IX	44717	45951	+	1.45446e-05	0.000120639	-1.90547	1.81898	1.24232	1.80978	0.428709	0.226155	0.393117	0.554489	0.124297	FFUJ_10187	uncharacterized protein
FFUJ_09647-E2	IX	1674447	1676913	-	4.68645e-26	2.38655e-24	-1.91183	13.9192	6.35408	15.065	3.62468	2.8746	3.75996	1.85434	0.83633	FFUJ_09647	uncharacterized protein
FFUJ_09179-E1	IX	2953868	2955127	+	0.000127166	0.000863668	-1.91297	1.90237	0.750231	2.36817	0.559134	0.153897	0.0476596	0.497397	0.319278	FFUJ_09179	related to tryptophan dimethylallyltransferase
FFUJ_08426-E1	VII	2229961	2230641	+	2.19648e-05	0.000176999	-1.91362	8.4052	4.17088	10.6302	2.61217	4.01377	1.63132	4.30206	0.456892	FFUJ_08426	probable Putative glutathione-dependent formaldehyde-activating enzyme
FFUJ_05076-E2	II	668540	669630	-	0.0039506	0.0175073	-1.91553	46.488	20.8082	80.4231	19.4402	30.3509	16.0668	47.0782	11.8326	FFUJ_05076	probable ACC deaminase
FFUJ_10043-E3	IX	431881	433058	-	3.10264e-17	9.99286e-16	-1.91663	27.9697	8.03549	25.6322	6.08142	8.23998	0.172037	4.49861	1.58004	FFUJ_10043	related to PMU1-high copy suppressor of ts tps2 mutant phenotype
FFUJ_09300-E1	IX	2656901	2658476	+	0.0106303	0.0402738	-1.919	3.47531	1.15951	16.3847	3.9947	1.75796	0.810874	11.8518	3.16922	FFUJ_09300	uncharacterized protein
FFUJ_14922-E1	VI	1493029	1493133	+	0.0011549	0.0060809	-1.91964	283.952	134.736	159.404	38.1896	281.183	156.13	84.8383	17.8355	FFUJ_14922	uncharacterized protein
FFUJ_10623-E1	X	1114094	1115781	+	0.00383947	0.0171115	-1.92552	1.17297	0.6056	1.18851	0.273635	0.866393	0.556324	0.373921	0.147997	FFUJ_10623	probable ATP-binding protein PRP16
FFUJ_02543-E1	III	1304657	1305941	+	0.00448437	0.0194462	-1.92762	1.39628	0.314536	0.820275	0.20171	0.687226	0.154214	0.313228	0.138497	FFUJ_02543	uncharacterized protein
FFUJ_03656-E1	III	4927279	4928722	+	0.000916455	0.00498491	-1.92924	3.75491	1.76333	3.23038	0.749657	1.7039	0.604221	1.95394	0.342008	FFUJ_03656	related to aspartic-type signal peptidase
FFUJ_08160-E3	VII	3032885	3033744	-	5.58529e-13	1.29731e-11	-1.93108	61.0402	18.2079	47.4845	11.0988	15.1306	15.0123	1.16628	3.03236	FFUJ_08160	related to 3-oxoacyl-[acyl-carrier-protein] reductase
FFUJ_08913-E1	VII	622612	624437	+	0.000352346	0.00214089	-1.93525	8.13522	3.34784	15.8576	3.81073	5.35985	2.4696	7.59851	1.91049	FFUJ_08913	probable amino acid permease NAAP1
FFUJ_09162-E1	VII	3278	4927	+	0.00152144	0.00773621	-1.94614	1.11314	0.520876	0.793117	0.174369	0.150409	0.148199	0.0507005	0.112035	FFUJ_09162	uncharacterized protein
FFUJ_05376-E1	VI	133737	135131	+	8.51108e-06	7.46794e-05	-1.94735	1.99293	1.33545	2.11332	0.455267	1.28179	0.748894	0.444259	0.119336	FFUJ_05376	related to methyltransferase
FFUJ_09397-E1	IX	2422327	2423925	+	0.000335832	0.00205349	-1.94941	0.838833	0.431071	1.05684	0.247092	0.625242	0.206552	0.524745	0.0213804	FFUJ_09397	related to 6-hydroxy-d-nicotine oxidase
FFUJ_03827-E1	II	4683532	4684714	+	5.83189e-10	1.00002e-08	-1.95351	4.80674	2.34791	4.27048	0.993498	2.62859	1.13239	0.787155	0.313246	FFUJ_03827	uncharacterized protein
FFUJ_05797-E3	VI	1450625	1452405	-	8.57266e-08	1.07417e-06	-1.95613	98.5089	30.5709	93.5073	20.9749	6.64841	9.19136	15.1948	8.03304	FFUJ_05797	related to trichodiene oxygenase cytochrome P450
FFUJ_02784-E3	III	2136649	2139268	-	5.36905e-08	6.91368e-07	-1.95653	18.7947	5.32743	25.1702	5.80603	4.92195	1.22556	5.57352	1.61257	FFUJ_02784	uncharacterized protein
FFUJ_11272-E1	XI	183299	186015	+	0.0130413	0.0478239	-1.96147	0.243822	0.119353	0.307796	0.0689378	0.075316	0.0852183	0.148452	0.0201648	FFUJ_11272	related to beta-glucosidase
FFUJ_08904-E1	VII	648210	651383	+	2.30509e-06	2.24115e-05	-1.9697	25.1936	7.5767	11.4298	2.60392	23.743	8.06376	5.82356	1.2787	FFUJ_08904	uncharacterized protein
FFUJ_10313-E1	X	255585	256862	+	7.18468e-06	6.37876e-05	-1.97415	39.1903	16.936	6.28594	1.45957	58.5488	25.7143	2.71552	0.251755	FFUJ_10313	related to toxD gene
FFUJ_01604-E1	I	1511314	1512524	+	1.34153e-19	4.98732e-18	-1.97447	41.181	11.624	72.5557	16.4873	25.9089	6.56651	11.4977	3.36317	FFUJ_01604	uncharacterized protein
FFUJ_10868-E1	X	1733177	1733740	-	1.6114e-10	2.93071e-09	-1.97775	174.854	80.2716	152.914	34.4409	28.2298	30.3921	17.4321	8.94957	FFUJ_10868	uncharacterized protein
FFUJ_03817-E7	II	4704440	4709319	-	0.00192768	0.00953592	-1.97907	0.146933	0.0895315	0.304819	0.0663854	0.108741	0.0348798	0.177847	0.00383554	FFUJ_03817	uncharacterized protein
FFUJ_14726-E1	IV	2911084	2912697	+	1.26318e-07	1.53159e-06	-1.98079	1.86287	0.844527	3.72529	0.829126	0.197595	0.345891	0.600456	0.286102	FFUJ_14726	uncharacterized protein
FFUJ_10163-E1	IX	114408	115865	+	4.5506e-11	8.81066e-10	-1.98535	56.6409	31.0216	6.19919	1.40246	20.7558	18.3959	1.0437	0.378855	FFUJ_10163	uncharacterized protein
FFUJ_14343-E1	V	4275420	4276453	+	0.00134577	0.00697431	-1.98826	0.747538	0.266894	1.15627	0.249499	0.302776	0.117175	0.108115	0.158211	FFUJ_14343	uncharacterized protein
FFUJ_13950-E1	VIII	343323	345722	+	0.00409988	0.0180574	-1.98838	0.740307	0.340025	0.922461	0.188626	0.37152	0.066271	0.76172	0.0828418	FFUJ_13950	related to Ras guanine-nucleotide exchange protein Cdc25p
FFUJ_04023-E2	II	4201036	4202499	-	0.00632019	0.026051	-1.9919	5.17591	2.66969	1.58476	0.385403	6.93403	3.79899	0.823733	0.258155	FFUJ_04023	probable neutral amino acid permease
FFUJ_14261-E1	XII	11176	14589	+	8.92526e-07	9.32247e-06	-1.99687	0.773865	0.257224	0.945325	0.212296	0.550068	0.206103	0.313653	0.040803	FFUJ_14261	related to qde-1 RNA-dependent RNA polymerase (RdRP)
FFUJ_06108-E1	VI	2471267	2472784	-	0	0	-1.99857	177.739	53.3333	224.189	49.9788	92.1975	18.2414	27.0291	1.7198	FFUJ_06108	uncharacterized protein
FFUJ_02054-E1	I	85344	86887	+	2.22433e-17	7.23308e-16	-2.00132	32.4463	15.1886	23.9866	5.33309	16.866	4.30901	7.4743	1.07315	FFUJ_02054	related to methyltransferase
FFUJ_11775-E2	XI	1489048	1489891	-	0.00784089	0.031243	-2.00279	31.1005	10.4828	83.8574	18.9319	24.2896	9.9297	50.5567	12.9048	FFUJ_11775	uncharacterized protein
FFUJ_11880-E1	XI	1724014	1724775	-	0.0122818	0.0454588	-2.01697	0.47389	0.623868	0.98696	0.220456	0.383088	0.101096	0.430966	0.114461	FFUJ_11880	uncharacterized protein
FFUJ_00264-E1	I	5840261	5841559	+	8.95225e-07	9.34343e-06	-2.01775	83.866	29.9282	126.24	28.0927	56.43	25.613	38.3957	10.0885	FFUJ_00264	uncharacterized protein
FFUJ_10862-E8	X	1721666	1723731	-	0.00336758	0.0153741	-2.02366	7.1173	2.69185	6.21112	1.35977	4.71743	1.39515	4.50032	1.2947	FFUJ_10862	related to multidrug transporter
FFUJ_13349-E1	IV	1139776	1141645	+	4.78264e-05	0.000357748	-2.02617	1.41355	0.551045	2.07523	0.453372	0.446871	0.0986362	0.649523	0.148883	FFUJ_13349	related to kinesin-related protein KLPA
FFUJ_06236-E1	VI	2935003	2937660	+	0	0	-2.02749	28.3574	8.13402	33.0699	7.2584	9.51742	1.41429	3.55564	0.55588	FFUJ_06236	probable 100 kDa protein P100
FFUJ_13948-E2	VIII	348787	350613	-	0.00658974	0.0270135	-2.02902	0.581345	0.121693	0.456467	0.101423	0.321584	0.0800668	0.087045	0.0896801	FFUJ_13948	uncharacterized protein
FFUJ_12137-E5	VIII	976791	978331	-	0.000782633	0.00434329	-2.02906	34.6992	10.6615	31.2079	6.62757	27.2057	6.27661	30.1198	2.51707	FFUJ_12137	uncharacterized protein
FFUJ_03545-E2	III	4664087	4665660	-	5.42618e-12	1.15136e-10	-2.03243	3.85809	1.17097	5.09996	1.10652	2.79027	0.6802	1.57396	0.232016	FFUJ_03545	related to xylosidase/arabinosidase
FFUJ_08088-E1	VII	3236894	3237400	+	4.47075e-13	1.04202e-11	-2.03675	13.7763	5.72937	24.3525	5.3606	5.89741	2.39452	4.04849	0.478213	FFUJ_08088	uncharacterized protein
FFUJ_10182-E3	IX	57430	62564	-	0.00965301	0.0371662	-2.0408	0.135304	0.0653657	0.133759	0.0287497	0.0533521	0.0580068	0.0599953	0.0110627	FFUJ_10182	uncharacterized protein
FFUJ_12992-E1	IV	105451	106329	+	9.84512e-06	8.53307e-05	-2.04582	2.9732	0.615025	2.45949	0.588092	0.942613	0.359787	0.204013	0.302469	FFUJ_12992	uncharacterized protein
FFUJ_10807-E5	X	1602009	1603427	-	0.00796254	0.031595	-2.0476	1.61552	0.679298	1.95054	0.410739	0.553083	0.296158	0.896291	0.328339	FFUJ_10807	uncharacterized protein
FFUJ_14038-E4	VIII	133294	134578	-	0.00626628	0.0258762	-2.04797	1.69148	0.630112	1.6245	0.335741	1.4538	0.471972	1.26229	0.221253	FFUJ_14038	related to aryl-alcohol dehydrogenases
FFUJ_14300-E1	V	4383244	4383674	+	0.000322583	0.00197988	-2.05598	203.097	54.992	22.4974	4.82056	111.674	44.6142	8.84066	2.50089	FFUJ_14300	uncharacterized protein
FFUJ_02123-E2	III	115684	117025	-	0.00091637	0.00498491	-2.06274	1.80317	0.606363	0.893019	0.194937	1.42188	0.476363	0.318584	0.110531	FFUJ_02123	related to IBR finger domain protein
FFUJ_10351-E2	X	368981	370976	-	0.00681775	0.0277376	-2.07291	0.335122	0.220755	0.594978	0.112016	0.253496	0.140581	0.263875	0.0753878	FFUJ_10351	related to tol protein
FFUJ_07074-E1	V	1015918	1017160	+	2.85781e-06	2.73907e-05	-2.07525	32.0818	9.94052	45.8131	9.77394	3.84048	3.0296	13.2647	5.15467	FFUJ_07074	related to putative fatty acid desaturase (mld)
FFUJ_02271-E4	III	461855	462964	-	0.0129455	0.0475891	-2.08727	53.1337	21.6805	58.3418	12.0979	55.2654	20.4326	64.9941	11.8232	FFUJ_02271	related to acid phosphatase precursor
FFUJ_05409-E1	VI	207400	209488	+	1.28091e-13	3.11458e-12	-2.09465	63.8486	13.9168	62.8153	13.0028	44.0573	7.849	24.3817	3.38524	FFUJ_05409	uncharacterized protein
FFUJ_10503-E3	X	799955	801324	-	5.67013e-16	1.70041e-14	-2.0971	11.3041	3.22289	14.1093	2.95623	0.384895	1.65443	1.96674	0.425387	FFUJ_10503	uncharacterized protein
FFUJ_02313-E1	III	572145	576320	+	4.91512e-16	1.48721e-14	-2.09864	1.46173	0.419037	1.94939	0.39463	0.839147	0.277979	0.363518	0.0710576	FFUJ_02313	related to ankyrin
FFUJ_03824-E5	II	4689652	4690924	-	3.28376e-33	2.26094e-31	-2.10716	29.2391	10.7922	33.5197	6.94727	10.2955	1.02166	3.47122	1.53555	FFUJ_03824	related to integral membrane protein
FFUJ_11560-E1	XI	953766	955479	+	1.39503e-15	4.07489e-14	-2.10757	14.5593	4.47888	23.2223	4.73561	8.80952	3.21845	7.54912	0.876001	FFUJ_11560	uncharacterized protein
FFUJ_14727-E1	IV	2913111	2914090	+	1.2684e-27	6.92996e-26	-2.10805	78.1024	31.6284	127.92	26.4808	16.1264	14.7202	13.6877	3.33873	FFUJ_14727	uncharacterized protein
FFUJ_08234-E1	VII	2854617	2855690	+	5.50734e-06	5.01834e-05	-2.10813	1.42242	0.529298	1.90847	0.394372	0.621475	0.243637	0.197243	0.058887	FFUJ_08234	related to GNT1 alphaN-acetylglucosamine transferase K. lactis
FFUJ_10742-E4	X	1423835	1425505	-	9.1826e-05	0.000643068	-2.11089	4.57429	2.95041	7.64916	1.59528	2.71565	1.88296	3.23839	0.686462	FFUJ_10742	related to oxidoreductase
FFUJ_13912-E1	VIII	442740	447409	+	0.000157064	0.0010385	-2.11767	0.389307	0.150347	0.683194	0.140804	0.250582	0.0793363	0.290574	0.0488735	FFUJ_13912	related to multidrug resistance-associated protein
FFUJ_14175-E1	XII	423073	424797	-	0.00213328	0.0103968	-2.12667	12.9687	4.65529	19.8343	4.15772	9.9478	2.92495	12.2615	2.43506	FFUJ_14175	uncharacterized protein
FFUJ_12991-E2	IV	100880	102549	-	3.64902e-08	4.8278e-07	-2.13239	9.80096	2.35914	9.76859	2.00614	3.161	0.510375	3.10481	0.438968	FFUJ_12991	probable sugar transport protein STL1
FFUJ_00358-E1	I	5609839	5610246	+	2.14834e-08	2.95534e-07	-2.1356	24.956	7.73089	34.912	7.2919	19.4358	4.39618	10.3274	3.75181	FFUJ_00358	uncharacterized protein
FFUJ_12307-E1	VIII	1625993	1626766	+	4.66814e-09	7.11022e-08	-2.14421	245.999	76.6866	302.78	60.6634	38.8739	47.8469	34.9736	23.0773	FFUJ_12307	probable het-c2 protein
FFUJ_08097-E1	VII	3208917	3210050	+	9.85458e-06	8.53578e-05	-2.14484	2.09656	1.28613	2.87404	0.58558	0.0873226	0.390981	0.739418	0.360602	FFUJ_08097	related to 2-hydroxyacid dehydrogenase
FFUJ_00263-E1	I	5841917	5842679	+	1.09312e-06	1.12265e-05	-2.14583	65.8322	21.6945	99.0984	20.1431	32.7332	16.9219	27.5082	8.71014	FFUJ_00263	uncharacterized protein
FFUJ_10509-E1	X	816069	817763	+	9.9632e-17	3.14143e-15	-2.1473	19.0187	7.08685	25.0037	4.92296	5.58639	1.33154	7.47155	0.772151	FFUJ_10509	uncharacterized protein
FFUJ_14173-E1	XII	427744	428655	+	6.25056e-05	0.000453258	-2.15126	3.97731	1.91191	5.99689	1.20975	1.47453	1.28416	2.7873	0.223502	FFUJ_14173	uncharacterized protein
FFUJ_04787-E1	II	1603157	1604013	+	9.37362e-10	1.56944e-08	-2.15451	10.7743	3.88575	4.34685	0.851721	1.57157	0.247552	0.573888	0.245709	FFUJ_04787	uncharacterized protein
FFUJ_01066-E1	I	3370822	3376726	+	8.79461e-08	1.0979e-06	-2.1621	21.5781	6.66189	14.1396	2.77438	12.0015	3.74138	8.18832	0.996565	FFUJ_01066	related to ankyrin repeat protein
FFUJ_14908-E1	VIII	2006263	2007714	-	0.0006788	0.00384245	-2.16761	5.39527	1.80792	12.5863	2.53296	2.03383	1.89257	5.42804	1.62542	FFUJ_14908	uncharacterized protein
FFUJ_05419-E1	VI	228315	229619	+	1.4815e-06	1.48425e-05	-2.17046	37.8842	16.5115	52.0631	10.318	16.5409	10.654	12.5127	4.54364	FFUJ_05419	uncharacterized protein
FFUJ_06611-E1	VI	4006168	4008089	+	0.00435599	0.0189748	-2.17133	0.94261	0.155267	0.407474	0.0823127	0.83181	0.043569	0.0368224	0.0587284	FFUJ_06611	related to major facilitator MirA
FFUJ_14572-E4	IV	2522750	2527974	-	0.000673468	0.00381547	-2.17941	0.10471	0.11424	0.300519	0.0586937	0.049191	0.0425568	0.0483336	0.0540909	FFUJ_14572	uncharacterized protein
FFUJ_07016-E1	V	849665	850892	+	6.80144e-09	1.02097e-07	-2.18546	28.4202	10.3308	29.0506	5.66632	3.2776	6.08638	4.41372	2.235	FFUJ_07016	probable MVD1-mevalonate pyrophosphate decarboxylase
FFUJ_13988-E1	VIII	251617	257009	+	7.59035e-11	1.43663e-09	-2.18614	5.36511	2.14773	3.4956	0.685161	3.39072	1.2917	1.23188	0.293642	FFUJ_13988	uncharacterized protein
FFUJ_06528-E1	VI	3806530	3808104	+	0.00868601	0.0340446	-2.18634	0.426897	0.105024	0.356854	0.0603918	0.262682	0.0913914	0.108371	0.0290785	FFUJ_06528	related to BCS1 protein precursor
FFUJ_02182-E5	III	246176	250452	-	1.13635e-07	1.38904e-06	-2.18646	17.0205	5.6683	15.8834	3.14524	11.3921	3.07477	5.09718	1.32948	FFUJ_02182	uncharacterized protein
FFUJ_07508-E1	V	2396450	2397012	+	7.77784e-13	1.76704e-11	-2.18802	454.983	145.714	539.665	104.757	46.7049	66.721	31.6656	31.5171	FFUJ_07508	uncharacterized protein
FFUJ_14634-E3	IV	2678883	2681233	-	3.94518e-05	0.000299776	-2.18914	6.62536	2.4882	4.45728	0.866756	4.6223	1.89225	3.00104	0.476032	FFUJ_14634	uncharacterized protein
FFUJ_08773-E4	VII	1021529	1022685	-	1.40299e-24	6.88485e-23	-2.18971	123.897	38.1726	147.931	28.9968	26.1221	5.59698	12.2348	6.00752	FFUJ_08773	uncharacterized protein
FFUJ_12558-E1	VIII	2245670	2246509	+	0.000350482	0.00213148	-2.19753	21.4572	6.22812	27.9935	5.60632	7.39997	1.80934	15.6333	3.55878	FFUJ_12558	uncharacterized protein
FFUJ_10451-E1	X	611087	612719	+	0.000177303	0.00115982	-2.20346	7.37143	2.96764	16.5365	3.19733	2.63883	1.49686	4.79813	1.97359	FFUJ_10451	related to TPN1 Pyridoxine transporter
FFUJ_12655-E1	VIII	2567145	2568191	+	2.86508e-13	6.77132e-12	-2.2037	15.8931	4.9921	14.0337	2.6642	10.8815	1.59644	5.67292	0.265201	FFUJ_12655	related to ankyrin
FFUJ_14586-E1	IV	2556068	2556676	+	4.09839e-08	5.36448e-07	-2.21026	3.44431	1.99277	5.45328	1.07007	1.6154	0.0592946	1.50622	0.276451	FFUJ_14586	uncharacterized protein
FFUJ_01798-E1	I	860532	861662	-	6.11774e-16	1.83057e-14	-2.21096	46.5547	13.9332	48.5252	9.43329	20.2181	7.24483	9.90268	2.17434	FFUJ_01798	uncharacterized protein
FFUJ_09062-E1	VII	262132	264840	+	0.000590367	0.00338733	-2.2112	1.19439	0.397447	5.23533	1.03673	0.455515	0.211658	3.14283	0.422927	FFUJ_09062	related to RBTMx2 protein
FFUJ_08170-E1	VII	3015595	3017159	+	7.41228e-07	7.86389e-06	-2.21417	2.15294	0.772074	2.61543	0.463564	1.06435	0.241623	0.767404	0.210244	FFUJ_08170	uncharacterized protein
FFUJ_09938-E1	IX	742348	743935	+	0.00128597	0.00670305	-2.21719	0.244948	0.189425	0.586003	0.115238	0.109184	0.196564	0.162367	0.0610136	FFUJ_09938	related to 6-hydroxy-d-nicotine oxidase
FFUJ_02115-E1	III	92207	95573	+	0.00012444	0.000848571	-2.22007	0.216311	0.078247	0.765881	0.145942	0.22836	0.0754116	0.202232	0.0719906	FFUJ_02115	related to nonribosomal peptide synthetase MxcG (component of the myxochelin iron transport regulon)
FFUJ_10541-E1	X	909576	912247	+	0.000591477	0.00339226	-2.22379	0.464488	0.287742	0.91312	0.180388	0.0351493	0.164142	0.260893	0.139777	FFUJ_10541	uncharacterized protein
FFUJ_06419-E1	VI	3511375	3511809	-	1.71533e-05	0.000140123	-2.2264	1725.94	491.044	904.489	175.037	1512.01	444.015	334.232	128.001	FFUJ_06419	uncharacterized protein
FFUJ_10192-E7	IX	33486	34748	-	0.00908408	0.0353386	-2.24603	25.7997	11.2041	12.8461	2.35773	24.8152	9.34235	14.9385	2.12026	FFUJ_10192	probable polysaccharide deacetylase family protein
FFUJ_03822-E1	II	4693621	4694421	+	1.05905e-09	1.76661e-08	-2.25686	5.30411	1.77922	7.13772	1.31918	1.8697	0.665751	0.210689	0.48404	FFUJ_03822	related to signal peptide protein
FFUJ_02770-E4	III	2083979	2085949	-	6.13215e-15	1.66172e-13	-2.2616	1.74204	0.597598	3.46638	0.634559	0.929388	0.380766	0.170023	0.185039	FFUJ_02770	related to triacylglycerol lipase II precursor
FFUJ_10764-E1	X	1480148	1482826	+	1.25564e-16	3.91338e-15	-2.27277	3.53623	0.983638	2.82259	0.512992	0.973307	0.308342	0.550064	0.0375915	FFUJ_10764	related to sexual differentiation process protein isp4
FFUJ_10194-E1	IX	28514	30462	+	3.6583e-05	0.000280504	-2.28316	7.8203	4.13438	5.13252	0.917831	7.55204	3.36283	4.01155	0.31695	FFUJ_10194	related to general amidase
FFUJ_11912-E1	XI	1788150	1789829	-	0.003036	0.0140503	-2.30596	0.309096	0.0809795	0.417953	0.0750316	0.208524	0.0706339	0.154968	0.0125941	FFUJ_11912	uncharacterized protein
FFUJ_10239-E1	X	91955	93679	+	0.00349651	0.0158287	-2.30727	0.778367	0.249871	0.678775	0.104553	0.363527	0.0891531	0.0311866	0.101477	FFUJ_10239	related to integral membrane protein PTH11
FFUJ_11233-E3	XI	78922	79964	-	9.14181e-23	4.08506e-21	-2.30839	20.729	8.5089	36.8448	6.75566	3.61528	1.42087	5.2231	1.27463	FFUJ_11233	related to 15-hydroxyprostaglandin dehydrogenase
FFUJ_10709-E3	X	1330253	1331442	-	2.64541e-07	3.01518e-06	-2.30884	4.32162	1.00327	5.63331	0.975339	2.89189	0.724875	3.17926	0.224684	FFUJ_10709	related to methyltransferase
FFUJ_12698-E2	VIII	2654437	2655673	-	1.63067e-08	2.28989e-07	-2.31326	43.3094	11.5742	56.8915	10.06	7.73787	2.89272	4.65098	4.53716	FFUJ_12698	uncharacterized protein
FFUJ_12505-E2	VIII	2122445	2123060	-	0.00978436	0.0375966	-2.31862	1.63561	0.828479	1.7063	0.337883	1.14195	0.77803	0.561333	0.437525	FFUJ_12505	uncharacterized protein
FFUJ_02889-E1	III	2499252	2501342	+	2.3156e-27	1.24996e-25	-2.31988	67.2293	16.629	75.8465	13.5043	20.2476	4.66895	18.6182	2.82835	FFUJ_02889	related to F-box protein Fbl2
FFUJ_00955-E3	I	3695762	3697016	-	2.39329e-24	1.16178e-22	-2.33725	67.519	19.8688	69.8389	12.3732	32.0945	6.38666	19.2252	3.23256	FFUJ_00955	uncharacterized protein
FFUJ_00196-E1	I	6016178	6017737	+	0.000214438	0.00137933	-2.34651	8.49195	2.46807	7.8218	1.35105	5.60467	0.770556	7.01042	0.804186	FFUJ_00196	probable aldehyde dehydrogenase
FFUJ_13722-E4	IV	2335792	2337451	-	0.00114608	0.00604861	-2.34696	81.7803	19.0284	43.6081	7.43698	71.1173	15.523	48.1055	4.84009	FFUJ_13722	probable DUF895 domain membrane protein
FFUJ_02038-E2	I	121219	122642	-	0.00753205	0.0301343	-2.37078	0.276207	0.0753369	0.644073	0.124057	0.277122	0.0406547	0.284119	0.15333	FFUJ_02038	related to tol protein
FFUJ_06531-E1	VI	3814215	3815876	-	0.00148665	0.00759074	-2.38175	0.671085	0.170483	0.613088	0.0983866	0.0947945	0.128591	0.0729905	0.0924586	FFUJ_06531	uncharacterized protein
FFUJ_12656-E1	VIII	2568332	2569186	-	2.39129e-05	0.000190724	-2.38405	9.67012	2.50123	6.76975	1.08864	6.86264	1.36994	4.99399	0.355004	FFUJ_12656	uncharacterized protein
FFUJ_05451-E1	VI	305829	306203	-	0.000536857	0.00311608	-2.39607	12.8072	3.80634	7.60108	1.25867	9.6169	2.28352	5.66315	0.864223	FFUJ_05451	related to integral membrane protein
FFUJ_08236-E1	VII	2848904	2851168	-	2.51082e-09	4.00982e-08	-2.40118	2.30534	0.467856	1.75837	0.287975	1.50813	0.127943	0.615737	0.039553	FFUJ_08236	related to beta-N-hexosaminidase
FFUJ_10971-E1	X	1972884	1974865	+	1.04784e-09	1.75007e-08	-2.40956	7.813	1.90886	7.56336	1.2637	2.83844	1.33813	2.11207	0.376071	FFUJ_10971	related to Ca2+/H+-exchanging protein%2C vacuolar
FFUJ_00118-E12	I	6259132	6267312	-	7.95138e-06	6.99048e-05	-2.41087	0.10316	0.0103126	0.234408	0.0393834	0.0694454	0.013669	0.04828	0.00821156	FFUJ_001182	polyketide synthase
FFUJ_09301-E1	IX	2656040	2656438	+	0.00892776	0.034841	-2.41929	1.61957	0.839135	7.13232	1.1891	0.91189	0.325508	5.62404	0.99976	FFUJ_09301	uncharacterized protein
FFUJ_12470-E1	VIII	2042927	2044234	+	0.0002341	0.00148807	-2.43229	2.04155	0.386663	1.74154	0.289264	0.554718	0.265861	0.897639	0.22744	FFUJ_12470	uncharacterized protein
FFUJ_06661-E1	VI	4137642	4138568	-	1.4464e-08	2.05248e-07	-2.4408	11.8289	3.43299	4.269	0.656114	1.88619	1.0101	1.84752	0.139752	FFUJ_06661	uncharacterized protein
FFUJ_02254-E1	III	415164	416438	-	0.00300644	0.0139327	-2.45047	19.1257	6.59954	13.0493	2.09672	12.2346	6.23288	7.12519	1.78574	FFUJ_02254	related to chitinase
FFUJ_11626-E1	XI	1115715	1118436	+	0.00270219	0.0126883	-2.45868	0.238501	0.203042	0.339234	0.0509798	0.120942	0.139224	0.0567815	0.0468991	FFUJ_11626	related to beta-glucosidase
FFUJ_05117-E1	II	568187	570258	+	7.10639e-06	6.31341e-05	-2.46022	1.19242	0.60528	2.99172	0.485007	0.421638	0.222139	1.40306	0.0355051	FFUJ_05117	uncharacterized protein
FFUJ_08190-E1	VII	2965956	2968292	-	5.42754e-09	8.20209e-08	-2.47025	0.563208	0.170855	1.75002	0.254813	0.469983	0.170849	0.690408	0.0464148	FFUJ_08190	related to dipeptidyl aminopeptidase B
FFUJ_14174-E1	XII	425598	426983	-	0.000310376	0.00191432	-2.47646	1.11331	0.405782	1.66827	0.27695	0.84416	0.195919	0.751258	0.158177	FFUJ_14174	related to fructosyl amino acid oxidase
FFUJ_11861-E5	XI	1676683	1681947	-	1.03646e-14	2.75879e-13	-2.50389	22.4599	6.38046	30.3835	4.82982	5.58463	0.343781	7.18229	1.40887	FFUJ_11861	related to nitric-oxide synthase%2C salivary gland
FFUJ_02856-E1	III	2388112	2389764	+	0	0	-2.50877	67.3796	25.2048	48.3164	7.5723	25.5424	22.2355	3.38552	0.254673	FFUJ_02856	related to epoxide hydrolase
FFUJ_14581-E6	IV	2545653	2547099	-	0.00685051	0.0278373	-2.51273	0.168072	0.130677	0.599329	0.105038	0.118909	0.226338	0.220771	0.116277	FFUJ_14581	related to agmatinase
FFUJ_02045-E1	I	103135	104024	+	0.0040572	0.0178928	-2.51372	1.46322	0.364104	1.33723	0.217493	0.972545	0.331862	0.675682	0.198678	FFUJ_02045	related to 3-oxoacyl-[acyl-carrier-protein] reductase
FFUJ_10753-E3	X	1451150	1452495	-	1.23261e-07	1.49991e-06	-2.52657	8.64517	2.99575	7.37643	1.08477	5.47677	1.25007	5.0767	0.159443	FFUJ_10753	related to endopeptidase K
FFUJ_06635-E1	VI	4076404	4078139	+	1.92719e-15	5.54529e-14	-2.55665	5.37438	0.924623	9.83493	1.51113	3.66309	0.44811	2.61286	0.174513	FFUJ_06635	uncharacterized protein
FFUJ_10200-E1	IX	13509	15304	+	4.95478e-05	0.000369827	-2.58123	2.39104	0.813216	2.12162	0.311359	0.933362	0.521076	1.31941	0.171867	FFUJ_10200	related to ARO8-aromatic amino acid aminotransferase I
FFUJ_01978-E1	I	306378	310568	+	0.000174562	0.00114355	-2.58695	0.217326	0.0602452	0.280215	0.0437797	0.105204	0.0470654	0.034708	0.0289559	FFUJ_01978	related to TOB3 (member of AAA-ATPase family)
FFUJ_13996-E2	VIII	230797	231325	-	3.2292e-08	4.31893e-07	-2.58787	22.7365	7.86828	32.8273	4.86118	4.60641	5.54998	4.91079	2.95635	FFUJ_13996	uncharacterized protein
FFUJ_03578-E1	III	4733971	4735800	+	0.00470951	0.0202838	-2.58851	0.643193	0.280567	0.551922	0.0765289	0.417854	0.0646293	0.429922	0.0495243	FFUJ_03578	uncharacterized protein
FFUJ_11774-E2	XI	1487166	1488047	-	0.00312095	0.0143727	-2.59466	14.0568	3.83154	37.6284	5.62014	14.738	5.35018	22.7999	4.40701	FFUJ_11774	uncharacterized protein
FFUJ_12603-E3	VIII	2428207	2429293	-	7.47116e-06	6.60703e-05	-2.60116	1.87178	0.371107	1.80182	0.257777	1.35327	0.379142	0.794837	0.0432682	FFUJ_12603	related to aliphatic nitrilase
FFUJ_10468-E1	X	649668	652382	+	2.41158e-10	4.29911e-09	-2.60577	5.24979	1.67974	11.4331	1.678	4.32276	0.832422	5.14209	0.256859	FFUJ_10468	related to peptide transporter
FFUJ_13190-E5	IV	659224	661070	-	1.00181e-10	1.86991e-09	-2.61265	76.0586	21.6206	89.8664	12.9292	0.55432	12.7587	12.4042	5.64006	FFUJ_13190	related to UDP-galactopyranose mutase
FFUJ_09180-E1	IX	2950767	2952644	-	1.50874e-05	0.000124758	-2.62902	0.857106	0.0993396	0.806974	0.124882	0.330832	0.0940189	0.213272	0.0818707	FFUJ_09180	uncharacterized protein
FFUJ_02114-E5	III	90029	91529	-	2.37854e-11	4.74295e-10	-2.63082	2.6394	0.113455	6.70739	1.02284	2.52379	0.120346	1.28152	0.485787	FFUJ_02114	probable O-acetylhomoserine (thiol)-lyase
FFUJ_02862-E1	III	2411659	2412484	+	0.000263523	0.00165176	-2.64423	5.63314	1.80509	2.60029	0.35958	3.48752	1.501	0.974764	0.337303	FFUJ_02862	uncharacterized protein
FFUJ_02385-E1	III	757405	758217	+	0.000719902	0.00404964	-2.67153	1.31996	0.491477	0.936251	0.136021	0.588872	0.420411	0.152829	0.0289724	FFUJ_02385	uncharacterized protein
FFUJ_11134-E1	X	2370344	2370952	-	3.42396e-06	3.23121e-05	-2.67174	1.43775	0.304154	2.54446	0.355831	0.782663	0.243426	0.676614	0.136922	FFUJ_11134	uncharacterized protein
FFUJ_02532-E1	III	1283771	1283980	+	1.56848e-21	6.43362e-20	-2.70249	55.2322	13.0439	43.3598	6.07969	31.459	10.2628	5.54849	1.69905	FFUJ_02532	uncharacterized protein
FFUJ_03620-E2	III	4835780	4836067	-	0.000941983	0.00510524	-2.71381	425.344	198.517	31.9317	4.33192	497.566	280.286	18.6141	3.25168	FFUJ_03620	uncharacterized protein
FFUJ_08167-E8	VII	3022538	3023977	-	1.25866e-08	1.80315e-07	-2.72287	6.39847	1.36807	12.0525	1.64667	3.19508	0.241777	3.95262	0.724125	FFUJ_08167	related to TAM domain methyltransferase
FFUJ_10146-E1	IX	154752	155678	+	7.38572e-20	2.79188e-18	-2.73321	19.6849	5.01187	26.9609	3.51395	5.80223	2.18973	3.64788	1.1367	FFUJ_10146	uncharacterized protein
FFUJ_07239-E1	V	1495201	1495695	+	0	0	-2.74259	45.1152	12.9182	83.2697	11.1354	20.4218	2.09532	3.52907	0.169799	FFUJ_07239	uncharacterized protein
FFUJ_00056-E6	I	6417228	6421481	-	0.00044499	0.00263037	-2.74478	0.287478	0.113893	0.411766	0.0562435	0.0995611	0.0459454	0.116372	0.0622613	FFUJ_00056	uncharacterized protein
FFUJ_08826-E1	VII	867585	867938	-	4.96955e-05	0.000370724	-2.75872	13.0117	3.62144	9.41019	1.3837	10.1207	2.98023	3.93172	1.32441	FFUJ_08826	related to ethanolamine utilization protein (EutQ)
FFUJ_12909-E1	VIII	3155631	3156200	+	0.000183506	0.00119749	-2.75886	1.34041	0.602337	1.90995	0.208136	0.687635	0.446938	0.624928	0.105799	FFUJ_12909	uncharacterized protein
FFUJ_12849-E1	VIII	3009559	3010254	+	8.24856e-09	1.21655e-07	-2.76145	4.11758	1.47898	3.69301	0.496696	1.66765	0.711869	0.713361	0.231785	FFUJ_12849	uncharacterized protein
FFUJ_11021-E1	X	2091672	2092190	+	0.00342623	0.0155785	-2.77638	1.53794	0.68008	1.43165	0.183075	1.34621	0.106928	0.537389	0.0992415	FFUJ_11021	uncharacterized protein
FFUJ_09125-E1	VII	91162	95460	+	6.61398e-06	5.91881e-05	-2.77759	0.278345	0.0846494	0.369418	0.0475348	0.167048	0.0489821	0.0415406	0.0357153	FFUJ_09125	uncharacterized protein
FFUJ_01118-E1	I	3195871	3197184	+	1.25354e-07	1.52127e-06	-2.77811	19.7548	4.8838	30.2632	3.99835	11.1369	3.98806	13.2396	2.10064	FFUJ_01118	probable ASP3-1-L-asparaginase II
FFUJ_06636-E1	VI	4078883	4083392	+	8.84067e-14	2.1771e-12	-2.79945	1.51816	0.31197	2.1448	0.280357	1.22533	0.267695	0.663677	0.0681729	FFUJ_06636	uncharacterized protein
FFUJ_12730-E9	VIII	2733760	2735392	-	1.60187e-05	0.000131652	-2.83578	7.26185	1.43194	6.31557	0.784415	9.05782	2.29079	3.24691	0.471824	FFUJ_12730	probable GTP-binding protein
FFUJ_06524-E1	VI	3793032	3795078	+	0.0124197	0.0459189	-2.85532	0.148903	0.0112569	0.408586	0.0516092	0.0661857	0.0194975	0.282066	0.0697179	FFUJ_06524	uncharacterized protein
FFUJ_09996-E1	IX	552459	554343	+	0.00138157	0.00713794	-2.85748	6.73069	2.04259	0.568282	0.0657306	0.589725	0.44196	0.138557	0.0887943	FFUJ_09996	related to UDP-galactopyranose mutase
FFUJ_03811-E1	II	4725841	4729616	+	0.00257769	0.0122141	-2.86438	0.194312	0.119942	0.192119	0.0225929	0.144991	0.0427615	0.0573422	0.0289178	FFUJ_03811	uncharacterized protein
FFUJ_10246-E1	X	106593	108572	-	1.01383e-10	1.88453e-09	-2.90296	13.8331	4.2682	27.1568	3.15888	6.92521	0.579326	1.58223	1.62859	FFUJ_10246	related to proteoglycan
FFUJ_03679-E6	III	4977022	4978975	-	5.03982e-06	4.63616e-05	-2.90574	1.70138	0.362258	3.71685	0.442562	1.10379	0.24159	1.40558	0.305036	FFUJ_03679	PTR2-Di-and tripeptide permease
FFUJ_12620-E2	VIII	2485683	2486718	-	0.00227445	0.0109895	-2.90689	1.14851	0.631291	1.03721	0.130247	0.336901	0.272294	0.595761	0.119821	FFUJ_12620	related to endo-1%2C4-beta-xylanase
FFUJ_09204-E2	IX	2893090	2893369	-	0.0111386	0.0419408	-2.90928	2.14777	0.549045	2.21628	0.241803	1.41227	0.502151	0.884204	0.234718	FFUJ_09204	uncharacterized protein
FFUJ_10739-E4	X	1415062	1417211	-	0.000261824	0.00164264	-2.93382	0.684783	0.353076	0.667823	0.0791176	0.422722	0.416505	0.318829	0.0661631	FFUJ_10739	related to isoamyl alcohol oxidase
FFUJ_08158-E1	VII	3036435	3036827	+	4.20145e-05	0.00031772	-2.9471	4.47335	0.510946	4.86028	0.579388	0.311152	0.719945	2.36887	0.394207	FFUJ_08158	related to KP4 killer toxin
FFUJ_02106-E1	III	69100	69414	+	2.69765e-07	3.06696e-06	-2.96469	2.86296	1.11855	11.5717	1.35983	1.14074	0.180128	4.88474	0.437172	FFUJ_02106	uncharacterized protein
FFUJ_14098-E1	XII	659404	661866	+	0.00323715	0.0148449	-2.99335	0.372238	0.0716128	0.270093	0.0347509	0.291036	0.0802649	0.0763131	0.0435596	FFUJ_14098	related to heterokaryon incompatibility protein (het-6OR allele)
FFUJ_00081-E1	I	6362032	6364158	+	0.0104018	0.0395748	-3.00377	0.484796	0.122114	0.258701	0.0300613	0.381617	0.115574	0.16846	0.0342864	FFUJ_00081	related to tenascin X precursor
FFUJ_12032-E1	XI	2121265	2121679	+	0.00182561	0.00909434	-3.00915	5.78793	2.30497	34.2638	3.89477	3.30487	1.27514	26.4616	2.72128	FFUJ_12032	related to antifungal protein
FFUJ_08881-E3	VII	711655	712089	-	1.47301e-05	0.000122027	-3.02533	51.8161	11.8152	120.146	13.3214	39.5938	7.52043	72.9802	7.4393	FFUJ_08881	related to cyanovirin-N family protein
FFUJ_11234-E1	XI	80917	82111	+	0.00700994	0.0283533	-3.03879	0.479623	0.170082	0.487309	0.0452097	0.344767	0.147488	0.246469	0.0438849	FFUJ_11234	related to integral membrane protein PTH11
FFUJ_00059-E1	I	6411526	6412626	-	9.29834e-11	1.74038e-09	-3.04395	9.04519	1.68172	7.4155	0.789602	1.3182	0.0486247	0.414762	0.470293	FFUJ_00059	probable amino acid aldolase or racemase
FFUJ_02542-E7	III	1302333	1304085	-	8.14242e-10	1.37028e-08	-3.05292	4.94579	0.999396	3.04157	0.339075	3.0681	0.398649	1.54506	0.0880169	FFUJ_02542	uncharacterized protein
FFUJ_11426-E3	XI	540158	543612	-	3.66501e-07	4.09093e-06	-3.09125	3.62774	1.89431	1.0102	0.100727	4.33349	3.00499	0.110272	0.081812	FFUJ_11426	related to nik-1 protein (Os-1p protein)
FFUJ_00288-E4	I	5784669	5786325	-	0.000786758	0.0043585	-3.09673	4.85372	1.02078	3.7389	0.402204	3.91558	0.702905	3.95259	0.444646	FFUJ_00288	related to DAL5-Allantoate and ureidosuccinate permease
FFUJ_03792-E1	II	4768449	4770188	+	0.00979415	0.0376023	-3.1023	0.349153	0.0674674	0.320527	0.0360391	0.213747	0.0455445	0.221091	0.0398951	FFUJ_03792	related to heterokaryon incompatibility protein het-6
FFUJ_08026-E1	V	4040023	4040619	-	0.00103057	0.00551232	-3.11911	23.853	7.53472	34.1588	3.44611	24.4292	4.93804	44.1436	3.19393	FFUJ_08026	uncharacterized protein
FFUJ_10237-E2	X	87279	88513	-	5.10731e-06	4.69184e-05	-3.14133	1.50364	0.320898	3.10438	0.310873	1.61837	0.407449	1.64959	0.170358	FFUJ_10237	related to alkaline protease (oryzin)
FFUJ_03815-E1	II	4716096	4717544	-	9.29165e-07	9.67522e-06	-3.15325	2.63107	0.741281	3.55645	0.34811	1.91681	0.547066	2.67129	0.206127	FFUJ_03815	uncharacterized protein
FFUJ_10556-E1	X	946554	948503	-	4.29639e-05	0.000324272	-3.15874	0.990857	0.539662	0.743921	0.0687721	0.627135	0.102453	0.335393	0.0443007	FFUJ_10556	related to heterokaryon incompatibility protein
FFUJ_06876-E1	V	443613	444477	+	1.12828e-08	1.63371e-07	-3.17227	2.71512	0.732696	3.49069	0.327426	0.649932	0.206841	0.691152	0.210377	FFUJ_06876	uncharacterized protein
FFUJ_09184-E1	IX	2941000	2942628	-	2.93306e-06	2.80522e-05	-3.1775	24.8141	9.89675	3.91641	0.391303	13.5822	7.65599	2.55243	0.122226	FFUJ_09184	related to class I alpha-mannosidase 1B
FFUJ_03758-E4	II	4868222	4869815	-	0.0124494	0.0459908	-3.17868	0.415525	0.127222	0.256197	0.028006	0.244368	0.122558	0.0545447	0.0250508	FFUJ_03758	related to 6-hydroxy-D-nicotine oxidase
FFUJ_12031-E1	XI	2118740	2119825	+	0.000270038	0.00169181	-3.20257	1.56984	0.857427	7.02783	0.719889	0.257753	0.289146	5.24737	0.513373	FFUJ_12031	uncharacterized protein
FFUJ_09685-E1	IX	1573288	1575346	+	6.74068e-23	3.02211e-21	-3.20562	394.317	79.2744	578.636	55.6456	105.106	28.7773	68.1364	20.0873	FFUJ_09685	probable UDP-glucose 6-dehydrogenase
FFUJ_06633-E1	VI	4071345	4073591	-	1.56941e-20	6.13888e-19	-3.24238	5.27456	1.46314	5.45804	0.502613	3.05589	0.441032	2.21688	0.068383	FFUJ_06633	uncharacterized protein
FFUJ_03816-E3	II	4710474	4712828	-	2.72087e-09	4.31471e-08	-3.25431	629.946	52.1728	1255.74	115.713	555.552	50.3022	868.331	68.9495	FFUJ_03816	related to permeases-unknown function
FFUJ_00133-E3	I	6216628	6216939	-	0.00115781	0.00609147	-3.26214	2.55229	1.48759	3.56354	0.238194	0.504044	0.626387	1.52217	0.231214	FFUJ_00133	uncharacterized protein
FFUJ_10602-E9	X	1065301	1066737	-	0.00272248	0.0127632	-3.27035	0.651584	0.012785	1.93373	0.174546	0.527252	0.0221442	1.41683	0.151633	FFUJ_10602	related to methyltransferase LaeA-like
FFUJ_10128-E3	IX	193469	194740	-	0.00135562	0.00702267	-3.28917	0.834667	0.306897	0.807927	0.0673616	0.846171	0.281248	0.365979	0.081984	FFUJ_10128	uncharacterized protein
FFUJ_00057-E1	I	6415090	6416149	+	1.11696e-14	2.9672e-13	-3.29949	13.1848	2.53304	13.2352	1.23713	2.61532	0.729112	3.61676	0.505917	FFUJ_00057	related to lipase 2
FFUJ_05807-E1	VI	1487109	1487672	-	0.00113697	0.0060076	-3.32462	0.57861	0.0230538	1.77508	0.150276	0.213975	0.0399303	0.810681	0.166401	FFUJ_05807	uncharacterized protein
FFUJ_14661-E1	IV	2742523	2743106	+	0	0	-3.32697	250.421	89.9035	96.2537	8.41546	1.90583	32.1111	20.8308	1.02195	FFUJ_14661	related to DUF614 domain protein
FFUJ_09914-E4	IX	797399	800633	-	0.000965531	0.00521194	-3.35362	0.610035	0.0815004	0.19313	0.0105395	0.445193	0.0357813	0.0231388	0.00915576	FFUJ_09914	related to microbial serine proteinase
FFUJ_13314-E1	IV	1022876	1023388	+	0	0	-3.36063	274.445	28.8092	269.149	23.5708	121.97	10.0641	44.0507	3.67354	FFUJ_13314	uncharacterized protein
FFUJ_10875-E1	X	1750163	1754147	+	0	0	-3.38173	26.714	4.45081	42.2866	3.60918	6.57947	1.2245	7.68303	0.321101	FFUJ_10875	uncharacterized protein
FFUJ_06112-E5	VI	2485921	2487939	-	6.86392e-07	7.3051e-06	-3.42913	1.22068	0.759204	2.34347	0.192244	0.426724	0.311354	1.27611	0.0596225	FFUJ_06112	related to alcohol oxidase
FFUJ_09303-E3	IX	2652453	2653708	-	0.0029164	0.0135573	-3.4358	0.317418	0.0424735	0.579542	0.0490204	0.285337	0.0369647	0.31773	0.0447798	FFUJ_09303	uncharacterized protein
FFUJ_03721-E2	II	4979490	4980435	-	1.00837e-17	3.41052e-16	-3.50293	28.6982	5.73242	11.5584	0.886297	1.78829	3.01706	1.01054	0.439214	FFUJ_03721	uncharacterized protein
FFUJ_14009-E3	VIII	201005	203053	-	5.51328e-28	3.12612e-26	-3.5122	4.58153	0.702637	7.74761	0.600636	1.88512	0.134398	1.07318	0.175147	FFUJ_14009	uncharacterized protein
FFUJ_03613-E1	III	4822178	4823637	+	8.51866e-11	1.60111e-09	-3.5379	2.10783	0.335929	3.15137	0.236863	0.584186	0.23862	1.00996	0.157142	FFUJ_03613	uncharacterized protein
FFUJ_14370-E1	V	4197061	4198398	+	0.00275846	0.0129076	-3.54166	0.852555	0.369671	0.526622	0.0357826	0.857659	0.326726	0.305908	0.034734	FFUJ_14370	related to laminaripentaose-producing beta-1%2C3-glucanase
FFUJ_11613-E3	XI	1073057	1074173	-	7.56191e-06	6.67854e-05	-3.73597	9.29528	4.38185	1.27529	0.0891326	4.54713	3.79664	0.184615	0.101688	FFUJ_11613	uncharacterized protein
FFUJ_14620-E2	IV	2651221	2651829	-	0.00184296	0.00916385	-3.8222	8.41894	1.85237	4.60283	0.291755	6.78457	1.62813	5.98272	0.260969	FFUJ_14620	probable glucosamine-phosphate N-acetyltransferase
FFUJ_11793-E1	XI	1522654	1523967	+	0.00543355	0.0228729	-3.85051	0.222416	0.0796704	0.449156	0.025399	0.0819066	0.0419746	0.231272	0.0439924	FFUJ_11793	probable aspartate aminotransferase%2C cytoplasmic
FFUJ_02291-E2	III	516657	517094	-	1.29612e-08	1.85091e-07	-3.85395	68.1801	27.1705	84.9469	5.23037	36.0994	27.9671	38.7232	3.56496	FFUJ_02291	uncharacterized protein
FFUJ_11430-E1	XI	565175	567075	+	0.00398655	0.0176333	-3.85857	16.8649	1.62595	19.8247	1.19158	17.4524	1.64736	25.3295	1.3933	FFUJ_11430	related to tripeptidyl-peptidase I
FFUJ_11520-E1	XI	783686	784768	+	0.00818717	0.0323721	-3.8645	0.443582	0.155039	0.293124	0.0211297	0.404979	0.160805	0.0730643	0.0365976	FFUJ_11520	uncharacterized protein
FFUJ_08168-E1	VII	3020685	3021975	+	2.18692e-08	3.00535e-07	-3.88126	2.41241	1.04347	3.58859	0.233575	1.36871	0.46252	1.615	0.208928	FFUJ_08168	uncharacterized protein
FFUJ_11333-E1	XI	338783	340573	+	0.0109464	0.0412859	-3.88701	0.105068	0.0360425	0.237196	0.0158582	0.148443	0.0624274	0.127767	0.0274673	FFUJ_11333	related to PRC1-carboxypeptidase y%2C serine-type protease
FFUJ_12107-E18	XI	2330065	2335733	-	0.000996439	0.00535095	-3.89448	0.0433583	0	0.252253	0.0173188	0.0390885	0	0.168026	0.0154913	FFUJ_121078	related to chitinase
FFUJ_02039-E1	I	120245	120847	-	3.40753e-06	3.21796e-05	-3.96948	1.59888	0.25937	2.73628	0.155297	0.534122	0.130965	1.57692	0.0717159	FFUJ_02039	uncharacterized protein
FFUJ_11427-E2	XI	544712	545417	-	0.00160019	0.00810111	-4.00303	6.66896	6.18337	0.945532	0.0468727	11.0617	10.3858	0.291117	0.0811859	FFUJ_11427	uncharacterized protein
FFUJ_09977-E1	IX	607694	608707	-	1.09709e-06	1.12587e-05	-4.03756	2.4286	0.20422	36.3303	1.94352	2.23798	0.123034	30.4112	1.77232	FFUJ_09977	uncharacterized protein
FFUJ_14706-E1	IV	2866630	2867922	-	0.0066391	0.0271581	-4.12893	0.139146	0.0301678	0.303099	0.0131022	0.115521	0.0522521	0.181565	0.0226936	FFUJ_14706	uncharacterized protein
FFUJ_06688-E2	VI	4201394	4202863	-	0.00699275	0.0283045	-4.1326	0.813198	0.187324	0.459202	0.0218013	0.747932	0.184828	0.327525	0.0377609	FFUJ_06688	related to monocarboxylate transporter 2
FFUJ_08047-E2	V	4108328	4110364	-	0.00673264	0.0274575	-4.22238	0.169547	0.100085	0.219943	0.0115224	0.166528	0.0310392	0.18641	0.0199573	FFUJ_08047	related to tol protein
FFUJ_02109-E1	III	74072	75504	+	0.0018357	0.00913112	-4.23518	0.432338	0.204202	0.817409	0.0372875	0.598776	0.353689	0.639772	0.0361948	FFUJ_02109	probable homoserine O-acetyltransferase
FFUJ_14026-E5	VIII	157349	158510	-	0.00266554	0.0125511	-4.23852	0.110795	0	0.420154	0.017647	0.100084	0	0.0667945	0.0305655	FFUJ_14026	related to Putative sterigmatocystin biosynthesis lipase/esterase STCI
FFUJ_11107-E1	X	2308460	2310191	+	0.0121703	0.0451205	-4.26362	0.128509	0.0533976	0.1567	0	0.116221	0.0924874	0.0244377	0	FFUJ_11107	related to putative tartrate transporter
FFUJ_13763-E1	VIII	804172	805671	+	1.18482e-05	0.000100942	-4.26893	1.33906	0.103352	0.779445	0.0339177	0.751647	0.107446	0.127163	0.0349741	FFUJ_13763	related to 6-HYDROXY-D-NICOTINE OXIDASE
FFUJ_07160-E5	V	1235680	1237550	-	0.0106022	0.0402015	-4.27024	0.0592687	0.0156292	0.152343	0	0.0516411	0.0270706	0.0156407	0	FFUJ_07160	uncharacterized protein
FFUJ_03590-E3	III	4760949	4761966	-	0.00381055	0.0170051	-4.27593	0.272607	0.146267	0.478806	0.0275372	0.236347	0.130564	0.21402	0.0476959	FFUJ_03590	related to 2%2C4-dihydroxyhept-2-ene-1%2C7-dioic acid aldolase
FFUJ_13945-E2	VIII	355001	355889	-	0.0130254	0.0477891	-4.2845	0.221951	0.0155903	0.264378	0	0.192868	0.0270032	0.130306	0	FFUJ_13945	uncharacterized protein
FFUJ_10740-E1	X	1419487	1420909	+	0.000363036	0.00219387	-4.37038	0.961711	0.660539	0.662359	0.0266085	1.09004	0.878425	0.227938	0.0231149	FFUJ_10740	related to integral membrane protein PTH11
FFUJ_03634-E1	III	4860424	4862007	-	0.00907497	0.0353134	-4.37057	0.345819	0.145809	0.141835	0	0.155125	0.144846	0.0322493	0	FFUJ_03634	uncharacterized protein
FFUJ_12850-E1	VIII	3011072	3012397	+	0.000247433	0.00156252	-4.40932	0.612802	0.120225	1.06994	0.0451763	0.149303	0.152183	0.654412	0.0782476	FFUJ_12850	probable PGU1-Endo-polygalacturonase
FFUJ_12891-E10	VIII	3094699	3099958	-	0.000279976	0.00174839	-4.4474	0.0909867	0	0.264998	0.0113042	0.11439	0	0.178296	0.0101131	FFUJ_128910	probable glucan 1%2C3-beta-glucosidase
FFUJ_03986-E1	II	4292727	4294389	+	0.00721648	0.0290532	-4.44921	0.120538	0.0745831	0.156545	0	0.0858673	0.129182	0.0585834	0	FFUJ_03986	fusarubin cluster-monooxygenase
FFUJ_06482-E1	VI	3687836	3689435	+	0.00337495	0.0153868	-4.46532	0.358845	0.306337	0.354675	0.0117892	0.457569	0.296644	0.260177	0.0204195	FFUJ_06482	uncharacterized protein
FFUJ_12441-E1	VIII	1976069	1980409	+	1.24173e-05	0.000105523	-4.47978	0.479724	0.242628	0.331332	0.0151759	0.432419	0.285241	0.112722	0.0173089	FFUJ_12441	uncharacterized protein
FFUJ_00058-E5	I	6412881	6414543	-	7.64107e-14	1.89901e-12	-4.49895	6.88128	0.708336	4.69572	0.156367	3.13419	0.332449	2.25147	0.11973	FFUJ_00058	related to putative tartrate transporter
FFUJ_09280-E1	IX	2706675	2707013	+	0.00426653	0.0186635	-4.50922	1.87473	0.892693	1.53215	0.0456283	1.64701	0.454329	1.47534	0.0790305	FFUJ_09280	uncharacterized protein
FFUJ_03387-E2	III	4218690	4219872	-	0.000615792	0.00351974	-4.65424	0.540311	0.237303	0.492136	0.0136402	0.167947	0.205859	0.0496295	0.0236255	FFUJ_03387	uncharacterized protein
FFUJ_14134-E1	XII	558764	560789	+	0.000715467	0.00402973	-4.67968	0.493695	0.240882	0.283237	0.0116633	0.236203	0.329455	0.0683843	0.0202015	FFUJ_14134	related to tol protein
FFUJ_14299-E2	V	4383930	4386421	-	0.00271511	0.0127445	-4.68253	0.148706	0.0159744	0.126129	0	0.105319	0.0153887	0.0232339	0	FFUJ_14299	uncharacterized protein
FFUJ_13721-E1	IV	2334742	2335407	+	0.00289186	0.0134538	-4.72586	3.35601	0.591361	0.9192	0.0254371	2.83212	0.527999	0.927269	0.0440583	FFUJ_13721	uncharacterized protein
FFUJ_12495-E5	VIII	2097446	2099290	-	0.000539956	0.00313137	-4.81507	0.539184	0.0570188	0.388834	0.00949539	0.255152	0.0204817	0.157386	0.0164465	FFUJ_12495	related to triacylglycerol lipase II precursor
FFUJ_12859-E2	VIII	3026084	3027219	-	0.00219141	0.0106378	-4.83003	0.823837	0.372029	0.291368	0	0.732155	0.361531	0.104203	0	FFUJ_12859	uncharacterized protein
FFUJ_03793-E1	II	4767123	4767675	+	0.0028103	0.0131183	-4.85851	5.58935	0.987148	3.01378	0.0941478	5.50381	0.862721	4.03079	0.0842134	FFUJ_03793	uncharacterized protein
FFUJ_14025-E1	VIII	159146	160198	+	0.00261994	0.0123631	-4.87177	0.154956	0.0207499	0.289306	0	0.0573038	0.0359399	0.157809	0	FFUJ_14025	related to toxD protein
FFUJ_14329-E1	V	4311117	4313106	+	0.00323739	0.0148449	-4.87537	0.0444754	0.0248842	0.18839	0	0.0387516	0.0431007	0.117864	0	FFUJ_14329	uncharacterized protein
FFUJ_10325-E6	X	285385	287564	-	8.75639e-08	1.09516e-06	-4.9415	0.892242	0.0962971	1.69188	0.0451931	0.61727	0.0834064	1.35294	0.0244983	FFUJ_10325	uncharacterized protein
FFUJ_03751-E3	II	4882994	4883887	-	0.00266983	0.0125669	-4.94247	0.587892	0.132308	0.444635	0	0.367144	0.115631	0.311343	0	FFUJ_03751	related to cis-1%2C2-dihydro-1%2C2-dihydroxynaphthalene dehydrogenase
FFUJ_10280-E2	X	177911	178936	-	0.00369505	0.0165498	-4.94428	0.164539	0.0904525	0.338539	0	0.180748	0.101381	0.198281	0	FFUJ_10280	uncharacterized protein
FFUJ_06855-E3	V	383493	384276	-	0.0102042	0.0389438	-4.96346	0.85784	0.275237	0.541655	0	0.58833	0.382228	0.444546	0	FFUJ_06855	probable acetylxylan esterase precursor
FFUJ_11035-E6	X	2124881	2126293	-	0.00110435	0.00585356	-5.02617	0.0679924	0	0.303639	0	0.0761819	0	0.0910469	0	FFUJ_11035	related to integral membrane protein PTH11
FFUJ_10353-E4	X	374418	375674	-	2.08919e-11	4.18304e-10	-5.03525	3.30443	0.592352	3.52926	0.103095	0.826503	0.453869	1.14273	0.0941569	FFUJ_10353	uncharacterized protein
FFUJ_14271-E3	V	4457069	4458939	-	0.000742367	0.0041604	-5.07262	0.427204	0.0593366	0.230324	0	0.363855	0.0717381	0.100777	0	FFUJ_14271	uncharacterized protein
FFUJ_11412-E1	XI	516471	516766	+	4.10891e-06	3.8294e-05	-5.12959	11.2938	1.83456	7.18211	0.166201	10.3712	1.9338	1.26283	0.144379	FFUJ_11412	uncharacterized protein
FFUJ_05118-E6	II	564843	566878	-	1.10762e-09	1.84307e-08	-5.26851	1.39572	0.0642902	5.81399	0.128382	0.562073	0.0195839	3.43882	0.133196	FFUJ_05118	related to chitinase
FFUJ_10176-E1	IX	72890	74482	+	0.0111459	0.0419448	-5.36268	0.360775	0.0880103	0.310435	0	0.315406	0.116693	0.423307	0	FFUJ_10176	related to trichothecene 3-O-acetyltransferase
FFUJ_12552-E1	VIII	2229207	2230142	+	8.17011e-05	0.000577557	-5.50746	0.196404	0	0.532755	0	0.122845	0	0.0721853	0	FFUJ_12552	uncharacterized protein
FFUJ_00079-E1	I	6367273	6368151	+	2.2969e-05	0.000183957	-5.51653	3.34806	0.494017	1.21929	0.0204603	1.30979	0.0656455	0.335047	0.0354382	FFUJ_00079	related to carbonic anhydrase precursor
FFUJ_00138-E10	I	6199571	6205668	-	0.000202893	0.0013107	-5.52228	0.0630237	0.0087021	0.0913875	0	0.0416294	0.00757344	0.0370141	0	FFUJ_001380	uncharacterized protein
FFUJ_10216-E1	X	36651	37999	+	7.55253e-09	1.12372e-07	-5.54736	5.19251	0.562699	2.24031	0.039308	2.00769	0.484339	0.620353	0.0381561	FFUJ_10216	related to G protein coupled receptor like protein
FFUJ_11910-E1	XI	1785084	1786805	+	0.00140078	0.00722336	-5.56815	0.224061	0	0.359618	0	0.196673	0	0.39754	0	FFUJ_11910	related to Carboxypeptidase 2
FFUJ_06113-E1	VI	2489697	2491122	+	0.000754568	0.00421129	-5.68181	0.0185552	0	0.491288	0	0.0321385	0	0.336997	0	FFUJ_06113	related to integral membrane protein PTH11
FFUJ_06525-E1	VI	3798362	3798811	+	0.000322085	0.0019784	-5.97497	1.56116	0.327895	3.24865	0.0508521	1.69333	0.285367	3.9874	0.0880783	FFUJ_06525	uncharacterized protein
FFUJ_08927-E1	VII	596188	597761	+	0.00047271	0.00277599	-6.87792	0.447896	0.097153	0.971565	0	0.498752	0.049028	1.45936	0	FFUJ_08927	related to aminopeptidase Y precursor%2C vacuolar

## Sheet: Upregulated by light in carP
Probe	Chromosome	Start	End	Probe Strand	P-value (SG268_0 SG268_60 DESeq stats p<0.05 after correction)	FDR (SG268_0 SG268_60 DESeq stats p<0.05 after correction)	Log2 Fold Change (SG268_0 SG268_60 DESeq stats p<0.05 after correction)	SG268_0	SG268_60	WT_0	WT_60	SG268_0_desv	SG268_60_desv	WT_0_desv	WT_60_desv	Gene ID	Description
FFUJ_00131-E2	I	6222512	6223981	-	1.04856e-07	1.08424e-05	7.30094	0.0146014	2.48507	0	1.2237	0.0252904	1.79498	0	0.671041	FFUJ_00131	uncharacterized protein
FFUJ_06055-E3	VI	2302875	2303577	-	0	0	7.17371	5.31103	783.062	5.5022	687.993	1.70746	239.883	0.925094	199.233	FFUJ_06055	probable vivid PAS protein VVD
FFUJ_10367-E1	X	412203	415832	-	4.6e-44	2.07293e-40	6.02349	0.235785	15.1448	0.141571	22.668	0.10372	3.6639	0.0304066	3.08181	FFUJ_10367	related to sensory transduction histidine kinase
FFUJ_11877-E1	XI	1719244	1720647	+	2.95974e-25	2.32235e-22	5.99996	0.916057	57.5076	0.775596	85.7791	0.448011	41.9545	0.142972	17.2091	FFUJ_11877	uncharacterized protein
FFUJ_01292-E3	I	2636538	2636866	-	1.92408e-16	6.93656e-14	5.56754	30.4577	1449.14	22.2542	6020.79	20.0745	1114.31	8.21818	2068.75	FFUJ_01292	uncharacterized protein
FFUJ_13751-E1	VIII	836784	837431	+	2.80116e-11	5.9309e-09	5.32931	4.83447	181.966	4.19327	540.478	4.96834	119.378	3.15902	191.755	FFUJ_13751	uncharacterized protein
FFUJ_05732-E2	VI	1240514	1242715	-	0	0	5.17684	2.37376	85.6278	2.65433	148.04	0.514038	20.8736	0.23889	18.7991	FFUJ_05732	related to deoxyribodipyrimidine photo-lyase
FFUJ_08272-E3	VII	2754214	2755292	-	2.17172e-20	1.15874e-17	5.05604	4.01422	146.234	4.69406	1381.27	1.02767	61.6807	0.980587	123.007	FFUJ_08272	uncharacterized protein
FFUJ_11713-E1	XI	1335654	1337776	+	3.398e-42	1.13325e-38	5.04891	1.3523	44.8503	1.42468	41.3732	0.180388	9.49201	0.762428	13.5596	FFUJ_11713	related to nonphototropic hypocotyl protein 1
FFUJ_00122-E7	I	6250173	6252413	-	0.000964631	0.0241865	4.90232	0.0116597	0.375863	0.0720888	0.348857	0.0201952	0.281353	0.0541078	0.246042	FFUJ_00122	uncharacterized protein
FFUJ_03975-E3	II	4322130	4323290	-	4.58302e-20	2.26418e-17	4.90019	0.582831	18.0297	2.41793	25.1219	0.23476	10.5706	1.6284	14.428	FFUJ_03975	uncharacterized protein
FFUJ_11803-E1	XI	1545771	1547629	+	6.01329e-06	0.000403072	4.4871	0.369178	9.065	39.0394	1709.46	0.183561	7.45493	16.8182	259.864	FFUJ_11803	probable phytoene dehydrogenase AL-1 (carotenoid biosynthesis protein al-1)
FFUJ_00436-E1	I	5390942	5392817	+	5.28001e-40	1.17383e-36	4.38074	2.16205	43.7333	2.65387	78.5979	1.08376	14.8941	0.396427	11.1629	FFUJ_00436	probable deoxyribodipyrimidine photo-lyase PHR
FFUJ_03974-E2	II	4325036	4326055	-	1.42318e-13	3.7223e-11	4.32331	0.746719	14.9915	3.56282	23.4873	0.313801	10.1972	3.19666	12.894	FFUJ_03974	related to zinc finger protein odd-paired-like (opl)
FFUJ_01996-E1	I	254468	255796	+	1.52105e-39	2.89848e-36	4.25858	0.616824	11.4603	0.503818	22.7855	0.205665	2.82744	0.190885	6.51676	FFUJ_01996	related to C4-dicarboxylate transport protein mae1
FFUJ_14666-E2	IV	2757326	2759052	-	0.0011199	0.0269804	4.12053	0.793015	13.4415	0.156281	5.51682	0.99203	14.5242	0.162198	8.54064	FFUJ_14666	related to nitrate reductase
FFUJ_13569-E11	IV	1810407	1813346	-	1.2092e-41	3.22575e-38	4.11864	4.63704	84.3254	7.90212	99.1155	0.876527	32.4977	2.14668	16.05	FFUJ_13569	related to subtilisin-like serine protease
FFUJ_11043-E1	X	2145818	2146249	-	8.04649e-06	0.000508683	4.04017	7.39387	119.452	3.81687	179.961	8.10705	120.417	2.48022	59.5129	FFUJ_11043	uncharacterized protein
FFUJ_03452-E1	III	4417515	4420207	+	0.00012476	0.0049529	4.00994	3.024	44.9018	3.16094	219.547	3.89667	36.2027	2.40596	35.761	FFUJ_03452	related to xylulose-5-phosphate/fructose-6-phosphate phosphoketolase
FFUJ_06304-E3	VI	3200186	3200592	-	0.000158542	0.00600795	3.88204	198.545	4057.07	70.5188	8229.27	240.875	1408.45	30.8638	1689.02	FFUJ_06304	probable glucose repressible protein Grg1
FFUJ_00295-E3	I	5773505	5773845	-	1.9773e-24	1.46529e-21	3.83801	5.14312	74.7352	13.1573	1401.62	1.11334	34.3295	4.20405	268.321	FFUJ_00295	CON-10 conidation-specific protein CON-10
FFUJ_03451-E3	III	4414036	4416545	-	0.000267703	0.00895212	3.75616	2.71806	35.127	2.14034	95.769	3.49925	34.238	0.382827	18.6896	FFUJ_03451	probable catalase-1
FFUJ_09337-E1	IX	2569862	2570259	+	0.000914557	0.0231925	3.71306	0.172601	2.28906	0.79446	469.384	0.168767	1.53417	0.943366	137.433	FFUJ_09337	uncharacterized protein
FFUJ_02346-E1	III	648788	650763	+	3.85485e-13	9.70186e-11	3.70442	0.790975	11.1509	0.717595	8.35087	0.247953	5.70759	0.490686	1.19445	FFUJ_02346	related to multidrug resistant protein
FFUJ_09104-E2	VII	140203	141446	-	1.5185e-06	0.000121289	3.66394	1.63824	19.0782	1.03256	6.99578	1.52531	10.0657	0.817013	3.62847	FFUJ_09104	related to KES1-involved in ergosterol biosynthesis
FFUJ_11562-E1	XI	957740	959101	+	2.36888e-20	1.21533e-17	3.6253	0.607633	7.64927	0.81758	38.7615	0.250255	3.03554	0.087273	17.6969	FFUJ_11562	related to PHO11-secreted acid phosphatase
FFUJ_14685-E1	IV	2809021	2810340	+	2.35478e-08	2.93555e-06	3.62002	2.74841	32.5066	14.9452	68.3438	2.06527	23.3823	9.08035	37.7419	FFUJ_14685	related to integral membrane protein PTH11
FFUJ_00469-E3	I	5305483	5308114	-	6.01617e-08	6.74368e-06	3.5626	36.5254	425.897	23.2427	147.974	26.1918	354.111	4.07407	55.0207	FFUJ_00469	related to beta-glucosidase
FFUJ_02297-E1	III	530253	532129	+	0.00241432	0.0482105	3.48492	4.30372	45.5146	0.407222	13.3741	6.06981	48.1941	0.423114	16.3473	FFUJ_02297	probable low-affinity hexose transporter HXT3
FFUJ_07302-E2	V	1682270	1682986	-	5.57359e-07	4.89119e-05	3.46251	24.3551	332.238	10.4623	487.759	12.9399	199.256	5.23087	287.12	FFUJ_07302	related to palI protein
FFUJ_14082-E1	VIII	20739	21713	+	0.000696603	0.0188478	3.45453	0.174756	2.02251	0.537765	4.22837	0.19197	1.47848	0.086084	2.32084	FFUJ_14082	uncharacterized protein
FFUJ_11509-E2	XI	760819	762181	-	3.87167e-17	1.51895e-14	3.42052	4.05471	40.049	8.49866	114.93	2.68898	7.96636	3.18449	6.25295	FFUJ_11509	related to DNA repair exonuclease SIA1
FFUJ_11224-E8	XI	59052	60904	-	9.47456e-07	7.9485e-05	3.40395	0.259868	2.51829	0.0573272	0.953825	0.0915607	1.19307	0.0839192	0.623466	FFUJ_11224	related to allantoate permease
FFUJ_00691-E1	I	4546673	4547299	-	0.000683023	0.0185557	3.37878	22.4655	314.823	3.3311	298.163	25.2085	103.693	1.15876	75.9887	FFUJ_00691	uncharacterized protein
FFUJ_12387-E1	VIII	1826944	1828763	+	1.85935e-05	0.000996062	3.36876	0.2093	2.15564	0.130261	1.33531	0.173729	1.40867	0.0133735	1.0259	FFUJ_12387	uncharacterized protein
FFUJ_02524-E1	III	1257168	1258277	+	0.000628271	0.0174231	3.3469	0.266599	2.65989	0.0916819	2.14468	0.0391872	1.97141	0.0834469	1.44136	FFUJ_02524	related to glutamic acid decarboxylase
FFUJ_04580-E1	II	2349786	2351588	+	3.62883e-08	4.36081e-06	3.34339	0.623347	5.40513	0.677157	2.91516	0.323049	2.23994	0.155017	2.04201	FFUJ_04580	uncharacterized protein
FFUJ_11961-E4	XI	1910792	1912552	-	7.6546e-08	8.10355e-06	3.28699	0.265971	2.50761	0.20128	4.19636	0.203584	1.3359	0.233711	1.35445	FFUJ_11961	uncharacterized protein
FFUJ_05402-E1	VI	190728	193610	-	1.06364e-06	8.81238e-05	3.26692	0.0737189	0.673709	0.0193795	24.2817	0.0553298	0.275713	0.0190838	6.12481	FFUJ_05402	uncharacterized protein
FFUJ_10549-E4	X	927324	930682	-	9.61758e-06	0.000585794	3.24921	0.141835	1.24976	0.213151	0.822593	0.123582	0.601959	0.0650127	0.195541	FFUJ_10549	related to adenine phosphoribosyltransferase
FFUJ_09591-E6	IX	1842624	1844411	-	0.000296709	0.00965318	3.23957	0.146946	1.47582	1.30096	4.4568	0.171971	0.877724	0.825329	3.07415	FFUJ_09591	probable chitin binding protein
FFUJ_05515-E1	VI	456781	461525	+	1.94017e-06	0.000146214	3.21153	8.8627	78.2997	19.4938	590.705	6.1377	47.2808	7.35088	97.9822	FFUJ_05515	probable ATP-binding multidrug cassette transport protein
FFUJ_06923-E1	V	556821	558385	+	3.6714e-08	4.37257e-06	3.2078	2.68815	27.331	1.94488	98.388	1.43978	15.2479	1.36324	13.2332	FFUJ_06923	probable MNN4-regulates the mannosylphosphorylation
FFUJ_04556-E1	II	2439220	2440587	+	1.80427e-22	1.20336e-19	3.19703	23.5879	217.84	23.0678	167.189	10.304	88.8546	2.35603	34.2534	FFUJ_04556	probable ferrochelatase
FFUJ_11876-E2	XI	1717113	1718585	-	5.93685e-07	5.14231e-05	3.19182	0.910658	8.18874	0.914832	12.3858	0.468997	6.45746	0.0905107	1.61469	FFUJ_11876	uncharacterized protein
FFUJ_01212-E3	I	2909215	2909885	-	9.01263e-36	1.50274e-32	3.18213	54.8118	489.803	103.689	1160.26	24.8084	155.685	32.4784	81.0334	FFUJ_01212	related to benzodiazepine receptor%2C peripheral-type
FFUJ_07032-E1	V	882374	882983	+	4.01123e-10	7.04023e-08	3.16889	24.7043	234.3	16.7104	866.431	13.4297	140.256	4.97938	310.305	FFUJ_07032	uncharacterized protein
FFUJ_02205-E2	III	297342	298347	-	0.000515663	0.0149531	3.15704	2.26609	21.9536	2.16149	7.08398	1.60622	14.6711	0.783968	4.75641	FFUJ_02205	related to galactinol synthase
FFUJ_01088-E1	I	3307974	3309032	+	1.26821e-05	0.000716571	3.10054	8.89796	74.6595	13.0357	1464.91	6.11386	52.1805	6.12796	361.292	FFUJ_01088	related to short-chain alcohol dehydrogenase
FFUJ_00845-E6	I	4036074	4038406	-	5.80141e-08	6.55805e-06	3.07595	8.92733	74.3784	10.374	47.918	5.43104	49.3051	3.44575	23.8985	FFUJ_00845	uncharacterized protein
FFUJ_09119-E1	VII	106834	108671	+	8.55258e-07	7.26643e-05	3.06997	0.192982	1.64369	0.189296	99.5914	0.127841	0.808112	0.0656931	35.37	FFUJ_09119	related to flavin-containing amine oxidasedehydrogenase
FFUJ_11895-E3	XI	1753673	1754824	-	0.00110701	0.0267994	3.0167	2.22879	17.2791	1.4662	9.31465	2.48747	16.1599	0.358727	4.82382	FFUJ_11895	uncharacterized protein
FFUJ_10344-E2	X	346258	347900	-	5.61726e-22	3.40585e-19	3.01146	10.2538	85.8507	8.8777	95.1909	1.26052	11.4625	3.26627	24.3639	FFUJ_10344	uncharacterized protein
FFUJ_11223-E3	XI	57562	58450	-	3.92741e-08	4.59541e-06	3.01039	3.96991	34.3466	1.36887	17.5586	1.45781	1.85445	1.2965	13.57	FFUJ_11223	uncharacterized protein
FFUJ_11824-E1	XI	1595062	1596210	+	3.89214e-05	0.0018879	2.98644	0.17302	1.14045	0.355215	10.4222	0.11023	0.271815	0.111978	1.98533	FFUJ_11824	uncharacterized protein
FFUJ_11542-E1	XI	906214	907573	+	1.04458e-18	4.9763e-16	2.97873	0.640085	5.26007	0.580457	3.62513	0.231928	1.1902	0.352213	0.449741	FFUJ_11542	related to DNA repair exonuclease SIA1
FFUJ_08327-E2	VII	2567674	2568034	-	1.46755e-05	0.000808909	2.97122	1.19874	10.1495	2.67627	229.249	0.35757	6.82189	1.56772	24.7449	FFUJ_08327	uncharacterized protein
FFUJ_04757-E1	II	1693376	1693672	+	1.24174e-14	3.85198e-12	2.94875	6.69984	53.5427	6.95361	75.2927	1.17669	27.0631	1.72844	12.7606	FFUJ_04757	uncharacterized protein
FFUJ_02652-E5	III	1658624	1661836	-	0.00182391	0.0386177	2.91953	6.12379	46.4358	2.87264	8.93008	5.19941	52.5154	1.04626	7.69232	FFUJ_02652	probable cutinase transcription factor 1 beta
FFUJ_06907-E1	V	511129	512204	+	0.000815786	0.0212535	2.90673	1.18624	8.71815	1.3426	51.8142	1.26404	8.14904	0.972833	15.2035	FFUJ_06907	related to dehydroshikimate dehydratase
FFUJ_09319-E1	IX	2615429	2616149	+	3.24242e-06	0.000226443	2.90347	0.547484	4.26073	0.99466	13.8487	0.134265	1.96708	0.334999	2.73398	FFUJ_09319	related to HHE domain protein
FFUJ_13276-E2	IV	918631	919068	-	1.03779e-05	0.000615727	2.84938	72.2546	500.864	61.9234	1684.11	60.369	343.977	9.81571	183.085	FFUJ_13276	uncharacterized protein
FFUJ_04335-E1	II	3176264	3177859	+	1.25001e-07	1.25368e-05	2.84749	14.4606	103.22	17.9305	639.453	7.86504	60.9536	7.05789	157.345	FFUJ_04335	uncharacterized protein
FFUJ_01910-E1	I	489771	490550	-	4.81516e-26	4.28196e-23	2.82096	4.26895	29.8304	3.12351	25.9531	1.76266	5.10968	0.760629	6.18544	FFUJ_01910	uncharacterized protein
FFUJ_02814-E2	III	2254961	2256122	-	1.11301e-13	2.96929e-11	2.81553	185.463	1247.23	165.687	573.222	102.116	468.869	75.7529	305.266	FFUJ_02814	uncharacterized protein
FFUJ_01909-E2	I	491778	492264	-	0.00100517	0.0248756	2.80088	24.3507	215.17	4.29598	248.046	18.5272	133.039	1.39301	92.0613	FFUJ_01909	uncharacterized protein
FFUJ_04336-E1	II	3174109	3175176	-	5.66155e-10	9.55942e-08	2.78222	9.9746	68.5884	11.2148	106.138	4.5979	36.6297	6.15066	34.7082	FFUJ_04336	uncharacterized protein
FFUJ_14913-E1	VIII	1502381	1504485	+	1.93158e-18	8.88458e-16	2.75131	11.5183	78.9066	20.7412	84.8579	2.58335	32.2723	5.82909	27.5537	FFUJ_14913	uncharacterized protein
FFUJ_06096-E3	VI	2430057	2430447	-	3.96831e-13	9.80247e-11	2.74413	3.9932	27.3205	7.35431	19.9377	2.06542	7.76626	2.22122	7.0061	FFUJ_06096	uncharacterized protein
FFUJ_06194-E2	VI	2767026	2767330	-	1.44001e-06	0.000115713	2.66569	44.8221	279.2	46.4231	740.007	31.9061	192.208	6.20331	107.539	FFUJ_06194	uncharacterized protein
FFUJ_00817-E1	I	4145557	4147258	+	0.000569023	0.0161838	2.6583	0.133883	0.774898	0.147106	0.346812	0.111129	0.0166073	0.0260377	0.221351	FFUJ_00817	uncharacterized protein
FFUJ_06049-E3	VI	2275602	2277071	-	8.26685e-35	1.22524e-31	2.62897	17.6636	108.378	29.2426	106.324	5.1661	28.3154	9.73069	32.2244	FFUJ_06049	related to sarcosine oxidase
FFUJ_11222-E1	XI	56841	57419	+	4.81324e-05	0.00224489	2.60744	113.961	657.038	104.443	759.033	99.7789	349.228	29.7768	106.945	FFUJ_11222	uncharacterized protein
FFUJ_05482-E1	VI	384118	385086	+	0.000136647	0.00536099	2.59864	23.7152	152.056	14.464	299.054	16.7089	127.946	8.6465	107.165	FFUJ_05482	related to calcium-binding protein caleosin
FFUJ_03976-E2	II	4320365	4321262	-	6.61762e-05	0.00294242	2.57109	1.01784	5.70755	3.19085	13.6606	0.469007	4.16518	2.12778	10.7238	FFUJ_03976	uncharacterized protein
FFUJ_05934-E1	VI	1904940	1905444	+	3.20682e-12	7.50453e-10	2.55083	16.2304	95.467	30.8658	2182.45	4.69514	6.82348	2.74857	148.112	FFUJ_05934	uncharacterized protein
FFUJ_11978-E1	XI	1954344	1955960	+	7.19611e-08	7.80398e-06	2.52824	1.21582	6.92092	0.357937	7.73906	0.735477	3.72585	0.0587773	2.36122	FFUJ_11978	related to 6-phosphogluconate dehydrogenase
FFUJ_14510-E1	IV	2361888	2362628	-	0.000452285	0.0135879	2.48049	0.286817	1.50279	0.482192	2.1876	0.215271	0.409393	0.472328	0.376001	FFUJ_14510	uncharacterized protein
FFUJ_09120-E4	VII	103545	105402	-	0.00205975	0.0426204	2.47854	0.223174	1.32153	1.28775	41.7051	0.1407	0.970979	1.17385	10.095	FFUJ_09120	related to 4-hydroxybenzoate transporter
FFUJ_05739-E2	VI	1274157	1274538	-	0.000149282	0.00575514	2.4748	2.90824	16.2994	1.7965	7.30492	1.84628	11.7621	0.466832	1.06362	FFUJ_05739	related to DNA damage-responsive protein 48
FFUJ_05514-E1	VI	454901	455263	-	3.11931e-16	1.09496e-13	2.45886	15.3488	81.8958	27.8539	180.53	4.58021	16.2487	3.98051	46.5139	FFUJ_05514	uncharacterized protein
FFUJ_04508-E1	II	2601386	2602052	+	2.53286e-10	4.50477e-08	2.4267	52.6281	282.89	81.7882	2694.99	24.0009	141.78	18.8535	452.246	FFUJ_04508	probable blue-light-inducible Bli-3 protein
FFUJ_07396-E2	V	2042571	2043165	-	1.32654e-10	2.64099e-08	2.41367	25.366	145.171	14.5732	344.774	5.24801	54.4998	3.96563	101.241	FFUJ_07396	related to mismatched base pair and cruciform dna recognition protein
FFUJ_05570-E1	VI	646234	646817	+	8.08469e-06	0.000508687	2.40108	118.838	606.704	99.0171	1638.85	86.2196	344.909	28.552	515.444	FFUJ_05570	uncharacterized protein
FFUJ_08866-E1	VII	744212	745288	+	0.00113581	0.0272491	2.39252	8.34687	43.8475	5.34372	18.6379	7.86116	37.7709	1.95636	7.4867	FFUJ_08866	related to D-arabinitol 2-dehydrogenase
FFUJ_09818-E1	IX	1094563	1094930	+	2.06894e-07	1.98544e-05	2.38611	40.5046	212.733	39.2751	664.787	23.2118	128.572	1.21092	44.2635	FFUJ_09818	uncharacterized protein
FFUJ_03471-E1	III	4465842	4467495	+	1.09024e-09	1.75213e-07	2.34521	39.4578	212.87	24.7549	241.124	13.8169	76.9511	8.03743	24.4897	FFUJ_03471	related to ACB 4-hydroxyacetophenone monooxygenase
FFUJ_04061-E1	II	4107205	4108434	-	0.000442696	0.0133903	2.31324	0.215866	1.1093	0.967351	35.3354	0.062343	0.515555	0.321659	7.97089	FFUJ_04061	related to 2-polyprenyl-6-methoxyphenol hydroxylase and related FAD-dependent oxidoreductases
FFUJ_11900-E1	XI	1763192	1763846	+	0.00118951	0.028083	2.30393	16.131	74.0477	11.4941	190.584	15.8148	42.354	5.31409	34.8556	FFUJ_11900	uncharacterized protein
FFUJ_07717-E1	V	3133478	3134278	+	0.00103901	0.0255708	2.29262	0.446922	2.20689	0.751451	2.38872	0.157161	0.819275	0.303832	0.644829	FFUJ_07717	related to spherulin 1B precursor
FFUJ_04202-E2	II	3699786	3701720	-	5.24016e-18	2.25479e-15	2.27189	27.6185	136.639	33.6373	124.4	4.76087	41.9377	2.8953	40.1769	FFUJ_04202	related to RTG2-retrograde regulation protein
FFUJ_08404-E1	VII	2309791	2310816	+	4.19672e-07	3.78243e-05	2.27136	14.1032	68.8609	16.5696	38.5407	5.9293	38.1144	3.17842	18.9492	FFUJ_08404	uncharacterized protein
FFUJ_10466-E4	X	640933	642377	-	0.00206089	0.0426204	2.25789	0.250266	1.22826	1.03309	18.5853	0.181175	0.716949	0.0902572	4.57672	FFUJ_10466	related to Auxin Efflux Carrier superfamily
FFUJ_03978-E2	II	4315407	4315841	-	4.37838e-05	0.00208583	2.25767	19.8384	90.057	245.106	654.852	13.3021	40.8408	198.331	525.671	FFUJ_03978	related to conidial hydrophobin RodB
FFUJ_07515-E1	V	2420600	2421838	+	3.17717e-08	3.85275e-06	2.25714	6.45806	30.8627	9.11497	238.712	2.41927	16.8299	2.59115	101.589	FFUJ_07515	related to arabinose 5-phosphate isomerase
FFUJ_11003-E5	X	2044455	2045748	-	0.000969301	0.024258	2.24405	0.401952	1.75481	0.966179	79.5528	0.0939144	0.674762	0.333105	51.9743	FFUJ_11003	uncharacterized protein
FFUJ_00034-E1	I	6471006	6471983	-	0.000532971	0.0153218	2.22527	1.1137	4.92858	4.32544	79.6077	0.887075	2.65249	1.42459	6.85472	FFUJ_00034	related to vegetatible incompatibility protein HET-E-1
FFUJ_07673-E1	V	2994311	2994982	-	8.5096e-17	3.15304e-14	2.21042	11.9507	54.0714	11.022	54.4913	5.25389	12.1926	0.112956	11.4529	FFUJ_07673	uncharacterized protein
FFUJ_14529-E2	IV	2408624	2409128	-	1.10041e-08	1.51323e-06	2.18349	18.1906	81.3693	17.3791	122.458	9.37174	37.3065	4.0651	22.7204	FFUJ_14529	uncharacterized protein
FFUJ_02606-E1	III	1517686	1519272	+	6.11018e-09	9.05597e-07	2.17588	82.8872	367.716	84.205	299.012	38.1155	167.978	2.58529	16.7192	FFUJ_02606	related to finger protein AZF1
FFUJ_13152-E1	IV	529107	530333	+	2.75401e-30	3.67357e-27	2.1703	15.9232	71.2797	21.3646	291.887	4.76063	16.9657	1.20242	40.951	FFUJ_13152	uncharacterized protein
FFUJ_07199-E1	V	1360048	1360566	+	2.36986e-09	3.76328e-07	2.15171	369.458	1619.58	415.425	3618.41	184.048	760.832	69.3905	505.209	FFUJ_07199	uncharacterized protein
FFUJ_01091-E6	I	3298774	3300834	-	1.10542e-11	2.49918e-09	2.14759	15.1718	66.1184	12.9786	62.4347	7.09992	25.6951	4.58686	14.0542	FFUJ_01091	related to hxB protein
FFUJ_06745-E1	V	113419	114399	+	0.000267778	0.00895212	2.12852	13.4508	61.4711	12.4575	41.7567	7.53442	12.825	9.25064	35.3658	FFUJ_06745	bikaverin cluster-transcription factor enhancer
FFUJ_07351-E4	V	1844053	1845827	-	0.000169708	0.00635881	2.12062	0.275486	1.09552	0.291423	21.8956	0.222009	0.282451	0.143755	12.1391	FFUJ_07351	related to mfs-multidrug-resistance transporter
FFUJ_09958-E1	IX	662248	662910	-	0.000103459	0.00423325	2.10818	29.1027	142.162	73.7319	362.878	10.573	23.6266	14.4878	27.2571	FFUJ_09958	uncharacterized protein
FFUJ_03780-E1	II	4815246	4817021	+	9.82673e-06	0.000595813	2.05988	1049.72	4229.46	1502.27	5212.09	646.566	2084.58	176.521	562.123	FFUJ_03780	uncharacterized protein
FFUJ_10256-E1	X	129359	131170	-	7.29351e-08	7.84582e-06	2.05015	0.608775	2.53227	0.604166	3.35997	0.328182	0.449677	0.113227	0.358112	FFUJ_10256	related to 3-hydroxybutyryl-CoA dehydrogenase
FFUJ_04800-E3	II	1516630	1521469	-	2.06383e-05	0.00108812	2.04295	19.8711	77.8599	14.7769	52.6785	13.3548	35.8938	4.43419	8.40302	FFUJ_04800	probable 4-alpha-glucanotransferase / amylo-1%2C6-glucosidase (glycogen-debranching enzyme)
FFUJ_13729-E1	VIII	911528	913066	+	1.42684e-05	0.000789735	2.02539	20.3984	84.9143	10.4367	115.943	10.6403	49.6182	2.32028	26.462	FFUJ_13729	related to phosphatidylserine decarboxylase 2
FFUJ_03778-E3	II	4822600	4823727	-	1.19798e-06	9.86407e-05	2.0253	5.77641	23.3365	3.19154	13.8221	3.23453	11.3721	1.85184	7.23872	FFUJ_03778	related to RSB1-integral membrane transporter or flippase that may transport LCBs from the cytoplasmic side toward the extracytoplasmic side of the membrane
FFUJ_06958-E1	V	686430	688507	+	0.000447658	0.0135097	2.02142	4.90429	18.9443	3.80707	28.3552	3.35284	10.0064	1.68028	5.58394	FFUJ_06958	uncharacterized protein
FFUJ_06977-E2	V	748108	748891	-	6.97704e-06	0.000447436	1.99915	31.2119	132.287	22.7752	287.84	13.5385	70.5709	11.5792	78.0662	FFUJ_06977	related to DUF1264 domain protein
FFUJ_12878-E1	VIII	3061559	3063221	+	2.89234e-05	0.00145041	1.96746	0.443804	1.76365	0.493516	1.77638	0.273085	0.675618	0.106134	0.636393	FFUJ_12878	related to ALO1-D-arabinono-1%2C4-lactone oxidase
FFUJ_09758-E5	IX	1300569	1303455	-	9.31275e-08	9.70491e-06	1.96509	5.29944	21.0473	4.56123	17.7055	1.65978	10.6115	1.87909	2.08785	FFUJ_09758	uncharacterized protein
FFUJ_11546-E2	XI	913640	914484	-	2.34327e-05	0.00121151	1.96215	1.14734	4.69224	0.37361	4.23624	0.316234	2.53053	0.112328	1.19555	FFUJ_11546	uncharacterized protein
FFUJ_10874-E1	X	1748051	1748736	+	7.51034e-14	2.08709e-11	1.9539	114.011	459.199	121.148	373.156	8.631	77.7772	15.7693	29.5268	FFUJ_10874	uncharacterized protein
FFUJ_06570-E1	VI	3912488	3913370	+	2.15494e-06	0.000161487	1.93755	7.97009	29.4263	9.13678	104.507	5.36107	10.7889	1.50732	3.03071	FFUJ_06570	probable thioredoxin peroxidase%2C mitochondrial isoform
FFUJ_06056-E1	VI	2306025	2307199	+	9.87468e-15	3.13615e-12	1.92888	9.5069	36.3321	10.0836	39.9615	3.52514	10.0459	0.948746	9.06613	FFUJ_06056	related to DNA repair protein MMS21
FFUJ_04484-E1	II	2678146	2679778	+	5.41684e-22	3.40585e-19	1.92635	70.9541	270.959	77.9704	266.394	22.1503	85.2384	11.2887	63.3587	FFUJ_04484	probable osmotic sensitive-2 protein (putative mitogen-activated protein (MAP) kinase homolog)
FFUJ_04959-E1	II	1064028	1064294	+	0.0010191	0.025127	1.92351	108.107	457.376	80.5453	144.511	43.5049	85.1152	5.68028	10.868	FFUJ_04959	uncharacterized protein
FFUJ_05190-E1	II	384159	384578	-	0.00237598	0.047659	1.9208	6.26494	24.1041	3.79025	59.9867	3.99268	18.7752	0.895756	18.9964	FFUJ_05190	uncharacterized protein
FFUJ_13708-E1	IV	2300292	2302687	+	0.000826026	0.0214365	1.90529	10.9619	45.4265	4.99914	41.6828	5.03931	29.5462	1.54749	9.21773	FFUJ_13708	related to pathway-specific regulatory protein nit-4
FFUJ_06373-E2	VI	3393733	3394086	-	0.000388831	0.0120061	1.89023	62.3896	268.391	30.2766	635.238	21.7068	94.8344	13.8684	148.817	FFUJ_06373	uncharacterized protein
FFUJ_13168-E1	IV	563157	565739	+	8.09257e-05	0.00348635	1.88395	76.7837	276.316	61.4159	273.709	44.1643	147.58	35.3076	108.045	FFUJ_13168	related to Mechanosensitive ion channel family
FFUJ_07453-E1	V	2257013	2257600	+	0.000359593	0.0113128	1.86729	4.25292	15.0567	6.05775	22.831	2.41453	7.92418	2.31449	7.81318	FFUJ_07453	related to integral membrane protein
FFUJ_11846-E1	XI	1649491	1650149	+	2.97768e-11	6.20614e-09	1.85541	40.5523	153.33	38.1546	733.348	8.87645	51.1571	6.86534	48.146	FFUJ_11846	related to thioredoxin
FFUJ_06427-E1	VI	3530401	3531554	+	2.73231e-09	4.2878e-07	1.8543	3.358	12.1034	2.04714	17.5004	1.56278	4.533	0.151066	2.20734	FFUJ_06427	uncharacterized protein
FFUJ_11470-E1	XI	657227	658882	+	5.48846e-05	0.00249015	1.84507	0.3739	1.405	0.451868	2.71982	0.0641855	0.529722	0.238424	0.754712	FFUJ_11470	related to channel proteins
FFUJ_07454-E1	V	2259642	2260760	+	7.75578e-12	1.7837e-09	1.83313	37.8713	137.729	38.9737	444.791	12.0128	58.8674	6.00047	155.594	FFUJ_07454	uncharacterized protein
FFUJ_13406-E4	IV	1304828	1305924	-	3.01682e-28	3.35345e-25	1.81526	470.399	1683.39	650.002	2627.34	118.844	501.874	189.547	478.726	FFUJ_13406	uncharacterized protein
FFUJ_14686-E1	IV	2811498	2813359	+	0.00174524	0.0373673	1.80815	2.10403	7.02119	6.97428	18.2626	1.38368	4.30176	3.39155	10.4036	FFUJ_14686	related to monooxigenase
FFUJ_10520-E1	X	845493	846937	+	2.119e-05	0.00111281	1.80531	20.615	78.1991	15.2112	78.6617	4.78584	15.3143	2.73797	7.29382	FFUJ_10520	related to dienelactone hydrolase and related enzymes
FFUJ_11698-E4	XI	1290791	1292918	-	1.6489e-05	0.000901421	1.79254	1.43012	4.68317	1.78615	31.0628	0.848643	0.434025	0.619785	2.7977	FFUJ_11698	uncharacterized protein
FFUJ_01986-E1	I	286343	287830	+	0.000258219	0.00880916	1.79202	0.375686	1.26787	0.271652	0.784827	0.048704	0.278125	0.0939463	0.328333	FFUJ_01986	related to immune-responsive protein 1
FFUJ_09624-E5	IX	1745973	1748265	-	0.000395463	0.0121546	1.76344	30.8477	100.73	35.3799	103.441	18.3115	52.847	9.42156	12.6459	FFUJ_09624	related to YVC1-vacuolar cation channel
FFUJ_10836-E1	X	1664729	1666453	+	1.75563e-07	1.72194e-05	1.75896	3.30413	11.5653	3.42402	62.8835	0.442176	3.40158	0.85532	20.1877	FFUJ_10836	related to xylosidase/arabinosidase
FFUJ_07015-E2	V	846623	848100	-	0.000290579	0.00952341	1.72454	13.4523	42.9924	14.1493	78.577	8.78745	22.3242	1.60348	4.78214	FFUJ_07015	related to COQ2-para-hydroxybenzoate--polyprenyltransferase
FFUJ_01405-E1	I	2273755	2274198	-	4.42452e-10	7.5665e-08	1.71425	24.5464	80.6144	27.9779	61.9134	9.48896	26.8376	1.83787	13.6226	FFUJ_01405	uncharacterized protein
FFUJ_07198-E4	V	1356999	1358539	-	4.06272e-16	1.35482e-13	1.70197	13.1981	43.6089	19.3259	102.332	3.09579	9.24956	3.73705	9.87588	FFUJ_07198	uncharacterized protein
FFUJ_01296-E1	I	2624707	2627098	+	0.000255413	0.00877436	1.69425	2.49592	8.07958	2.9203	43.3098	1.29767	4.62884	0.88894	6.28237	FFUJ_01296	related to glycosyl hydrolase%2C family 15
FFUJ_09572-E3	IX	1904364	1908637	-	7.66684e-05	0.00336408	1.6937	12.4876	39.6514	13.1775	37.6471	6.4511	18.9022	5.551	14.0404	FFUJ_09572	related to sexual differentiation and meiosis protein ste20
FFUJ_00026-E2	I	6487089	6487802	-	0.00128864	0.0296876	1.68548	22.4714	78.2785	19.5649	180.264	6.08965	50.3629	6.81974	47.2397	FFUJ_00026	uncharacterized protein
FFUJ_01879-E3	I	574509	577851	-	1.29495e-06	0.000105325	1.6837	12.8589	43.8475	11.5577	33.1281	1.1248	7.35922	0.570699	3.52586	FFUJ_01879	probable ATP dependent RNA helicase
FFUJ_07825-E2	V	3424866	3427628	-	1.42623e-07	1.41974e-05	1.68366	456.134	1452.26	409.001	2401.69	218.728	623.251	164.932	582.961	FFUJ_07825	uncharacterized protein
FFUJ_10026-E1	IX	469909	470580	+	0.000187436	0.00679404	1.67222	136.911	431.174	134.737	268.94	81.5799	245.511	14.6638	19.5804	FFUJ_10026	related to carbonic anhydrase
FFUJ_11953-E1	XI	1890954	1891376	+	2.1901e-08	2.78226e-06	1.66277	12.3351	37.7065	4.48452	45.1193	6.02469	11.0979	1.43429	14.9105	FFUJ_11953	uncharacterized protein
FFUJ_08987-E2	VII	437939	439817	-	2.44109e-06	0.000179899	1.66048	48.5096	165.541	33.9653	123.219	5.46525	39.3099	9.8331	9.91342	FFUJ_08987	probable UV-endonuclease UVE-1
FFUJ_13182-E2	IV	608187	614473	-	2.50842e-07	2.33985e-05	1.65708	5.86941	19.6214	4.46726	22.0742	0.36048	3.54775	1.00409	2.91549	FFUJ_13182	related to two-component histidine kinase chk-1
FFUJ_01463-E3	I	2088268	2088878	-	1.01232e-10	2.04596e-08	1.65502	761.861	2423.21	877.098	4484.84	284.143	915.588	173.333	146.254	FFUJ_01463	related to RNA binding protein
FFUJ_07303-E2	V	1683925	1684761	-	3.3318e-14	9.6615e-12	1.65365	10.9938	34.7536	11.2963	31.3907	3.03416	10.6803	1.17949	10.0965	FFUJ_07303	uncharacterized protein
FFUJ_01908-E2	I	492642	493305	-	2.50402e-07	2.33985e-05	1.65165	2.55035	8.32219	2.13819	12.8731	0.46594	1.90053	0.596761	1.76937	FFUJ_01908	uncharacterized protein
FFUJ_03470-E3	III	4464667	4465410	-	5.14731e-08	5.91896e-06	1.65031	46.9003	156.064	35.409	142.17	4.08418	54.4929	4.61094	9.15352	FFUJ_03470	uncharacterized protein
FFUJ_04896-E1	II	1259232	1260368	+	5.96728e-09	8.98767e-07	1.63764	12.6968	39.9531	14.2923	29.6348	4.95941	14.5539	1.46976	4.1285	FFUJ_04896	uncharacterized protein
FFUJ_00427-E5	I	5418512	5420568	-	0.00243983	0.048358	1.63452	11.2239	33.0997	9.66139	48.7683	7.84178	16.5831	5.32813	9.68561	FFUJ_00427	probable malate dehydrogenase (oxaloacetate decarboxylating) (NADP+)
FFUJ_05729-E1	VI	1233928	1236081	+	1.29651e-05	0.000723604	1.63366	43.7676	139.003	54.8815	140.423	17.3861	64.6215	10.319	12.6862	FFUJ_05729	uncharacterized protein
FFUJ_09471-E1	IX	2230298	2231155	+	0.000308289	0.00998758	1.61144	101.963	300.107	121.049	297.608	56.5146	138.733	17.1504	6.64017	FFUJ_09471	uncharacterized protein
FFUJ_09741-E1	IX	1424964	1428005	+	8.98971e-22	5.21364e-19	1.61087	11.2287	34.5774	10.202	33.008	2.91642	8.07557	2.41814	9.30681	FFUJ_09741	related to polyphosphoinositide phosphatase family member
FFUJ_06051-E1	VI	2283233	2285626	+	9.76881e-09	1.37164e-06	1.60489	23.3299	69.7506	26.9225	49.7033	9.67836	25.0476	2.84455	5.91907	FFUJ_06051	uncharacterized protein
FFUJ_07608-E3	V	2802136	2803908	-	1.23568e-11	2.74713e-09	1.60187	102.292	322.885	97.6257	653.022	11.4857	71.2829	24.8194	120.589	FFUJ_07608	probable brefeldin A resistance protein
FFUJ_08451-E3	VII	2149866	2151511	-	7.1452e-05	0.00314554	1.58708	9.24696	30.5085	7.2475	37.7988	1.38924	10.9531	2.83	6.059	FFUJ_08451	uncharacterized protein
FFUJ_05205-E4	II	338090	339458	-	1.55975e-22	1.09502e-19	1.5865	148	445.181	108.984	337.033	47.0375	133.392	30.9773	63.1596	FFUJ_05205	related to polyadenylate-binding protein
FFUJ_02280-E2	III	480484	483503	-	3.77758e-21	2.09955e-18	1.58279	15.6845	47.8729	16.1189	41.3763	3.37863	12.9917	0.45676	1.8966	FFUJ_02280	related to histidine kinase
FFUJ_09674-E1	IX	1598651	1599811	+	3.60959e-13	9.25929e-11	1.57359	51.3786	147.379	65.2318	184.345	20.9165	24.141	2.78383	39.5857	FFUJ_09674	related to members of the aldo/keto reductase family
FFUJ_01090-E2	I	3302105	3302951	-	0.0024989	0.0490911	1.55758	28.3753	79.6561	26.8445	77.9751	18.3552	40.5778	7.22631	15.2534	FFUJ_01090	related to cytosolic Cu/Zn superoxide dismutase
FFUJ_10369-E1	X	417884	418484	+	0.000156584	0.00596697	1.55508	6.34703	18.0137	3.12304	6.24219	3.53701	6.82011	1.75939	1.98056	FFUJ_10369	uncharacterized protein
FFUJ_07181-E3	V	1301456	1301933	-	1.03793e-06	8.65311e-05	1.5535	1902.08	5783.22	1132.24	5524.55	616.179	2700.88	349.375	1625.13	FFUJ_07181	probable RIC1 protein
FFUJ_05082-E1	II	658027	658355	+	0.00178099	0.0378894	1.53713	9.98715	30.1205	13.1448	1091.38	3.85435	17.6476	1.9723	201.138	FFUJ_05082	uncharacterized protein
FFUJ_10073-E5	IX	341504	343115	-	9.87533e-06	0.00059605	1.53585	12.1925	36.2102	18.2031	57.0637	4.24284	18.9449	2.35858	6.39476	FFUJ_10073	probable DFG5 protein
FFUJ_07140-E1	V	1191058	1193016	+	0.000278671	0.0092238	1.5312	8.58316	25.0141	8.97826	43.4516	3.69954	13.1577	0.604171	9.0745	FFUJ_07140	related to REX3-RNA exonuclease%2C member of the family of 3`-5` exonucleases
FFUJ_09661-E1	IX	1633390	1633839	-	5.99672e-09	8.98767e-07	1.51305	69.7978	193.023	59.2241	118.167	30.8745	57.27	12.7352	35.4164	FFUJ_09661	uncharacterized protein
FFUJ_13344-E1	IV	1113485	1115023	+	1.92883e-08	2.49793e-06	1.50345	22.1095	62.4607	18.7959	42.3249	4.7348	12.0945	6.62291	23.0334	FFUJ_13344	uncharacterized protein
FFUJ_05585-E1	VI	700556	701510	+	5.91587e-06	0.000398544	1.50039	2.40089	6.87777	2.16986	177.8	0.944354	2.83633	1.3118	60.8492	FFUJ_05585	related to NAD(P)H-dependent oxidoreductase
FFUJ_13992-E1	VIII	239373	240320	-	2.99444e-06	0.000212978	1.49532	2.9692	8.17225	3.29442	18.1009	0.703423	0.778286	0.429551	2.60238	FFUJ_13992	uncharacterized protein
FFUJ_07874-E2	V	3591046	3592168	-	2.88318e-07	2.63416e-05	1.48596	44.9734	125.753	36.2689	102.369	19.8311	48.6538	8.32553	10.6415	FFUJ_07874	related to ketoreductases
FFUJ_08800-E1	VII	917515	918891	+	1.93232e-06	0.000146214	1.48073	28.9186	81.0912	29.6697	70.2233	11.2937	35.0548	2.35568	15.583	FFUJ_08800	uncharacterized protein
FFUJ_09944-E2	IX	719647	720393	-	6.10339e-05	0.00275977	1.45636	152.283	410.793	147.545	361.684	80.4398	192.839	7.38088	8.32416	FFUJ_09944	probable SOD2-superoxide dismutase (Mn) precursor%2C mitochondrial
FFUJ_06160-E1	VI	2655177	2655995	-	2.47708e-05	0.00126597	1.45628	1.80729	4.92647	3.39816	73.5882	0.736178	1.53553	0.594479	14.5488	FFUJ_06160	related to short chain dehydrogenase
FFUJ_01273-E1	I	2693887	2694715	+	1.29273e-15	4.20578e-13	1.45297	14.9689	41.3193	12.5272	62.8383	3.49658	10.6668	3.48901	17.1123	FFUJ_01273	probable SIS1 Heat shock protein
FFUJ_05723-E2	VI	1218302	1220310	-	1.25665e-05	0.000713293	1.44926	5.82677	16.4719	6.07973	24.8675	1.50139	7.42735	1.19526	11.7827	FFUJ_05723	uncharacterized protein
FFUJ_06758-E2	V	143842	144236	-	0.000205941	0.00734504	1.44797	13.0862	34.8385	8.72312	28.3389	6.13999	15.1691	0.664539	8.37002	FFUJ_06758	uncharacterized protein
FFUJ_12300-E1	VIII	1604568	1607034	+	0.000191444	0.00688321	1.42943	26.0866	72.6626	23.0195	146.71	10.0827	38.7345	6.58993	37.5161	FFUJ_12300	related to phospholipase A2%2C cytosolic
FFUJ_07852-E1	V	3526480	3526955	+	0.000140821	0.00549245	1.42014	5.44419	14.9515	1.94525	5.11812	0.221174	1.81389	0.319539	0.116928	FFUJ_07852	uncharacterized protein
FFUJ_07699-E1	V	3084916	3087141	+	0.0013081	0.0300322	1.40652	5.91141	15.7617	7.01919	73.9492	2.81018	9.32436	1.47844	11.0012	FFUJ_07699	uncharacterized protein
FFUJ_01546-E1	I	1758787	1760563	+	2.19008e-17	9.12921e-15	1.4043	17.5812	46.4644	19.5743	82.9165	5.24861	11.6232	3.14364	9.63225	FFUJ_01546	related to diacylglycerol acyltransferase type 2a
FFUJ_00164-E1	I	6119530	6119903	+	1.1639e-05	0.000672088	1.40393	347.631	935.543	287.184	1639.15	125.64	427.489	132.618	328.505	FFUJ_00164	uncharacterized protein
FFUJ_00208-E1	I	5980601	5982407	+	7.97799e-17	3.04053e-14	1.40357	22.5697	59.0286	27.8014	108.818	7.9896	15.8096	2.29923	11.756	FFUJ_00208	related to tetracycline resistance protein (probable transport protein)
FFUJ_05854-E1	VI	1616633	1616881	+	0.000270639	0.00902513	1.4024	248.618	668.636	219.516	1630.62	122.905	330.921	70.1357	198.297	FFUJ_05854	uncharacterized protein
FFUJ_03253-E2	III	3751093	3751603	-	5.33057e-09	8.17293e-07	1.40029	59.4065	157.732	73.4987	240.481	14.5921	20.9969	2.28842	7.34114	FFUJ_03253	uncharacterized protein
FFUJ_07383-E3	V	1979690	1981087	-	4.28959e-10	7.43101e-08	1.39953	55.5256	144.862	49.8874	143.421	17.0876	42.2866	12.9436	3.36194	FFUJ_07383	related to NsdD protein
FFUJ_03994-E1	II	4274317	4275427	+	2.61215e-05	0.00132485	1.38246	2.82719	7.24487	3.2943	7.02163	1.07403	2.4382	0.114095	2.01953	FFUJ_03994	related to YPC1-Alkaline Ceramidase
FFUJ_04289-E7	II	3384628	3385903	-	0.000182069	0.0066676	1.38029	336.72	940.755	273.581	773.346	76.0415	342.421	76.3561	250.457	FFUJ_04289	related to human TGR-CL10C
FFUJ_14569-E3	IV	2515589	2516451	-	0.00027203	0.0090489	1.37727	43.4755	111.205	45.9122	137.251	21.8398	54.4376	4.97675	9.48006	FFUJ_14569	related to hydrolase related to dienelactone hydrolase
FFUJ_13754-E2	VIII	822736	823888	-	3.25268e-05	0.00161292	1.3758	17.9393	48.685	13.1021	230.109	5.42495	21.6417	7.17568	83.2437	FFUJ_13754	related to diacylglycerol pyrophosphate phosphatase DPP1
FFUJ_07875-E3	V	3593265	3593896	-	0.000255883	0.00877436	1.36414	305.476	805.838	230.087	569.797	132.893	353.895	13.9985	44.832	FFUJ_07875	related to P.aeruginosa regulatory protein mmsR
FFUJ_00720-E5	I	4453781	4455068	-	0.000171409	0.00636886	1.36289	107.699	293.354	100.346	481.199	6.25286	33.5057	2.22727	61.9854	FFUJ_00720	probable meiotic expression up-regulated protein 14
FFUJ_00499-E3	I	5217260	5221121	-	0.0010454	0.0256806	1.35937	28.1157	69.7149	27.9693	74.6933	16.3212	31.9671	6.07638	6.56458	FFUJ_00499	uncharacterized protein
FFUJ_09538-E2	IX	2027666	2030549	-	0.00113231	0.0272142	1.35532	33.925	85.1282	42.064	113.905	17.2633	40.7891	8.84586	8.02622	FFUJ_09538	related to Na+/H+ antiporter CNH1
FFUJ_13647-E1	IV	2070233	2072755	+	8.84346e-08	9.28842e-06	1.35355	21.6527	55.5517	23.2576	65.6335	7.44521	20.7074	3.12879	12.1588	FFUJ_13647	probable SAP1-member of the AAA-protein family
FFUJ_03646-E1	III	4902251	4903547	+	0.000114545	0.00463005	1.34135	1.5505	3.84159	2.99	4.58171	0.725921	0.993415	2.01426	3.92743	FFUJ_03646	uncharacterized protein
FFUJ_06057-E2	VI	2307668	2309755	-	6.84921e-09	1.00397e-06	1.3402	18.7952	46.6865	17.6659	40.5963	7.976	14.7095	3.66225	11.3655	FFUJ_06057	related to carboxypeptidase
FFUJ_09849-E1	IX	999256	999637	+	1.12806e-05	0.000654228	1.33862	322.83	818.16	206.017	432.021	142.734	333.375	86.5816	142.391	FFUJ_09849	uncharacterized protein
FFUJ_12988-E1	IV	92916	93800	-	9.68819e-05	0.00402588	1.33131	23.4585	60.0982	32.1293	64.993	2.21009	14.5764	5.1384	8.25072	FFUJ_12988	uncharacterized protein
FFUJ_08864-E1	VII	748640	750070	+	1.66997e-11	3.65176e-09	1.32989	33.7176	85.8527	30.7278	77.6958	9.08225	24.9171	0.578444	2.36486	FFUJ_08864	related to phosphatidylinositol/phosphatidylcholine transfer protein
FFUJ_14694-E2	IV	2829754	2831440	-	0.000483201	0.0142598	1.32465	3.41748	8.29869	6.26494	20.3429	1.50622	0.645535	0.833949	5.60788	FFUJ_14694	related to SUC2-invertase (sucrose hydrolyzing enzyme)
FFUJ_11614-E1	XI	1077993	1078481	+	5.75387e-08	6.55805e-06	1.31107	6.98341	17.2305	4.64166	26.1538	2.25081	3.27599	0.333846	2.49708	FFUJ_11614	uncharacterized protein
FFUJ_12668-E1	VIII	2587218	2588183	+	0.000278436	0.0092238	1.30511	2.16016	5.3877	4.08436	4.61166	0.530526	2.07923	1.31641	0.256019	FFUJ_12668	related to 5-carboxyvanillate decarboxylase
FFUJ_05994-E1	VI	2075606	2080168	+	2.9894e-05	0.00149347	1.30498	10.3417	25.9713	9.20878	30.7564	3.79338	12.4889	0.966101	7.32259	FFUJ_05994	uncharacterized protein
FFUJ_13595-E3	IV	1887619	1890163	-	7.46878e-08	7.97008e-06	1.3044	35.423	88.8221	37.066	66.7269	7.16749	17.9351	3.62743	12.4535	FFUJ_13595	related to transcription factor BOM
FFUJ_02510-E1	III	1216124	1218014	+	7.23934e-11	1.48562e-08	1.30404	25.2606	60.7615	25.0837	46.9899	7.10072	4.84688	2.78191	5.41551	FFUJ_02510	related to cyclin dependent kinase C
FFUJ_00718-E1	I	4461462	4462287	+	3.44313e-16	1.17764e-13	1.29605	62.1792	153.47	74.2558	389.617	17.5008	44.2717	2.99852	30.1648	FFUJ_00718	related to endoplasmic reticulum 25 kDa transmembrane protein
FFUJ_06310-E1	VI	3215213	3217108	+	0.000904635	0.0230469	1.29418	7.14219	16.9499	7.1831	22.7656	3.83722	7.10894	2.47624	8.82053	FFUJ_06310	related to aflatoxin efflux pump AFLT
FFUJ_09662-E1	IX	1632100	1633243	+	4.21558e-08	4.8897e-06	1.2926	44.18	105.926	38.3942	68.9352	18.0894	32.602	9.08787	18.7889	FFUJ_09662	related to XAP-5 protein
FFUJ_01563-E2	I	1692093	1692708	-	6.45297e-06	0.000424021	1.28263	12.2542	29.6644	11.0443	29.719	4.86051	11.308	1.62354	6.3365	FFUJ_01563	uncharacterized protein
FFUJ_14571-E1	IV	2520284	2522105	+	5.70918e-07	4.97744e-05	1.27879	9.02797	21.6947	13.6238	57.2433	1.96715	1.82774	1.61167	6.51199	FFUJ_14571	probable carnitine transport protein
FFUJ_13427-E1	IV	1394780	1398587	+	0.00022611	0.00793704	1.24893	1.47297	3.42482	1.6796	4.09392	0.740355	1.34226	0.661866	1.17476	FFUJ_13427	related to nik-1 protein (Os-1p protein)
FFUJ_09527-E1	IX	2059989	2061673	+	8.67556e-07	7.32426e-05	1.24171	65.7101	162.219	54.1909	116.374	7.35256	39.5846	5.34645	35.5763	FFUJ_09527	uncharacterized protein
FFUJ_01330-E1	I	2547831	2549619	+	1.07753e-13	2.93329e-11	1.23522	19.9253	47.7041	26.1976	35.9954	4.08065	11.1771	3.08639	1.84861	FFUJ_01330	probable delta-1-pyrroline-5-carboxylate dehydrogenase
FFUJ_08523-E3	VII	1847355	1848289	-	0.000392085	0.0120786	1.22793	26.8184	61.761	29.8236	168.395	12.3034	25.6908	4.76581	27.515	FFUJ_08523	uncharacterized protein
FFUJ_13389-E6	IV	1250658	1252425	-	2.67572e-07	2.47857e-05	1.22122	10.801	24.9893	10.9564	18.5293	4.11419	7.5911	0.698096	1.20252	FFUJ_13389	uncharacterized protein
FFUJ_00951-E1	I	3713034	3717108	+	1.79077e-05	0.000963187	1.21653	78.9799	192.403	77.0608	233.329	4.77209	34.7279	5.14436	51.7012	FFUJ_00951	related to CAF120 CCR4 Associated Factor 120 kDa
FFUJ_04669-E1	II	2005978	2009113	+	2.5941e-05	0.00132071	1.21243	3.95861	9.38331	4.08987	10.3994	0.686271	2.54942	0.113893	1.35538	FFUJ_04669	related to helicase-like transcription factor
FFUJ_00965-E5	I	3673314	3673806	-	0.000176225	0.00649354	1.21186	17.7418	42.6781	15.3719	63.5616	3.32121	9.21612	5.84432	15.6196	FFUJ_00965	related to Acylphosphatase
FFUJ_02772-E2	III	2091116	2091888	-	0.000323983	0.0103636	1.21103	2.48392	5.64414	2.89576	25.7354	1.11752	1.23232	0.210185	2.23149	FFUJ_02772	uncharacterized protein
FFUJ_05733-E1	VI	1257960	1259825	+	0.000115748	0.00466455	1.20614	49.3853	115.199	54.6802	79.0775	18.9188	50.934	2.95517	12.2085	FFUJ_05733	probable 2-methylcitrate dehydratase
FFUJ_02666-E1	III	1716610	1717191	+	0.000220942	0.00779667	1.20583	27.4565	62.9814	29.7602	64.5041	11.8399	29.609	2.10196	11.9956	FFUJ_02666	uncharacterized protein
FFUJ_06274-E1	VI	3095318	3099436	+	0.00171251	0.0368941	1.20272	5.72352	13.5117	7.79576	14.1963	0.198432	1.77209	0.964631	3.4302	FFUJ_06274	related to sensory transduction histidine kinase
FFUJ_06155-E1	VI	2646363	2646616	+	0.000176043	0.00649354	1.20268	877.026	2103.49	709.806	2480.49	256.361	859.02	272.533	750.045	FFUJ_06155	uncharacterized protein
FFUJ_07430-E1	V	2163196	2164243	+	0.00205307	0.0425908	1.20236	23.5311	57.6786	16.4725	65.6137	4.74579	8.43443	3.19088	10.4867	FFUJ_07430	related to TGL2-triacylglycerol lipase
FFUJ_13608-E1	IV	1952194	1953129	+	2.49705e-07	2.33985e-05	1.20108	55.7398	132.394	55.2985	226.407	8.10837	28.8025	3.47174	33.8384	FFUJ_13608	probable CHO1-CDP-diacylglycerol serine O-phosphatidyltransferase
FFUJ_14921-E3	VI	2321477	2323115	-	0.000449093	0.0135225	1.1985	165.925	381.01	201.913	571.113	69.137	163.748	52.5603	272.429	FFUJ_14921	related to transcription factor Ask10p
FFUJ_07286-E1	V	1632129	1632914	-	2.28414e-06	0.000170213	1.19537	51.3146	115.264	58.232	107.211	20.6934	37.2599	15.2223	38.1625	FFUJ_07286	uncharacterized protein
FFUJ_06144-E3	VI	2595987	2598107	-	0.000701446	0.018881	1.19368	24.5189	56.7427	27.611	45.2367	9.54093	25.1771	5.41954	8.09514	FFUJ_06144	probable protein kinase DBF20
FFUJ_01415-E3	I	2252826	2253919	-	2.73494e-08	3.37791e-06	1.19149	36.2168	79.1477	42.1503	81.9566	13.2945	5.16163	2.45168	11.8687	FFUJ_01415	related to zinc-binding protein
FFUJ_05874-E1	VI	1674761	1675817	+	0.000634863	0.0175694	1.19001	69.4588	165.481	49.8893	205.989	18.7699	64.8394	4.44525	38.7984	FFUJ_05874	probable holocytochrome-c synthase
FFUJ_05734-E1	VI	1260355	1261240	+	1.6744e-10	3.19069e-08	1.18228	100.982	228.68	93.8702	167.749	33.1749	71.0208	13.7121	52.5419	FFUJ_05734	related to SH3 domain protein
FFUJ_08588-E1	VII	1639327	1639972	+	0.00116736	0.0277565	1.1767	1865.69	4565.3	2439.53	5908.94	162.798	968.62	374.17	446.683	FFUJ_08588	uncharacterized protein
FFUJ_03043-E1	III	3043770	3047101	+	0.00154975	0.0342969	1.17599	67.0568	160.769	70.2976	159.599	8.71385	39.7489	9.0406	18.1032	FFUJ_03043	related to MUTS protein homolog 1
FFUJ_03735-E2	II	4944747	4945268	-	0.00241863	0.0482244	1.17436	2037.2	4513.2	2024.01	4585.1	1008.98	2068.22	325.731	501.85	FFUJ_03735	uncharacterized protein
FFUJ_05577-E5	VI	673788	676563	-	0.000495264	0.0145514	1.17073	17.0925	39.4226	18.366	44.6731	5.96028	20.4628	3.46205	9.00236	FFUJ_05577	related to nitrate assimilation regulatory protein nirA
FFUJ_07873-E4	V	3589066	3590396	-	9.62692e-05	0.00401292	1.16303	78.7949	183.064	60.7067	132.243	23.9491	63.5148	7.10312	19.7296	FFUJ_07873	probable Golgi GDP-mannose transporter
FFUJ_04856-E2	II	1372680	1374122	-	0.000159013	0.00600872	1.15383	27.2286	61.6952	30.5935	53.7385	9.21109	26.9788	1.12614	10.1584	FFUJ_04856	related to NUF2-outer kinetochore protein-part of Ndc80p complex
FFUJ_00449-E4	I	5345288	5347529	-	7.98036e-05	0.00346743	1.14918	97.0338	227.311	72.6886	267.127	18.2764	69.004	11.4447	41.6458	FFUJ_00449	related to serine/threonine-protein kinase
FFUJ_04323-E1	II	3224364	3226065	+	0.00137437	0.0311781	1.14851	171.664	368.406	123.426	298.999	97.4214	148.438	31.3675	41.653	FFUJ_04323	uncharacterized protein
FFUJ_00693-E1	I	4542145	4543969	+	0.000463217	0.0138539	1.14321	22.4162	49.2858	25.6935	50.2769	9.60004	20.633	2.91201	0.758224	FFUJ_00693	uncharacterized protein
FFUJ_09927-E2	IX	767332	769010	-	0.000822967	0.0213987	1.12242	8.61377	18.5997	10.953	25.9717	3.54901	7.9036	0.221819	3.52505	FFUJ_09927	uncharacterized protein
FFUJ_14823-E1	IV	3160533	3163042	+	0.000996675	0.0247112	1.11562	1.80714	3.78422	1.72194	15.1887	0.916346	1.23671	0.59923	2.04821	FFUJ_14823	uncharacterized protein
FFUJ_01494-E1	I	1980435	1981334	+	0.000230895	0.00804154	1.08729	150.963	303.564	142.758	204.842	46.7574	27.4015	39.9983	80.2779	FFUJ_01494	related to transcriptional repressor
FFUJ_02977-E1	III	2794006	2795937	+	0.000181495	0.0066676	1.08169	68.2834	148.861	68.4037	174.601	15.5876	44.2518	14.1436	33.9026	FFUJ_02977	related to sucrose transporter SUT1D
FFUJ_09467-E1	IX	2240439	2243589	+	0.00130607	0.0300322	1.08163	34.2212	70.3712	31.9763	54.4487	16.4536	27.5322	6.2124	11.9209	FFUJ_09467	related to RSN1 Overexpression rescues sro7/sop1 in NaCl
FFUJ_03390-E6	III	4226817	4229135	-	1.0386e-05	0.000615727	1.07877	5.06974	10.4835	3.92197	6.74368	2.21803	3.17797	1.45507	1.32707	FFUJ_03390	related to TOB3 (member of AAA-ATPase family)
FFUJ_04705-E5	II	1896013	1897433	-	0.000709298	0.0189606	1.07736	273.994	567.265	199.818	628.418	126.103	225.381	84.2613	128.646	FFUJ_04705	related to cell wall protein cwl1
FFUJ_13670-E5	IV	2167713	2169689	-	0.000170658	0.00636167	1.06622	672.116	1446.25	456.583	1073.03	214.239	555.537	113.42	381.612	FFUJ_13670	related to YTP1
FFUJ_07772-E3	V	3260468	3264165	-	0.00233578	0.0471361	1.06048	14.8347	32.3999	19.2268	24.3733	1.67546	4.86954	5.18143	4.63656	FFUJ_07772	related to nik-1 protein (Os-1p protein)
FFUJ_05728-E2	VI	1229631	1230835	-	7.14475e-05	0.00314554	1.05763	34.2075	73.3018	38.2117	63.9347	3.4132	11.934	5.10292	6.93459	FFUJ_05728	related to potato small nuclear ribonucleoprotein U2B and human splicing factor homolog
FFUJ_12295-E1	VIII	1594232	1595887	+	6.30939e-06	0.000418701	1.05219	21.882	45.1958	19.601	33.6758	8.07255	15.5339	4.08205	7.06187	FFUJ_12295	uncharacterized protein
FFUJ_04604-E1	II	2273674	2273841	+	9.09297e-05	0.00382622	1.04676	113.771	235.676	119.316	469.965	44.4267	91.2567	6.02474	35.027	FFUJ_04604	uncharacterized protein
FFUJ_11851-E1	XI	1657245	1658009	-	0.000410648	0.0124775	1.04591	25.7057	51.9596	25.649	91.2499	11.771	19.2851	4.02529	5.84814	FFUJ_11851	related to short chain dehydrogenase
FFUJ_00922-E1	I	3815419	3818117	+	2.95996e-06	0.000212297	1.04462	67.55	137.914	60.5941	109.711	27.9067	40.5536	17.3884	24.4312	FFUJ_00922	related to acetate regulatory DNA binding protein FacB
FFUJ_09101-E1	VII	149137	150621	+	6.37076e-05	0.00284213	1.04459	85.9411	181.464	90.8447	188.663	19.8604	44.3152	21.9582	39.919	FFUJ_09101	probable S-adenosylmethionine decarboxylase (spe-2)
FFUJ_06204-E1	VI	2800799	2802817	+	1.79055e-07	1.74337e-05	1.0353	40.377	82.2634	45.4955	82.0178	13.4459	23.0767	7.14943	14.7137	FFUJ_06204	related to tyrosine protein kinase of the MAP kinase kinase family
FFUJ_13141-E1	IV	504983	506441	+	0.000189917	0.00684676	1.02666	39.9494	81.402	41.4139	63.2443	5.56142	2.23988	3.03543	8.37037	FFUJ_13141	related to SGT1 protein
FFUJ_05987-E2	VI	2054977	2056289	-	7.85884e-09	1.13945e-06	1.02464	27.3398	56.0166	34.3847	129.767	5.91196	11.1108	2.74598	5.09134	FFUJ_05987	related to 2%2C4-dienoyl-CoA reductase precursor
FFUJ_08605-E1	VII	1577870	1579234	+	0.0015591	0.0343264	1.02209	17.6005	35.5646	16.1965	30.5332	5.3694	13.5642	2.20981	3.62176	FFUJ_08605	uncharacterized protein
FFUJ_00438-E1	I	5379151	5381182	+	4.19061e-06	0.000288137	1.02206	3.60506	7.22067	3.14443	5.07183	1.40188	2.10093	1.06904	1.59113	FFUJ_00438	uncharacterized protein
FFUJ_07878-E1	V	3597149	3597691	+	1.21471e-05	0.000698406	1.01997	14.2477	28.5901	16.4128	72.114	5.40928	6.09677	1.41204	10.7161	FFUJ_07878	uncharacterized protein
FFUJ_14382-E6	V	4165957	4167377	-	1.98527e-05	0.00105504	1.01361	94.4553	197.813	108.783	128.704	10.0137	40.8806	29.6025	47.7083	FFUJ_14382	related to integral membrane protein PTH11
FFUJ_01398-E1	I	2296153	2296935	-	1.66928e-06	0.00013098	1.01308	28.8372	58.8147	35.6659	54.4539	5.33	8.35745	4.44212	10.8592	FFUJ_01398	uncharacterized protein
FFUJ_08405-E3	VII	2305053	2306761	-	1.08519e-05	0.000637679	1.01268	11.2298	22.9341	11.563	16.6307	3.5165	8.21353	2.47336	6.58285	FFUJ_08405	related to asn-tRNA synthetase%2C mitochondrial
FFUJ_02492-E6	III	1153267	1154388	-	0.000136035	0.0053527	1.00913	43.6922	90.6222	34.0024	64.1055	11.2892	34.7414	10.2445	28.5134	FFUJ_02492	uncharacterized protein

## Sheet: Downregulated by light in carP
Probe	Chromosome	Start	End	Probe Strand	P-value (SG268_0 SG268_60 DESeq stats p<0.05 after correction)	FDR (SG268_0 SG268_60 DESeq stats p<0.05 after correction)	Log2 Fold Change (SG268_0 SG268_60 DESeq stats p<0.05 after correction)	SG268_0	SG268_60	WT_0	WT_60	SG268_0_desv	SG268_60_desv	WT_0_desv	WT_60_desv	Gene ID	Description
FFUJ_02531-E1	III	1276972	1278144	-	0.0007731	0.0203802	-1.01687	7.5282	3.65538	7.53111	3.70968	2.71814	0.881514	0.904758	0.577312	FFUJ_02531	uncharacterized protein
FFUJ_02054-E1	I	85344	86887	+	0.000679521	0.0184992	-1.02776	32.4463	15.1886	23.9866	5.33309	16.866	4.30901	7.4743	1.07315	FFUJ_02054	related to methyltransferase
FFUJ_04132-E3	II	3893261	3894237	-	0.00112012	0.0269804	-1.02788	41.677	19.3147	27.6686	12.7548	21.6567	4.90189	8.05298	1.60207	FFUJ_04132	uncharacterized protein
FFUJ_11203-E1	XI	15638	17257	+	0.000512262	0.0148868	-1.0404	3.25192	1.53109	3.59153	1.42493	1.31463	0.191071	0.113736	0.289024	FFUJ_11203	related to O-methylsterigmatocystin oxidoreductase
FFUJ_04701-E1	II	1917003	1918052	-	0.000981955	0.0244828	-1.04276	18.3145	8.56552	18.3822	9.9855	4.57045	1.52945	2.02148	1.37375	FFUJ_04701	related to TAP42%2C component of the Tor signaling pathway
FFUJ_11913-E1	XI	1791090	1793241	+	1.04438e-05	0.000616413	-1.04296	7.95714	3.90065	6.39467	2.2629	1.60133	0.716182	1.15527	0.849581	FFUJ_11913	uncharacterized protein
FFUJ_05673-E1	VI	1078555	1079554	+	3.08793e-06	0.000217936	-1.04298	12.4191	6.00885	14.7152	4.84917	3.21753	0.987982	1.10509	1.47297	FFUJ_05673	related to alpha-1%2C6-mannosyltransferase HOC1
FFUJ_00514-E3	I	5167094	5169006	-	0.000703598	0.0188839	-1.04397	33.2195	16.2438	34.266	16.691	4.22852	0.179834	2.80549	1.97217	FFUJ_00514	uncharacterized protein
FFUJ_04021-E1	II	4205655	4207394	-	2.4087e-05	0.00124053	-1.05583	73.1253	35.4912	99.6058	28.9958	14.9659	5.11462	49.3096	13.6705	FFUJ_04021	probable SIT1-Transporter of the bacterial siderophore ferrioxamine B
FFUJ_06103-E1	VI	2454551	2455925	+	4.55117e-05	0.00213761	-1.06906	42.7765	20.2443	33.7957	12.7153	18.2428	6.69801	5.28699	2.99669	FFUJ_06103	probable glucosamine-6-phosphate isomerase
FFUJ_03884-E1	II	4547615	4549480	+	0.00234367	0.0471647	-1.07458	22.7269	10.4239	26.4735	9.69121	4.42227	1.62039	1.96774	0.722558	FFUJ_03884	related to cell division control protein/predicted DNA repair exonuclease
FFUJ_05494-E1	VI	416280	416906	-	0.000218489	0.0077718	-1.0767	48.4312	23.0412	24.7135	9.222	19.8029	8.54385	13.9372	2.39867	FFUJ_05494	related to GNAT family acetyltransferase
FFUJ_08463-E5	VII	2102585	2104635	-	0.00120585	0.0281568	-1.07978	16.6767	7.90998	18.4273	7.0419	2.49178	0.721812	5.39796	1.37643	FFUJ_08463	probable alpha-glucoside transport protein
FFUJ_14535-E1	IV	2425967	2427320	+	0.00039894	0.0121773	-1.08062	76.7053	38.0096	84.7205	42.0194	10.3726	13.0066	6.47826	5.84405	FFUJ_14535	probable bifunctional D12/D15 fatty acid desaturase
FFUJ_01427-E3	I	2219181	2220945	-	4.41025e-05	0.00209354	-1.08207	8.3712	3.90864	9.78124	3.91303	2.3079	0.318482	1.13552	0.557729	FFUJ_01427	related to ECM39 protein%2C involved in cell wall biogenesis and architecture
FFUJ_07466-E4	V	2286251	2287470	-	1.26951e-06	0.000103889	-1.08801	9.19303	4.30356	8.93349	3.82708	2.53099	1.18708	0.932002	1.03274	FFUJ_07466	probable potassium channel beta subunit protein
FFUJ_01008-E4	I	3563477	3565592	-	1.92064e-05	0.00102478	-1.09002	257.703	122.16	285.617	114.839	47.3218	24.3944	31.3622	6.94753	FFUJ_01008	related to phenol 2-monooxygenase
FFUJ_02769-E1	III	2080534	2083618	+	0.00247119	0.0487622	-1.09114	1.33442	0.636859	0.879613	0.299194	0.398093	0.26869	0.123178	0.125842	FFUJ_02769	uncharacterized protein
FFUJ_01056-E1	I	3411707	3412291	+	0.000327726	0.0104482	-1.09887	32.7788	15.4254	51.839	17.1341	4.19263	1.06215	6.19296	3.80211	FFUJ_01056	related to GNAT family acetyltransferase
FFUJ_11859-E10	XI	1674413	1675952	-	9.23588e-10	1.50241e-07	-1.10229	97.6245	45.2801	187.818	50.9807	23.9914	7.76573	82.3298	21.3867	FFUJ_11859	related to methyltransferase
FFUJ_12469-E1	VIII	2040695	2041456	+	0.000228862	0.0079916	-1.10425	8.44152	3.79909	6.689	4.42739	3.88685	0.511338	0.702233	1.19373	FFUJ_12469	related to lysophospholipase
FFUJ_12462-E1	VIII	2026814	2029121	+	0.000257757	0.00880916	-1.11259	21.3402	9.2094	49.1348	15.4743	10.76	1.22528	3.47069	5.89021	FFUJ_12462	uncharacterized protein
FFUJ_04119-E1	II	3939648	3940959	+	8.01443e-05	0.00347093	-1.11876	326.908	150.591	269.482	96.3502	51.7286	21.397	75.0849	23.3108	FFUJ_04119	related to CRH1-family of putative glycosidases might exert a common role in cell wall organization
FFUJ_14592-E1	IV	2571184	2572366	+	0.000465675	0.0138963	-1.1246	293.586	129.573	292.383	101.378	145.542	41.4099	150.121	32.8502	FFUJ_14592	probable fusarubin cluster-esterase
FFUJ_10399-E8	X	477251	481220	-	0.000931052	0.0235214	-1.1354	2.77545	1.24297	3.2087	1.16723	1.29439	0.500455	0.755643	0.251924	FFUJ_10399	uncharacterized protein
FFUJ_05788-E1	VI	1414942	1416006	-	0.00247491	0.0487634	-1.13909	5.522	2.42298	4.57811	2.04536	1.36799	0.466988	0.567453	0.616874	FFUJ_05788	related to short-chain alcohol dehydrogenase
FFUJ_09883-E4	IX	910272	912317	-	0.000292812	0.00957307	-1.14058	4.7684	2.10546	3.55211	1.42144	2.24982	0.725097	1.9122	0.68513	FFUJ_09883	uncharacterized protein
FFUJ_03292-E4	III	3873222	3874104	-	0.00112056	0.0269804	-1.14132	1434.02	633.819	1810.85	562.216	491.108	218.263	898.974	468.519	FFUJ_03292	probable DDR48-heat shock protein
FFUJ_13960-E1	VIII	315398	316729	+	0.00177195	0.0377572	-1.14135	1.81035	0.803926	0.830164	0.396786	0.722996	0.234383	0.290419	0.145779	FFUJ_13960	uncharacterized protein
FFUJ_00577-E5	I	4943116	4947974	-	1.37564e-10	2.69847e-08	-1.14866	24.1906	10.7394	19.975	9.15862	8.92743	2.95427	9.26634	1.92494	FFUJ_00577	related to multidrug transporter (yeast bile transporter)
FFUJ_13348-E2	IV	1124614	1127213	-	4.43533e-07	3.97066e-05	-1.15448	35.2193	15.794	45.0253	16.9065	12.7542	4.12107	18.0117	4.31696	FFUJ_13348	related to acriflavine sensitivity control protein ACR-2
FFUJ_02255-E1	III	417533	418864	+	0.00150536	0.0335786	-1.15524	43.5507	19.3395	35.9319	8.66559	7.73181	2.20468	1.00664	0.937011	FFUJ_02255	related to agglutinin isolectin 1 precursor
FFUJ_07174-E1	V	1281156	1282823	-	0.000379588	0.0117752	-1.1591	11.8064	5.18055	10.7295	3.32418	5.792	2.12381	2.92291	1.27394	FFUJ_07174	related to DUF6 domain protein
FFUJ_13235-E3	IV	779693	780630	-	0.00166945	0.0362094	-1.16243	173.761	74.1723	160.833	64.1977	103.213	25.8276	30.2146	4.74094	FFUJ_13235	uncharacterized protein
FFUJ_03876-E1	II	4561794	4563977	-	0.000192924	0.00691779	-1.16688	3.14731	1.41251	4.81134	2.03435	1.15684	0.394568	0.668253	0.597354	FFUJ_03876	related to heterokaryon incompatibility protein (het-6OR allele)
FFUJ_13898-E1	VIII	479133	480439	+	6.34062e-06	0.000418701	-1.17664	42.4171	17.9941	63.5925	33.6457	19.6114	4.66742	14.2842	3.90197	FFUJ_13898	related to lysophosphatidic acid acyltransferase endophilin/SH3GL%2C involved in synaptic vesicle formation
FFUJ_02707-E6	III	1862957	1864455	-	4.57072e-07	4.03767e-05	-1.18125	13.5451	5.82809	23.3662	7.10055	5.37373	1.38623	3.00125	0.24445	FFUJ_02707	related to integral membrane protein pth11
FFUJ_09604-E1	IX	1808346	1809620	+	0.00055994	0.0159937	-1.18393	4.66584	1.98832	7.60185	2.74855	1.44757	0.800435	2.64741	0.576885	FFUJ_09604	related to integral membrane protein
FFUJ_00014-E1	I	6505474	6507680	+	2.75168e-12	6.5544e-10	-1.18704	250.642	106.561	221.3	508.552	96.0043	20.3669	242.056	655.995	FFUJ_00014	related to ferric reductase Fre2p
FFUJ_08842-E1	VII	821286	822500	+	1.29555e-05	0.000723604	-1.18736	32.8374	14.476	36.1169	20.1517	4.97462	0.646696	4.67595	3.68577	FFUJ_08842	related to exopolyphosphatase
FFUJ_04215-E1	II	3671906	3673160	+	3.77081e-05	0.00184162	-1.19819	75.1577	33.8684	97.4722	29.7478	17.6816	9.7718	25.9959	7.49391	FFUJ_04215	related to NPL3-nucleolar protein
FFUJ_00414-E1	I	5454880	5455770	-	0.000166312	0.00626678	-1.19972	8.26546	3.68259	12.1241	4.32086	1.29976	1.14476	2.53114	2.08753	FFUJ_00414	related to TIM barrel metal-dependent hydrolase
FFUJ_03881-E1	II	4552985	4553551	-	0.0016747	0.0362644	-1.2	29.3506	12.6917	31.5601	9.40912	2.68245	1.82381	2.86778	2.00117	FFUJ_03881	uncharacterized protein
FFUJ_00500-E1	I	5212183	5216441	+	6.72316e-06	0.000434798	-1.21386	19.0466	8.24225	17.1376	4.47118	3.85792	1.47862	3.30839	1.15366	FFUJ_00500	related to histidine kinase
FFUJ_10662-E1	X	1218557	1219885	-	0.00148098	0.0331455	-1.21726	3.94937	1.65696	3.95533	2.76951	1.38142	0.627161	1.35006	0.309388	FFUJ_10662	uncharacterized protein
FFUJ_08575-E1	VII	1680883	1683243	+	0.000405944	0.0123628	-1.22688	79.3395	33.6805	85.3138	24.8282	8.2298	3.4935	11.9055	2.6899	FFUJ_08575	related to RNA binding protein Nrd1
FFUJ_10063-E1	IX	363529	364212	-	0.00165196	0.0359469	-1.2271	3.35804	1.41371	1.49066	1.09525	1.3812	0.194369	0.445228	0.505786	FFUJ_10063	uncharacterized protein
FFUJ_07905-E1	V	3672197	3674611	+	0.000153638	0.00587215	-1.2272	14.0472	5.95992	17.2045	5.24091	1.99346	0.398328	3.23867	1.03119	FFUJ_07905	uncharacterized protein
FFUJ_06864-E1	V	406887	408734	+	0.000135639	0.0053527	-1.23027	2.63321	1.13727	2.87215	1.03181	0.630675	0.274857	0.548876	0.378758	FFUJ_06864	related to HXT3-Low-affinity hexose facilitator
FFUJ_14013-E1	VIII	190136	191142	+	0.000227832	0.00797652	-1.23222	74.3741	31.1315	102.123	38.5213	33.7572	12.9643	65.5853	25.8513	FFUJ_14013	uncharacterized protein
FFUJ_05841-E1	VI	1573699	1574316	+	0.000245686	0.00851222	-1.23262	227.036	95.5124	158.149	69.9653	109.773	21.6495	11.4675	13.2658	FFUJ_05841	probable GCV3-glycine decarboxylase%2C subunit H
FFUJ_04262-E1	II	3499431	3500438	-	0.000986441	0.0245488	-1.23871	26.198	11.7054	34.2346	8.60113	2.24878	0.958748	6.80899	2.27831	FFUJ_04262	related to arylamine N-acetyltransferase
FFUJ_03882-E4	II	4551255	4551648	-	2.74592e-05	0.00138218	-1.24155	190.322	79.0755	247.252	71.9057	46.015	15.4314	27.8539	24.6412	FFUJ_03882	uncharacterized protein
FFUJ_10728-E4	X	1380282	1380783	-	5.4263e-05	0.00247035	-1.24333	521.394	219.952	560.992	277.48	74.565	13.4231	44.9667	47.6232	FFUJ_10728	related to glycine-rich RNA-binding protein
FFUJ_07428-E3	V	2155991	2157278	-	0.00139595	0.0314006	-1.25363	51.257	20.7225	105.879	33.6086	27.7536	7.88858	29.2939	12.1997	FFUJ_07428	related to phospholipid-translocating ATPase
FFUJ_07918-E3	V	3717118	3718735	-	2.3381e-08	2.93555e-06	-1.25374	17.1275	6.90829	21.4323	8.82097	5.81972	0.327409	3.69082	1.64583	FFUJ_07918	related to glucosyltransferase
FFUJ_11233-E3	XI	78922	79964	-	0.00121915	0.0283809	-1.25555	20.729	8.5089	36.8448	6.75566	3.61528	1.42087	5.2231	1.27463	FFUJ_11233	related to 15-hydroxyprostaglandin dehydrogenase
FFUJ_11387-E4	XI	455671	457687	-	7.17217e-07	6.17224e-05	-1.25729	30.1732	12.4592	42.1775	12.0023	7.56359	1.31392	9.99043	2.75742	FFUJ_11387	probable amino acid transport protein GAP1
FFUJ_03839-E1	II	4655285	4657069	+	8.12845e-05	0.00348635	-1.2586	3.50829	1.41735	3.63432	1.20516	1.5165	0.349488	0.364848	0.31452	FFUJ_03839	uncharacterized protein
FFUJ_03774-E1	II	4836137	4837641	+	0.00199758	0.0418301	-1.26101	1.45007	0.612676	1.21752	0.561892	0.432948	0.0751455	0.605167	0.225483	FFUJ_03774	uncharacterized protein
FFUJ_05842-E1	VI	1574772	1577918	-	0.00114855	0.0275055	-1.26285	85.0333	36.2218	51.5256	21.891	36.2473	7.24824	4.2571	2.63278	FFUJ_05842	probable glycine decarboxylase P subunit
FFUJ_05613-E3	VI	852598	854875	-	1.20202e-08	1.6361e-06	-1.26426	32.6826	13.5835	31.3271	13.7935	7.14972	1.34639	4.67245	1.82613	FFUJ_05613	uncharacterized protein
FFUJ_11771-E3	XI	1480349	1483049	-	0.00123707	0.0286979	-1.26445	3.42874	1.46543	3.38526	0.925941	1.1756	0.416368	0.317878	0.118529	FFUJ_11771	uncharacterized protein
FFUJ_10557-E1	X	948950	949863	+	0.000355936	0.0112242	-1.26936	4.81683	2.01059	3.33094	1.13969	1.96811	0.859428	1.21576	0.286866	FFUJ_10557	related to PMU1-high copy suppressor of ts tps2 mutant phenotype
FFUJ_03013-E1	III	2956040	2958187	+	0.000749636	0.0199191	-1.27069	14.4519	5.88244	15.5204	5.98497	2.2656	0.954728	0.660396	0.897377	FFUJ_03013	related to ELMO2 protein
FFUJ_08181-E1	VII	2985414	2986826	+	0.00162449	0.035523	-1.27159	37.1889	15.4134	74.4119	23.7292	11.9836	5.51909	21.0608	8.32324	FFUJ_08181	related to TAM domain methyltransferase
FFUJ_01973-E1	I	323567	325566	+	0.000130047	0.00514746	-1.28842	62.4201	24.8211	59.5644	20.6447	12.6734	3.64786	10.0937	3.54925	FFUJ_01973	related to uracil permease
FFUJ_09518-E6	IX	2100283	2101806	-	1.23751e-08	1.66739e-06	-1.3139	23.5496	9.07687	29.739	9.29571	9.57961	1.60743	0.920689	2.9922	FFUJ_09518	related to O-methyltransferase B
FFUJ_14681-E1	IV	2800938	2801940	+	0.00101625	0.0251033	-1.31891	3.89416	1.5171	3.02075	1.55402	1.35499	0.432337	0.759735	0.33115	FFUJ_14681	uncharacterized protein
FFUJ_14030-E3	VIII	147587	148670	-	0.000420551	0.0127494	-1.32166	5.76516	2.19229	14.4015	4.58681	2.95213	0.511328	1.57965	0.432011	FFUJ_14030	uncharacterized protein
FFUJ_07522-E3	V	2455720	2457905	-	1.39826e-06	0.000113039	-1.32362	21.1159	8.4254	21.7289	5.75462	3.37715	0.341846	4.73047	1.30251	FFUJ_07522	uncharacterized protein
FFUJ_08768-E1	VII	1047736	1048415	+	3.7267e-05	0.00182759	-1.32883	148.42	58.3113	166.053	48.2412	55.1946	24.1807	45.2859	8.33087	FFUJ_08768	related to Erv1p and rat ALR protein
FFUJ_01441-E3	I	2171564	2173185	-	0.000868675	0.0223261	-1.33056	168.176	66.7308	162.63	46.172	17.4664	12.0938	22.6861	12.4421	FFUJ_01441	probable protein disulfide-isomerase precursor
FFUJ_06445-E1	VI	3577650	3579019	+	1.67973e-05	0.00091453	-1.33216	17.1598	6.92503	16.5768	4.71774	1.7346	0.887632	7.09892	1.43868	FFUJ_06445	uncharacterized protein
FFUJ_10509-E1	X	816069	817763	+	0.00015288	0.00585996	-1.34791	19.0187	7.08685	25.0037	4.92296	5.58639	1.33154	7.47155	0.772151	FFUJ_10509	uncharacterized protein
FFUJ_14539-E3	IV	2433187	2436090	-	0.000857637	0.0221277	-1.34989	14.4645	5.66334	25.9868	7.63958	2.20142	0.800593	4.52734	2.3377	FFUJ_14539	uncharacterized protein
FFUJ_13349-E1	IV	1139776	1141645	+	0.00141848	0.0318537	-1.36617	1.41355	0.551045	2.07523	0.453372	0.446871	0.0986362	0.649523	0.148883	FFUJ_13349	related to kinesin-related protein KLPA
FFUJ_01162-E1	I	3041758	3042852	+	0.00162922	0.0355683	-1.37466	30.9685	10.9405	31.4641	7.73109	19.2799	2.48771	13.6542	1.74585	FFUJ_01162	uncharacterized protein
FFUJ_08055-E1	V	4132332	4133528	-	7.03594e-05	0.00311802	-1.3754	15.2694	6.09766	19.5742	7.58867	0.788714	1.68266	3.31626	2.25282	FFUJ_08055	related to aminopeptidase
FFUJ_11325-E1	XI	318523	319599	-	0.00086707	0.0223261	-1.37908	12.6831	4.91493	12.176	3.80644	2.2871	1.6859	1.94595	1.35376	FFUJ_11325	related to SUR1-required for mannosylation of sphingolipids
FFUJ_03824-E5	II	4689652	4690924	-	1.72371e-10	3.23839e-08	-1.39186	29.2391	10.7922	33.5197	6.94727	10.2955	1.02166	3.47122	1.53555	FFUJ_03824	related to integral membrane protein
FFUJ_11650-E2	XI	1175321	1176217	-	0.000322615	0.0103446	-1.40514	6.96522	2.61014	18.2443	4.59052	1.45521	0.546453	3.291	1.47921	FFUJ_11650	uncharacterized protein
FFUJ_08392-E4	VII	2352401	2354796	-	3.86862e-08	4.56668e-06	-1.4116	32.8916	11.7221	35.5513	14.53	15.5553	2.13904	7.35258	0.574827	FFUJ_08392	related to C6 zink-finger protein PRO1A
FFUJ_08471-E2	VII	2081606	2082887	-	7.90838e-05	0.00344738	-1.43096	771.783	291.684	1085.66	307.668	252.706	132.242	221.121	86.6172	FFUJ_08471	probable coproporphyrinogen oxidase precursor
FFUJ_12409-E3	VIII	1885021	1886816	-	1.69655e-05	0.000919928	-1.43427	8.66745	3.08035	11.0088	2.6486	2.90495	0.408179	1.42792	0.552575	FFUJ_12409	probable isoamyl alcohol oxidase
FFUJ_04182-E4	II	3740480	3744405	-	0.000800371	0.0208927	-1.43529	52.7137	18.8511	58.8193	14.0999	6.77092	4.98786	5.23508	3.54712	FFUJ_04182	related to myosin heavy chain
FFUJ_04037-E1	II	4168243	4170517	+	0.00193967	0.0406812	-1.43732	0.728204	0.258914	0.720542	0.220588	0.251854	0.00815657	0.192878	0.0302042	FFUJ_04037	related to heterokaryon incompatibility protein
FFUJ_06662-E1	VI	4139026	4142163	+	8.73949e-05	0.00368912	-1.44085	3.12404	1.14496	1.73059	0.441863	0.712276	0.153291	0.0765615	0.124411	FFUJ_06662	related to microbial serine proteinase
FFUJ_05840-E1	VI	1571234	1572890	+	0.000981649	0.0244828	-1.44237	76.3564	27.8619	60.2987	22.8303	35.3308	1.87678	2.15958	4.52842	FFUJ_05840	probable glycine hydroxymethyltransferase
FFUJ_09369-E2	IX	2500303	2501112	-	0.000600546	0.0168292	-1.44525	33.423	12.076	33.4701	10.4584	4.31465	2.84006	5.73322	0.96507	FFUJ_09369	uncharacterized protein
FFUJ_08169-E2	VII	3017829	3019463	-	0.00204211	0.0424956	-1.46709	4.48707	1.48598	6.4783	1.72218	2.04037	0.42426	1.52009	0.0706345	FFUJ_08169	related to polyamine oxidase precursor
FFUJ_11294-E4	XI	244221	245748	-	1.4342e-10	2.77258e-08	-1.46946	34.8799	12.5501	84.788	20.7465	12.2461	4.03105	22.051	7.30569	FFUJ_11294	related to O-methyltransferase B
FFUJ_09430-E1	IX	2341439	2345874	+	0.00238303	0.0477286	-1.47729	0.42204	0.138015	0.410843	0.210369	0.19017	0.0666078	0.0850012	0.0496898	FFUJ_09430	probable vegetatible incompatibility protein HET-E-1
FFUJ_01609-E1	I	1497582	1498980	+	1.2458e-05	0.00071016	-1.47935	45.0141	16.2299	67.4998	18.3504	17.4577	3.00345	15.0895	2.78816	FFUJ_01609	related to hydroxyproline-rich glycoprotein precursor
FFUJ_07919-E1	V	3719916	3721300	+	0.00159512	0.0350533	-1.49718	28.2723	9.54053	31.6921	10.2183	3.9166	3.28433	2.96399	2.35158	FFUJ_07919	related to EMP47 Golgi membrane protein
FFUJ_02481-E4	III	1122030	1123008	-	6.04224e-10	1.00747e-07	-1.51042	239.925	81.9747	300.981	96.2125	58.5466	0.975509	20.9096	20.3574	FFUJ_02481	probable cyclophilin
FFUJ_11428-E1	XI	549597	551198	+	0.0017263	0.0370212	-1.51162	1.69656	0.591124	1.11471	0.380844	0.575343	0.196014	0.514788	0.228695	FFUJ_11428	uncharacterized protein
FFUJ_12849-E1	VIII	3009559	3010254	+	0.00104991	0.0256968	-1.51554	4.11758	1.47898	3.69301	0.496696	1.66765	0.711869	0.713361	0.231785	FFUJ_12849	uncharacterized protein
FFUJ_04787-E1	II	1603157	1604013	+	0.000547803	0.0157087	-1.53555	10.7743	3.88575	4.34685	0.851721	1.57157	0.247552	0.573888	0.245709	FFUJ_04787	uncharacterized protein
FFUJ_11454-E1	XI	620378	621904	+	8.49923e-06	0.000529772	-1.53766	7.94275	2.69227	11.7179	3.4327	3.65999	0.325685	2.35497	0.342499	FFUJ_11454	related to methyltransferase
FFUJ_05566-E3	VI	634376	635184	-	4.0174e-05	0.0019416	-1.54185	213.388	71.5575	264.212	63.5026	108.289	26.9038	26.4138	0.699888	FFUJ_05566	uncharacterized protein
FFUJ_07684-E1	V	3039132	3039944	+	6.71091e-08	7.39808e-06	-1.5555	40.5359	13.7822	48.5659	15.6819	12.5636	1.28546	8.92725	1.7561	FFUJ_07684	uncharacterized protein
FFUJ_12655-E1	VIII	2567145	2568191	+	0.000328996	0.0104488	-1.5706	15.8931	4.9921	14.0337	2.6642	10.8815	1.59644	5.67292	0.265201	FFUJ_12655	related to ankyrin
FFUJ_05308-E3	II	70642	72358	-	0.00169332	0.0365603	-1.57411	31.6745	10.1538	47.6137	11.5688	17.9393	5.75194	3.76696	2.7213	FFUJ_05308	related to MFS transporter
FFUJ_00197-E1	I	6014557	6015772	+	3.18952e-06	0.000223921	-1.58207	6.88008	2.2336	6.92855	2.01661	3.41855	0.539797	1.78798	0.62809	FFUJ_00197	related to nucleoside-diphosphate-sugar epimerase
FFUJ_11352-E1	XI	383020	384368	+	3.89762e-06	0.00026938	-1.58468	9.93108	3.16089	20.222	5.33727	5.13896	0.868953	7.44953	2.94124	FFUJ_11352	related to methyltransferase
FFUJ_06105-E3	VI	2459305	2460738	-	0.000311141	0.0100492	-1.58633	19.8216	6.81153	20.7952	9.07481	1.85254	0.903349	7.48429	3.66279	FFUJ_06105	related to N-acetylglucosamine-6-phosphate deacetylase
FFUJ_13565-E1	IV	1799524	1802081	+	0.000149893	0.00576203	-1.59488	726.657	232.096	597.986	253.578	459.622	110.844	376.139	58.6469	FFUJ_13565	probable xylulose-5-phosphate phosphoketolase
FFUJ_10246-E1	X	106593	108572	-	2.47039e-05	0.00126597	-1.5977	13.8331	4.2682	27.1568	3.15888	6.92521	0.579326	1.58223	1.62859	FFUJ_10246	related to proteoglycan
FFUJ_02801-E1	III	2210636	2211846	+	6.23737e-05	0.00281082	-1.60263	171.184	53.1033	116.995	44.7358	65.5748	10.8683	16.6516	4.87109	FFUJ_02801	related to krueppel protein
FFUJ_09062-E1	VII	262132	264840	+	0.000286447	0.00943438	-1.60757	1.19439	0.397447	5.23533	1.03673	0.455515	0.211658	3.14283	0.422927	FFUJ_09062	related to RBTMx2 protein
FFUJ_14297-E2	V	4391312	4392366	-	6.33867e-05	0.0028373	-1.62083	2.35679	0.750857	3.91806	0.986044	0.489314	0.118025	1.92764	0.500256	FFUJ_14297	uncharacterized protein
FFUJ_10200-E1	IX	13509	15304	+	0.00115596	0.0275672	-1.62361	2.39104	0.813216	2.12162	0.311359	0.933362	0.521076	1.31941	0.171867	FFUJ_10200	related to ARO8-aromatic amino acid aminotransferase I
FFUJ_01007-E2	I	3568929	3570137	-	1.32488e-05	0.000736358	-1.63113	3.00885	0.956564	4.46384	2.36262	0.840539	0.427135	0.886482	0.404415	FFUJ_01007	related to a retinal short-chain dehydrogenase/reductase
FFUJ_08773-E4	VII	1021529	1022685	-	1.61643e-06	0.000127583	-1.6415	123.897	38.1726	147.931	28.9968	26.1221	5.59698	12.2348	6.00752	FFUJ_08773	uncharacterized protein
FFUJ_05797-E3	VI	1450625	1452405	-	0.000480367	0.0142076	-1.65244	98.5089	30.5709	93.5073	20.9749	6.64841	9.19136	15.1948	8.03304	FFUJ_05797	related to trichodiene oxygenase cytochrome P450
FFUJ_00196-E1	I	6016178	6017737	+	0.000669975	0.0183564	-1.66271	8.49195	2.46807	7.8218	1.35105	5.60467	0.770556	7.01042	0.804186	FFUJ_00196	probable aldehyde dehydrogenase
FFUJ_07074-E1	V	1015918	1017160	+	0.000670182	0.0183564	-1.66869	32.0818	9.94052	45.8131	9.77394	3.84048	3.0296	13.2647	5.15467	FFUJ_07074	related to putative fatty acid desaturase (mld)
FFUJ_14707-E1	IV	2868611	2869641	+	0.00229392	0.0467126	-1.66958	2.424	0.729134	10.6059	3.11952	0.82711	0.522875	11.5827	2.22821	FFUJ_14707	uncharacterized protein
FFUJ_12496-E1	VIII	2100658	2102075	+	1.59227e-07	1.57328e-05	-1.69778	6.10606	1.87134	3.39514	0.801367	2.5014	0.657893	3.39327	0.763387	FFUJ_12496	related to integral membrane protein PTH11
FFUJ_02785-E1	III	2150235	2152353	+	0.000189224	0.00684026	-1.69888	48.6547	14.6708	58.6376	17.0681	25.7441	7.02665	12.4948	7.06775	FFUJ_02785	related to C6 zink-finger protein PRO1A
FFUJ_00955-E3	I	3695762	3697016	-	1.00294e-08	1.39356e-06	-1.70606	67.519	19.8688	69.8389	12.3732	32.0945	6.38666	19.2252	3.23256	FFUJ_00955	uncharacterized protein
FFUJ_09493-E3	IX	2162715	2163695	-	5.06496e-06	0.000346469	-1.71299	9.84059	3.0107	9.54368	2.61238	1.37653	0.283248	1.88137	0.683777	FFUJ_09493	uncharacterized protein
FFUJ_01604-E1	I	1511314	1512524	+	0.00221746	0.0454359	-1.72667	41.181	11.624	72.5557	16.4873	25.9089	6.56651	11.4977	3.36317	FFUJ_01604	uncharacterized protein
FFUJ_06108-E1	VI	2471267	2472784	-	1.77019e-06	0.000137238	-1.72797	177.739	53.3333	224.189	49.9788	92.1975	18.2414	27.0291	1.7198	FFUJ_06108	uncharacterized protein
FFUJ_00161-E1	I	6125710	6126237	-	0.000289788	0.00952088	-1.7364	9.04986	2.56959	5.19108	1.30157	3.93256	0.692688	4.44264	0.625117	FFUJ_00161	uncharacterized protein
FFUJ_14573-E1	IV	2529749	2531092	+	8.44555e-05	0.00361074	-1.73648	76.75	23.9652	203.101	49.0046	7.91619	2.80504	46.9111	13.3289	FFUJ_14573	related to monocarboxylate transporter
FFUJ_06236-E1	VI	2935003	2937660	+	1.09998e-07	1.11976e-05	-1.73773	28.3574	8.13402	33.0699	7.2584	9.51742	1.41429	3.55564	0.55588	FFUJ_06236	probable 100 kDa protein P100
FFUJ_07239-E1	V	1495201	1495695	+	1.68338e-06	0.000131313	-1.73876	45.1152	12.9182	83.2697	11.1354	20.4218	2.09532	3.52907	0.169799	FFUJ_07239	uncharacterized protein
FFUJ_01798-E1	I	860532	861662	-	1.81664e-06	0.000139265	-1.74319	46.5547	13.9332	48.5252	9.43329	20.2181	7.24483	9.90268	2.17434	FFUJ_01798	uncharacterized protein
FFUJ_04734-E1	II	1770220	1771805	+	0.00013993	0.00547369	-1.7765	3.13691	0.932142	3.95869	1.74887	0.258009	0.162907	0.967418	0.558343	FFUJ_04734	related to zinc/cadmium resistance protein
FFUJ_10043-E3	IX	431881	433058	-	2.2645e-10	4.13783e-08	-1.77699	27.9697	8.03549	25.6322	6.08142	8.23998	0.172037	4.49861	1.58004	FFUJ_10043	related to PMU1-high copy suppressor of ts tps2 mutant phenotype
FFUJ_09996-E1	IX	552459	554343	+	2.57354e-06	0.000187587	-1.78132	6.73069	2.04259	0.568282	0.0657306	0.589725	0.44196	0.138557	0.0887943	FFUJ_09996	related to UDP-galactopyranose mutase
FFUJ_06633-E1	VI	4071345	4073591	-	2.33426e-05	0.00121151	-1.78328	5.27456	1.46314	5.45804	0.502613	3.05589	0.441032	2.21688	0.068383	FFUJ_06633	uncharacterized protein
FFUJ_08367-E1	VII	2449443	2454453	+	3.3582e-06	0.000233307	-1.78427	13.9715	4.03007	16.4332	3.99584	6.05762	1.87687	0.757326	0.791762	FFUJ_08367	uncharacterized protein
FFUJ_11861-E5	XI	1676683	1681947	-	1.8554e-14	5.6248e-12	-1.78692	22.4599	6.38046	30.3835	4.82982	5.58463	0.343781	7.18229	1.40887	FFUJ_11861	related to nitric-oxide synthase%2C salivary gland
FFUJ_12585-E1	VIII	2313680	2315399	+	0.00155942	0.0343264	-1.80165	5.67233	1.61155	1.47879	0.379109	0.221582	0.672672	0.672648	0.224239	FFUJ_12585	related to pentalenene synthase
FFUJ_06661-E1	VI	4137642	4138568	-	0.00061751	0.0171603	-1.80492	11.8289	3.43299	4.269	0.656114	1.88619	1.0101	1.84752	0.139752	FFUJ_06661	uncharacterized protein
FFUJ_14750-E1	IV	2960515	2961291	-	8.38958e-10	1.38159e-07	-1.80555	7.70224	2.181	5.61658	1.42519	1.78565	0.242121	1.91386	0.406889	FFUJ_14750	uncharacterized protein
FFUJ_03775-E2	II	4831855	4835264	-	0.00169385	0.0365603	-1.8148	0.308844	0.0933454	0.105982	0.0369868	0.0914378	0.0471334	0.0278735	0.0389414	FFUJ_03775	uncharacterized protein
FFUJ_02784-E3	III	2136649	2139268	-	2.80611e-07	2.58142e-05	-1.84086	18.7947	5.32743	25.1702	5.80603	4.92195	1.22556	5.57352	1.61257	FFUJ_02784	uncharacterized protein
FFUJ_12698-E2	VIII	2654437	2655673	-	7.42886e-06	0.000471874	-1.84203	43.3094	11.5742	56.8915	10.06	7.73787	2.89272	4.65098	4.53716	FFUJ_12698	uncharacterized protein
FFUJ_12558-E1	VIII	2245670	2246509	+	0.000220182	0.00779049	-1.84908	21.4572	6.22812	27.9935	5.60632	7.39997	1.80934	15.6333	3.55878	FFUJ_12558	uncharacterized protein
FFUJ_06876-E1	V	443613	444477	+	0.000259761	0.00883917	-1.86604	2.71512	0.732696	3.49069	0.327426	0.649932	0.206841	0.691152	0.210377	FFUJ_06876	uncharacterized protein
FFUJ_10761-E1	X	1469215	1472013	+	1.36271e-08	1.81772e-06	-1.87727	12.6174	3.24428	5.49583	1.45249	7.18519	0.702396	3.23865	0.157083	FFUJ_10761	related to TOB3 (member of AAA-ATPase family)
FFUJ_10146-E1	IX	154752	155678	+	0.000564115	0.0160785	-1.87853	19.6849	5.01187	26.9609	3.51395	5.80223	2.18973	3.64788	1.1367	FFUJ_10146	uncharacterized protein
FFUJ_10764-E1	X	1480148	1482826	+	6.97873e-08	7.63027e-06	-1.90059	3.53623	0.983638	2.82259	0.512992	0.973307	0.308342	0.550064	0.0375915	FFUJ_10764	related to sexual differentiation process protein isp4
FFUJ_03773-E1	II	4838101	4839048	+	0.000499467	0.0146105	-1.91416	2.65554	0.66903	1.80656	0.82945	0.962206	0.418545	0.366796	0.276174	FFUJ_03773	uncharacterized protein
[truncated: 44 more rows]

## Sheet: Upregulated in carP (dark)
Probe	Chromosome	Start	End	Probe Strand	P-value (SG268_0 WT_0 DESeq stats p<0.05 after correction)	FDR (SG268_0 WT_0 DESeq stats p<0.05 after correction)	Log2 Fold Change (SG268_0 WT_0 DESeq stats p<0.05 after correction)	SG268_0	SG268_60	WT_0	WT_60	SG268_0_desv	SG268_60_desv	WT_0_desv	WT_60_desv	Gene ID	Description
[truncated: 71 more rows]

[truncated: 3 more sheets: Downregulated in carP (dark), Upregulated in carP (light), Downregulated in carP (light)]
