# Supplementary material for: The carP lncRNA Is a carS-Related Regulatory Element with Broad Effects on the Fusarium fujikuroi Transcriptome
Source: Noncoding RNA. 2021 Aug 2;7(3):46. doi: 10.3390/ncrna7030046 (PMC8395912; doi:10.3390/ncrna7030046)
Supplement: Supplementary file 1 [file ncrna-07-00046-s001.zip › Supplementary Table S2. Clusters Heat map.xlsx]

## Sheet: Legend
Supplementary Table S2
Clusters of genes according to their induction or repression pattern in the wild strain and carP mutant
Set of genes corresponding to the categories indicated in Figure 2D
Average expression values (TPM) for the listed genes in the two strains in the dark or after 1h illumination are indicated in columns B-E (red color)
Standard deviation values for the listed genes under all tested conditions are indicated in columns F-I (blue color)

## Sheet: Cluster I
Gene	SG268_0	SG268_60	WT_0	WT_60	SG268_0_desv	SG268_60_desv	WT_0_desv	WT_60_desv	ID	Chromosome	Start	End	Probe Strand	Description
FFUJ_07037	115.04	45.7107	83.7473	20.9897	74.1438	18.2487	53.529	2.72535	FFUJ_07037	V	894359	894826	+	uncharacterized protein
FFUJ_09281	18.797	8.11983	15.3623	3.68126	10.4502	1.8378	7.59661	0.33972	FFUJ_09281	IX	2704884	2705246	-	uncharacterized protein
FFUJ_02255	43.5507	19.3395	35.9319	8.66559	7.73181	2.20468	1.00664	0.937011	FFUJ_02255	III	417533	418864	+	related to agglutinin isolectin 1 precursor
FFUJ_10753	8.64517	2.99575	7.37643	1.08477	5.47677	1.25007	5.0767	0.159443	FFUJ_10753	X	1451150	1452495	-	related to endopeptidase K
FFUJ_06633	5.27456	1.46314	5.45804	0.502613	3.05589	0.441032	2.21688	0.068383	FFUJ_06633	VI	4071345	4073591	-	uncharacterized protein
FFUJ_07775	8.00466	7.14387	7.73223	3.18393	1.00303	1.03755	1.00763	0.545931	FFUJ_07775	V	3267727	3268926	-	uncharacterized protein
FFUJ_04033	2.65899	2.24447	2.44515	0.894207	0.789941	0.950988	0.264218	0.249029	FFUJ_04033	II	4175923	4178380	+	uncharacterized protein
FFUJ_07325	3.01981	2.28343	2.54809	0.750168	0.878508	0.256637	0.51338	0.144212	FFUJ_07325	V	1754489	1756696	-	related to acetyl coenzyme A synthetase
FFUJ_02030	2.64267	1.97214	2.4457	0.634122	1.08328	0.536122	0.465493	0.203317	FFUJ_02030	I	163844	164922	+	uncharacterized protein
FFUJ_06666	65.124	59.8615	53.7794	22.9392	48.5775	37.6458	11.9069	3.6405	FFUJ_06666	VI	4151213	4153283	+	related to myo-inositol transport protein ITR1
FFUJ_11063	28.1008	25.6102	22.4411	9.87718	14.4784	10.1739	2.33738	1.3098	FFUJ_11063	X	2196912	2198386	+	related to fructosyl amino acid oxidase
FFUJ_14601	3.01762	2.59207	2.31583	0.791637	1.76649	1.41219	0.848372	0.0998592	FFUJ_14601	IV	2604602	2609251	+	uncharacterized protein
FFUJ_10799	3.54618	2.89071	2.69654	0.772184	1.98537	1.36378	1.40495	0.139668	FFUJ_10799	X	1584564	1586152	+	related to oxalate decarboxylase
FFUJ_00088	2.97907	2.36942	2.15028	1.05404	1.50002	0.544927	1.12087	0.382439	FFUJ_00088	I	6345274	6348966	+	uncharacterized protein
FFUJ_12837	2.35344	1.87861	1.66802	0.712299	1.12803	0.626765	0.296773	0.16877	FFUJ_12837	VIII	2981917	2984522	-	related to thermostable alkaline protease precursor
FFUJ_09778	6.92105	4.56003	3.94475	2.00052	2.93608	1.81035	2.10335	0.519672	FFUJ_09778	IX	1235123	1236881	-	related to multidrug resistant protein
FFUJ_12882	2.16779	1.36668	1.15642	0.378573	1.4161	0.7809	0.344761	0.144902	FFUJ_12882	VIII	3068656	3070293	+	uncharacterized protein
FFUJ_10003	11.5184	7.99315	7.41218	3.67296	1.70017	0.766577	1.10527	0.58034	FFUJ_10003	IX	536168	537403	-	related to TRI7-trichothecene biosynthesis gene cluster
FFUJ_10853	26.8718	15.929	13.9403	4.83024	17.8989	6.72758	9.27345	2.09903	FFUJ_10853	X	1700158	1701228	+	related to Putative sterigmatocystin biosynthesis lipase/esterase STCI
FFUJ_06789	1.7779	1.15266	1.01677	0.290169	1.14935	0.623475	0.75362	0.162099	FFUJ_06789	V	223067	225244	-	uncharacterized protein
FFUJ_08823	37.9743	18.0553	14.9144	3.69257	26.1104	5.52411	13.6717	1.66936	FFUJ_08823	VII	872906	873286	+	uncharacterized protein
FFUJ_01169	31.4399	23.3862	19.8995	10.7751	2.80122	2.27123	3.89788	3.5436	FFUJ_01169	I	3020015	3022792	-	uncharacterized protein
FFUJ_11727	1.39436	1.00664	0.828048	0.276149	0.541034	0.481031	0.311139	0.0904983	FFUJ_11727	XI	1367848	1371228	+	related to small s protein
FFUJ_05653	5.49394	3.9793	3.18884	1.44825	0.366131	0.410516	1.65852	0.745113	FFUJ_05653	VI	984887	987509	+	uncharacterized protein
FFUJ_03846	5.46085	3.62473	2.46757	0.740638	3.0981	0.833002	1.31288	0.179941	FFUJ_03846	II	4641521	4642330	+	uncharacterized protein
FFUJ_12020	59.1904	37.4784	22.8265	5.61022	36.1551	24.2922	7.24617	2.205	FFUJ_12020	XI	2068482	2076919	-	polyketide synthase
FFUJ_06660	5.04955	3.19346	2.44503	0.93012	1.69836	0.733185	0.884913	0.118021	FFUJ_06660	VI	4131359	4137280	-	related to ankyrin 1
FFUJ_11569	243.923	120.066	75.511	25.911	146.417	52.8972	62.918	16.2701	FFUJ_11569	XI	969681	971436	+	related to 4-coumarate--CoA ligase
FFUJ_11292	7.82869	4.3682	3.89329	1.89284	3.70249	1.43341	3.07528	0.88283	FFUJ_11292	XI	237700	242400	+	probable ABC1 transport protein
FFUJ_06547	34.7376	13.7663	10.9307	3.69898	33.2873	7.3812	10.1578	1.93106	FFUJ_06547	VI	3863542	3865324	+	probable monosaccharide transporter
FFUJ_05999	6.97517	4.04821	3.48227	1.6152	0.685008	1.09238	0.487087	0.327197	FFUJ_05999	VI	2100347	2102996	+	uncharacterized protein
FFUJ_14652	6.99955	3.27849	2.4341	0.534845	6.1505	2.26758	2.7798	0.485154	FFUJ_14652	IV	2721056	2722044	-	related to 15-hydroxyprostaglandin dehydrogenase
FFUJ_12583	2.43955	1.12566	0.800206	0.258108	1.32068	0.764025	0.370318	0.075956	FFUJ_12583	VIII	2307420	2309613	+	uncharacterized protein
FFUJ_02181	11.2629	3.98432	2.82071	0.707148	6.27536	2.10928	1.33839	0.328913	FFUJ_02181	III	243136	245379	-	related to ceramidase
FFUJ_02054	32.4463	15.1886	23.9866	5.33309	16.866	4.30901	7.4743	1.07315	FFUJ_02054	I	85344	86887	+	related to methyltransferase
FFUJ_03541	4.94913	3.32211	3.89721	1.48062	2.2467	1.08	0.559135	0.0168694	FFUJ_03541	III	4655632	4656552	-	Weak similarity to Y.pseudotuberculosis CDP-3%2C6-dideoxy-D-glycero-L-glycero-4-hexulose-5-epimerase
FFUJ_10194	7.8203	4.13438	5.13252	0.917831	7.55204	3.36283	4.01155	0.31695	FFUJ_10194	IX	28514	30462	+	related to general amidase
FFUJ_03542	4.74484	2.97016	3.64969	1.28773	2.36461	1.08508	1.40481	0.129113	FFUJ_03542	III	4657040	4658350	+	related to C6 finger domain protein
FFUJ_10556	0.990857	0.539662	0.743921	0.0687721	0.627135	0.102453	0.335393	0.0443007	FFUJ_10556	X	946554	948503	-	related to heterokaryon incompatibility protein
FFUJ_02685	13.5665	7.91046	8.97625	3.32176	6.0338	3.68119	2.14428	1.06608	FFUJ_02685	III	1786325	1788395	-	related to acid phosphatase
FFUJ_14752	5.94273	3.98947	4.23887	1.68074	3.41117	1.53638	1.36851	0.152122	FFUJ_14752	IV	2967473	2968849	+	uncharacterized protein
FFUJ_14661	250.421	89.9035	96.2537	8.41546	1.90583	32.1111	20.8308	1.02195	FFUJ_14661	IV	2742523	2743106	+	related to DUF614 domain protein
FFUJ_12021	3.9024	2.31042	2.36804	0.597504	2.01995	0.908011	1.96531	0.575111	FFUJ_12021	XI	2078874	2083880	-	related to multidrug resistance protein
FFUJ_10761	12.6174	3.24428	5.49583	1.45249	7.18519	0.702396	3.23865	0.157083	FFUJ_10761	X	1469215	1472013	+	related to TOB3 (member of AAA-ATPase family)
FFUJ_06662	3.12404	1.14496	1.73059	0.441863	0.712276	0.153291	0.0765615	0.124411	FFUJ_06662	VI	4139026	4142163	+	related to microbial serine proteinase
FFUJ_10162	19.1547	8.20845	12.0245	2.90387	1.4497	2.05518	2.81759	0.680469	FFUJ_10162	IX	116825	118776	+	related to protein-arginine deiminase type II
FFUJ_00260	43.3885	15.0125	20.8097	5.08517	6.55978	6.52897	5.52224	0.36468	FFUJ_00260	I	5847312	5848692	+	related to integral membrane protein PTH11
FFUJ_03721	28.6982	5.73242	11.5584	0.886297	1.78829	3.01706	1.01054	0.439214	FFUJ_03721	II	4979490	4980435	-	uncharacterized protein
FFUJ_05494	48.4312	23.0412	24.7135	9.222	19.8029	8.54385	13.9372	2.39867	FFUJ_05494	VI	416280	416906	-	related to GNAT family acetyltransferase
FFUJ_04787	10.7743	3.88575	4.34685	0.851721	1.57157	0.247552	0.573888	0.245709	FFUJ_04787	II	1603157	1604013	+	uncharacterized protein
FFUJ_06661	11.8289	3.43299	4.269	0.656114	1.88619	1.0101	1.84752	0.139752	FFUJ_06661	VI	4137642	4138568	-	uncharacterized protein
FFUJ_10794	1.47814	0.44707	0.585811	0	1.68265	0.534564	0.987685	0	FFUJ_10794	X	1559350	1562040	-	uncharacterized protein
FFUJ_00342	1.38197	1.73946	1.15273	0.604821	0.126102	0.261199	0.291525	0.132769	FFUJ_00342	I	5656441	5657753	-	uncharacterized protein
FFUJ_05222	2.19655	2.73275	1.85364	0.655943	1.27411	0.777106	0.196692	0.293241	FFUJ_05222	II	299786	300274	-	uncharacterized protein
FFUJ_05952	12.5587	17.9353	8.38615	7.31341	7.88545	10.2451	1.92382	0.732635	FFUJ_05952	VI	1947783	1949603	-	probable GUT1-glycerol kinase
FFUJ_12808	2.53186	5.33606	1.38056	0.919333	1.09922	3.71485	0.771435	0.513776	FFUJ_12808	VIII	2912847	2913825	-	related to bifunctional 4-hydroxyphenylacetate degradation enzyme
FFUJ_09667	8.12766	10.3525	5.9306	4.4904	4.42102	4.66162	1.89967	1.02214	FFUJ_09667	IX	1615069	1615956	+	related to delta-24-sterol methyltransferase
FFUJ_14151	0.48956	0.781144	0.275365	0.0941719	0.234668	0.135588	0.337563	0.0818845	FFUJ_14151	XII	485221	486717	+	uncharacterized protein
FFUJ_14804	1.16302	1.80901	0.777705	0.340496	0.804335	0.612205	0.273648	0.179602	FFUJ_14804	IV	3109979	3110569	+	probable 3-octaprenyl-4-hydroxybenzoate carboxy-lyase
FFUJ_11415	5.93496	6.64852	3.92229	2.92702	1.46498	1.70977	0.949759	0.696684	FFUJ_11415	XI	521108	522666	+	related to multidrug resistant protein
FFUJ_12809	2.24569	2.73685	1.35155	0.866891	0.836292	0.692682	0.866424	0.387561	FFUJ_12809	VIII	2914135	2915241	+	related to 2%2C3-dihydroxybiphenyl-1%2C2-dioxygenase
FFUJ_06213	136.171	173.668	77.7962	53.0772	84.7587	68.1675	27.7064	5.74504	FFUJ_06213	VI	2845302	2847107	-	probable DAL7-malate synthase 2
FFUJ_10944	14.0462	16.7068	8.05306	6.20038	5.08624	3.01634	1.92427	1.01181	FFUJ_10944	X	1912350	1914461	-	uncharacterized protein
FFUJ_00744	4.04449	5.45406	1.60388	0.836652	1.88094	1.87001	0.334507	0.0466386	FFUJ_00744	I	4378472	4378807	-	uncharacterized protein
FFUJ_14119	4.40867	5.02795	1.92584	1.37568	3.22365	3.1677	1.43685	0.650815	FFUJ_14119	XII	596126	596985	-	related to delta3-cis-delta2-trans-enoyl-CoA isomerase
FFUJ_10610	3.4404	4.10101	1.21179	0.698356	1.92178	1.12991	0.714379	0.451026	FFUJ_10610	X	1086817	1087326	-	uncharacterized protein
FFUJ_11016	27.7641	33.2003	11.4978	8.7584	30.8221	28.5533	0.712689	2.9344	FFUJ_11016	X	2078980	2080753	-	related to myo-inositol transport protein ITR1
FFUJ_12621	1.89456	2.42237	0.563322	0.314338	0.712671	1.73576	0.0515895	0.180243	FFUJ_12621	VIII	2490536	2491610	+	related to cellulose binding protein CEL1
FFUJ_14278	4.93303	5.22753	3.95204	2.13818	1.79566	1.76649	0.161968	0.246806	FFUJ_14278	V	4432198	4432722	-	uncharacterized protein
FFUJ_06511	2.98246	3.08415	2.19085	1.228	1.87698	0.872786	0.946676	0.496979	FFUJ_06511	VI	3763279	3764137	+	related to RTM1 protein
FFUJ_09657	3.11435	3.25022	1.77243	0.792634	2.17566	1.46866	0.819405	0.494422	FFUJ_09657	IX	1642584	1643247	+	related to glutamine rich protein%2C nitrogen starvation-induced
FFUJ_04360	28.8406	23.72	17.9572	10.3571	12.9665	6.62146	8.96291	2.97147	FFUJ_04360	II	3103184	3104272	+	related to D-arabinitol 2-dehydrogenase
FFUJ_05510	12.2186	9.82029	6.02621	2.50708	7.3241	3.43758	2.93907	0.660316	FFUJ_05510	VI	445004	446393	+	related beta-lactamase
FFUJ_02653	126.711	115.443	75.498	44.9866	18.8241	44.5059	15.7826	15.376	FFUJ_02653	III	1668632	1671203	-	related to malate dehydrogenase (oxaloacetate-decarboxylating) (NADP+)
FFUJ_09706	84.9985	74.9365	50.4567	23.9029	27.33	8.519	15.119	7.8297	FFUJ_09706	IX	1506666	1507591	-	related to dehydrogenases with different specificities (related to short-chain alcohol dehydrogenases)
FFUJ_14002	3.74434	3.3784	1.98321	0.637608	3.02821	2.39209	1.38309	0.101887	FFUJ_14002	VIII	213458	214168	-	uncharacterized protein
FFUJ_00089	1.33286	1.21638	0.671869	0.3747	0.349442	0.104994	0.278832	0.13956	FFUJ_00089	I	6340896	6344788	+	uncharacterized protein
FFUJ_03617	13.5945	11.3547	5.63034	3.75433	2.68861	2.50704	1.584	1.34841	FFUJ_03617	III	4829522	4830395	+	uncharacterized protein
FFUJ_10319	108.988	90.0265	52.9266	36.0934	27.4786	21.5195	33.5805	20.6557	FFUJ_10319	X	270098	271255	+	uncharacterized protein
FFUJ_10163	56.6409	31.0216	6.19919	1.40246	20.7558	18.3959	1.0437	0.378855	FFUJ_10163	IX	114408	115865	+	uncharacterized protein
FFUJ_00021	109.34	83.9587	36.7655	20.5469	62.5605	59.1863	23.7898	7.02991	FFUJ_00021	I	6493106	6493867	+	related to NonF protein%2C involved in nonactin biosynthesis
FFUJ_10464	13.8078	9.88061	3.3627	1.36891	15.2338	11.3396	0.461998	0.328048	FFUJ_10464	X	638658	639789	+	related to D-arabinitol 2-dehydrogenase
FFUJ_10771	46.3068	42.3523	22.3759	16.4214	15.7263	25.2436	2.75117	3.13324	FFUJ_10771	X	1498362	1499581	-	uncharacterized protein
FFUJ_07946	8.46571	8.02258	3.44339	1.95863	3.72958	4.43579	0.717502	0.678302	FFUJ_07946	V	3809978	3810850	+	probable alpha/beta fold family hydrolase
FFUJ_00563	206.253	199.36	46.0816	24.0956	141.856	197.425	12.238	15.5432	FFUJ_00563	I	4983886	4984117	-	uncharacterized protein
FFUJ_14654	4.66504	4.74281	1.43051	0.571581	2.04825	1.7924	0.490581	0.284167	FFUJ_14654	IV	2724859	2725830	+	related to short-chain alcohol dehydrogenase
FFUJ_03543	100.016	69.5027	17.1216	10.9946	41.2024	36.0932	2.22415	2.18829	FFUJ_03543	III	4660700	4661462	+	uncharacterized protein
FFUJ_11186	3.65084	2.81368	0.800995	0.395058	0.818113	0.746384	0.530436	0.193052	FFUJ_11186	X	2481962	2482870	+	related to endo-1%2C3-beta-glucanase
FFUJ_05746	7.14683	4.3619	0.972367	0.31139	3.14674	1.28937	0.434453	0.158047	FFUJ_05746	VI	1295557	1297423	+	related to major facilitator MirA
FFUJ_14435	2962.78	2415.09	1738.87	1076.5	712.347	528.677	379.596	254.442	FFUJ_14435	IV	2347853	2348104	+	uncharacterized protein
FFUJ_10318	142.91	93.0881	46.6831	18.8893	31.7993	17.2713	36.2347	15.3235	FFUJ_10318	X	266578	268242	-	uncharacterized protein
FFUJ_05744	3.69668	2.92022	1.70109	0.850118	1.87311	1.11298	0.238572	0.402111	FFUJ_05744	VI	1281955	1283287	+	related to dis1-suppressing protein kinase dsk1
FFUJ_11570	244.453	169.73	72.0275	33.0355	175.13	135.026	77.1833	29.9935	FFUJ_11570	XI	973124	974484	+	uncharacterized protein
FFUJ_05745	51.5085	33.9171	19.3066	9.75111	14.7427	4.51121	3.1272	2.58669	FFUJ_05745	VI	1289060	1291633	+	uncharacterized protein
FFUJ_12584	15.6657	9.26186	5.62847	2.20256	4.34666	0.667249	1.51555	0.764657	FFUJ_12584	VIII	2311939	2312985	-	uncharacterized protein
FFUJ_09184	24.8141	9.89675	3.91641	0.391303	13.5822	7.65599	2.55243	0.122226	FFUJ_09184	IX	2941000	2942628	-	related to class I alpha-mannosidase 1B
FFUJ_07733	12.0787	5.84569	3.30872	1.11788	3.52931	2.42374	0.97181	0.192189	FFUJ_07733	V	3176015	3176903	-	uncharacterized protein
FFUJ_14300	203.097	54.992	22.4974	4.82056	111.674	44.6142	8.84066	2.50089	FFUJ_14300	V	4383244	4383674	+	uncharacterized protein
FFUJ_00689	27.5667	10.7666	4.92689	1.75985	2.87156	3.16324	1.07813	0.295581	FFUJ_00689	I	4551861	4553388	+	related to TOS1 Target of SBF
FFUJ_10428	25.1618	9.16878	4.20027	1.23862	19.6995	7.87458	1.32625	0.879191	FFUJ_10428	X	549455	550214	-	probable cutinase 1 precursor
FFUJ_10386	1.24502	0.8062	0.33803	0.155221	0.194467	0.197941	0.14666	0.0584103	FFUJ_10386	X	448648	449719	+	uncharacterized protein
FFUJ_12118	59.811	31.487	11.1285	5.71474	18.2152	6.992	3.16367	4.43326	FFUJ_12118	VIII	933713	935658	+	probable cysteine synthase B
FFUJ_03814	43.9663	24.6198	8.69192	4.32685	4.86754	4.53025	3.44673	2.17938	FFUJ_03814	II	4718184	4719029	-	uncharacterized protein
FFUJ_10889	32.7021	15.9591	4.83754	1.87367	12.5536	8.34518	1.40683	0.877046	FFUJ_10889	X	1787031	1789076	+	galactose oxidase precursor
FFUJ_11842	13.766	8.33047	4.12841	2.41415	9.21366	5.64685	0.929927	0.454245	FFUJ_11842	XI	1641424	1641740	+	uncharacterized protein
FFUJ_07819	2.0674	1.42581	0.768236	0.349207	1.88196	0.286969	0.336603	0.170392	FFUJ_07819	V	3407185	3408387	-	uncharacterized protein
FFUJ_11613	9.29528	4.38185	1.27529	0.0891326	4.54713	3.79664	0.184615	0.101688	FFUJ_11613	XI	1073057	1074173	-	uncharacterized protein
FFUJ_03597	11.2071	6.48442	2.05445	0.4996	2.99159	4.22105	1.6727	0.215052	FFUJ_03597	III	4776904	4778190	+	uncharacterized protein
FFUJ_07854	24.9536	19.6514	13.0116	8.99641	6.53993	5.22935	4.46862	4.16889	FFUJ_07854	V	3530515	3531621	-	uncharacterized protein
FFUJ_05183	0.893461	0.881774	0.274592	0.248926	0.586547	0.517424	0.0820831	0.104264	FFUJ_05183	II	403255	406146	-	related to PNG1-protein with de-N-glycosylation function (N-glycanase)
FFUJ_05645	4.19553	4.2593	1.00569	1.0429	1.01748	2.01049	0.726079	0.536562	FFUJ_05645	VI	944954	946723	+	uncharacterized protein
FFUJ_05529	74.4733	76.7564	18.2812	18.8343	86.5051	55.1386	4.11581	2.0775	FFUJ_05529	VI	490675	491520	+	related to 3-hydroxybutyryl-CoA dehydratase
FFUJ_03607	2.37287	2.93581	0.432021	0.404725	1.45641	2.15395	0.0668456	0.0927455	FFUJ_03607	III	4808256	4810112	+	related to arachidonate 5-lipoxygenase
FFUJ_10609	37.409	34.2023	4.20625	2.93768	7.28604	4.15064	0.867998	0.781261	FFUJ_10609	X	1083943	1085238	-	related to C4-dicarboxylate transport protein mae1
FFUJ_11554	8.29968	8.27689	1.17572	0.616786	2.40149	3.72435	0.414498	0.135677	FFUJ_11554	XI	934621	936010	-	related to L-fucose permease
FFUJ_10839	18.9847	16.7918	6.61692	5.3362	9.89496	6.42638	1.87183	2.25326	FFUJ_10839	X	1669861	1670982	-	related to ADH3-alcohol dehydrogenase III
FFUJ_08713	9.81733	6.85605	0.734028	0.400616	2.55654	2.66747	0.150378	0.127867	FFUJ_08713	VII	1207282	1209743	-	uncharacterized protein
FFUJ_03618	0.652205	0.563449	0.18216	0.136746	0.268936	0.144036	0.065293	0.139925	FFUJ_03618	III	4830561	4833203	-	related to beta-glucosidase
FFUJ_06773	1.08384	0.847986	0.0456675	0.0103048	0.214112	0.251234	0.0395813	0.0178485	FFUJ_06773	V	185441	187279	-	probable rhamnogalacturonase A precursor
FFUJ_10514	112.25	69.1811	0.56687	0.462817	31.1797	34.372	0.462167	0.127825	FFUJ_10514	X	828228	829002	-	uncharacterized protein
FFUJ_04585	6.73598	5.60652	1.66972	1.62681	1.86999	2.45331	1.22067	1.04911	FFUJ_04585	II	2333621	2335024	+	uncharacterized protein
FFUJ_09084	7.00185	3.16509	0.598659	0.216479	1.46425	1.9275	0.174027	0.165042	FFUJ_09084	VII	183746	185882	+	uncharacterized protein
FFUJ_10517	42.9916	33.1977	14.1273	12.995	8.57711	11.1602	7.49176	3.41495	FFUJ_10517	X	834988	837027	-	probable galactose oxidase
FFUJ_10555	2.3773	1.57759	0.136057	0.0680065	0.56175	0.572394	0.0294016	0.0918686	FFUJ_10555	X	944199	945737	-	related to GPI anchored protein
FFUJ_02060	13.1886	9.34505	2.25005	2.30917	10.8133	5.06966	0.504448	1.13589	FFUJ_02060	I	71811	72821	+	uncharacterized protein
FFUJ_09384	25.7186	15.7249	4.91872	4.91053	4.08774	5.09034	2.45916	1.58051	FFUJ_09384	IX	2454836	2455600	-	uncharacterized protein
FFUJ_09392	7.94551	4.12258	0.229822	0.18225	13.273	6.15439	0.0915682	0.109574	FFUJ_09392	IX	2435730	2436623	+	uncharacterized protein
FFUJ_10364	4.78573	3.90596	2.29009	2.21663	1.99472	1.09625	0.161539	1.11873	FFUJ_10364	X	406583	407587	+	uncharacterized protein
FFUJ_12586	4.48909	3.08286	1.18829	1.00378	3.30968	0.954661	0.0868854	0.393525	FFUJ_12586	VIII	2317553	2319354	+	probable glucan 1%2C4-alpha-glucosidase
FFUJ_11724	2.17721	1.41543	0.261244	0.113455	1.63894	0.946026	0.1423	0.146765	FFUJ_11724	XI	1361204	1362233	-	related to Y.lipolytica GPR1 protein and Fun34p
FFUJ_12117	186.777	129.906	49.8101	40.9659	82.4318	75.6481	29.7691	40.3049	FFUJ_12117	VIII	930225	932321	-	related to tetracycline efflux protein (otrb)
FFUJ_09996	6.73069	2.04259	0.568282	0.0657306	0.589725	0.44196	0.138557	0.0887943	FFUJ_09996	IX	552459	554343	+	related to UDP-galactopyranose mutase
FFUJ_02202	3.80285	1.5287	0.435071	0.0401464	2.16553	1.1548	0.171001	0.0695355	FFUJ_02202	III	289829	290460	-	uncharacterized protein
FFUJ_14072	3.28583	1.0521	0.167325	0.0109936	1.96028	1.10911	0.0830023	0.0190415	FFUJ_14072	VIII	39530	40996	-	uncharacterized protein
FFUJ_12578	3.07221	0.991024	0.188156	0	0.308388	0.620995	0.0712618	0	FFUJ_12578	VIII	2297623	2297937	-	uncharacterized protein
FFUJ_02203	1.46404	0.412502	0	0	0.433519	0.22168	0	0	FFUJ_02203	III	292659	294068	+	related to integral membrane protein
FFUJ_14321	8.23019	4.08183	2.09182	2.29434	5.19165	2.23845	1.58007	1.22623	FFUJ_14321	V	4329262	4330672	-	related to integral membrane protein
FFUJ_03329	114.562	68.7178	35.0992	36.9074	48.8097	23.5561	1.02181	1.04217	FFUJ_03329	III	3987527	3988654	+	uncharacterized protein
FFUJ_14063	0.598604	0.149083	0.0236144	0	0.385476	0.114542	0.0207399	0	FFUJ_14063	VIII	60682	64218	+	uncharacterized protein
FFUJ_00069	1.64024	0.305441	0.107097	0.0202461	0.489827	0.208975	0.0640456	0.0350672	FFUJ_00069	I	6393052	6395411	+	related to glucan 1%2C3-beta-glucosidase
FFUJ_14071	2.19351	0.579911	0.307605	0.034546	1.02336	0.38649	0.231771	0.0598355	FFUJ_14071	VIII	41737	43632	+	related to chitin synthase/hyaluronan synthase (glycosyltransferases)
FFUJ_09334	4.66719	1.46201	1.0006	0.644052	4.04515	0.999343	0.37878	0.268659	FFUJ_09334	IX	2576528	2578887	+	related to myo-inositol transport protein ITR1
FFUJ_02308	1.13032	0.385163	0.246188	0.102228	0.496734	0.360545	0.129859	0.0615188	FFUJ_02308	III	556186	557602	+	uncharacterized protein
FFUJ_10406	2.08361	0.700297	0.686208	0.322317	0.934128	0.556126	0.113555	0.251077	FFUJ_10406	X	497758	498603	+	uncharacterized protein
FFUJ_12585	5.67233	1.61155	1.47879	0.379109	0.221582	0.672672	0.672648	0.224239	FFUJ_12585	VIII	2313680	2315399	+	related to pentalenene synthase

## Sheet: Cluster II
Gene	SG268_0	SG268_60	WT_0	WT_60	SG268_0_desv	SG268_60_desv	WT_0_desv	WT_60_desv	ID	Chromosome	Start	End	Probe Strand	Relevant gene	Description
FFUJ_06646	1.08905	1.948	0.572311	0.733577	0.871708	0.876676	0.237689	0.308714	FFUJ_06646	VI	4101803	4103998	-	carS	uncharacterized protein
FFUJ_03313	1.60012	2.94782	0.903323	1.10658	0.5567	0.548385	0.117861	0.14998	FFUJ_03313	III	3933552	3935478	-		uncharacterized protein
FFUJ_05996	6.82075	13.6209	5.17958	4.39227	4.48667	8.12743	0.488909	1.11622	FFUJ_05996	VI	2089115	2090373	-		related to D-arabinitol 2-dehydrogenase
FFUJ_04015	1.27051	3.23374	0.736634	0.750715	0.887227	1.91035	0.336053	0.608209	FFUJ_04015	II	4220841	4221834	+		related to phosphatidylcholine-sterol acyltransferase precursor
FFUJ_06962	0.393654	1.02688	0.193422	0.354553	0.201084	0.169265	0.0765118	0.0954512	FFUJ_06962	V	697089	698795	-		probable maltase
FFUJ_04959	108.107	457.376	80.5453	144.511	43.5049	85.1152	5.68028	10.868	FFUJ_04959	II	1064028	1064294	+		uncharacterized protein
FFUJ_10369	6.34703	18.0137	3.12304	6.24219	3.53701	6.82011	1.75939	1.98056	FFUJ_10369	X	417884	418484	+		uncharacterized protein
FFUJ_07852	5.44419	14.9515	1.94525	5.11812	0.221174	1.81389	0.319539	0.116928	FFUJ_07852	V	3526480	3526955	+		uncharacterized protein
FFUJ_14667	1.87595	6.17028	0.219499	2.22839	1.4135	4.31086	0.198161	3.30898	FFUJ_14667	IV	2759582	2761524	+		probable catalase isozyme P
FFUJ_08033	4.46995	6.44168	1.69749	2.33639	0.717777	0.493066	0.662881	0.720005	FFUJ_08033	V	4077734	4078505	+		probable putative methyltransferase
FFUJ_01985	5.50056	8.68588	1.79915	2.60843	2.60977	1.64208	0.725073	0.532829	FFUJ_01985	I	288238	289373	+		putative trichothecene biosynthesis gene
FFUJ_13173	1.03074	1.36463	0.184874	0.393276	0.975848	0.53625	0.0833416	0.116171	FFUJ_13173	IV	587805	590408	+		uncharacterized protein
FFUJ_14803	1.67237	2.21203	0.498824	0.602578	0.396791	0.734755	0.0270497	0.189245	FFUJ_14803	IV	3107965	3109573	-		probable 3-polyprenyl-4-hydroxybenzoate decarboxylase and related decarboxylases
FFUJ_09690	2.17838	3.36502	0.689313	0.873895	0.750718	1.48164	0.0829388	0.258807	FFUJ_09690	IX	1554915	1556426	-		related to glutamyl-tRNA
FFUJ_03619	0.430833	0.596773	0.106744	0.0843728	0.235594	0.169802	0.0276861	0.0141621	FFUJ_03619	III	4833782	4835529	+		related to hexose transporter protein
FFUJ_08714	1.26694	2.25297	0.108191	0.593184	0.511154	1.10926	0.0134068	0.190896	FFUJ_08714	VII	1204913	1206703	+		uncharacterized protein
FFUJ_10767	1.93663	3.7313	0.300018	1.13971	1.42729	3.26665	0.0648331	0.546082	FFUJ_10767	X	1486455	1487556	-		uncharacterized protein
FFUJ_11945	189.91	250.382	15.5986	58.0571	252.015	144.212	6.47158	23.0551	FFUJ_11945	XI	1867643	1869207	-		probable hexokinase
FFUJ_05588	26.4839	44.9908	4.56695	14.9769	16.8053	29.6667	0.965759	5.16708	FFUJ_05588	VI	717195	718322	-		uncharacterized protein

## Sheet: Cluster III
Gene	SG268_0	SG268_60	WT_0	WT_60	SG268_0_desv	SG268_60_desv	WT_0_desv	WT_60_desv	ID	Chromosome	Start	End	Probe Strand	Relevant gene	Description
FFUJ_12794	0.0456249	0	0	2.19427	0.0790247	0	0	0.33909	FFUJ_12794	VIII	2863805	2864348	-		uncharacterized protein
FFUJ_06705	0.336462	0.207676	0.198266	4.77654	0.218354	0.18092	0.041181	1.62521	FFUJ_06705	V	19739	21313	-		uncharacterized protein
FFUJ_10897	0.0763727	0.0575864	0.0412693	0.796208	0.0797462	0.0504321	0.0459079	0.670054	FFUJ_10897	X	1804646	1805476	-		uncharacterized protein
FFUJ_11487	0.230165	0.193558	0.175258	1.36397	0.103976	0.140244	0.0826241	0.162384	FFUJ_11487	XI	702677	704817	-		related to ankyrin
FFUJ_09378	3.38917	2.82836	2.10727	47.4373	2.1948	1.72259	0.504324	10.6378	FFUJ_09378	IX	2475045	2475671	-		uncharacterized protein
FFUJ_02581	1.41868	1.42721	1.17169	9.35988	0.438924	0.441415	0.724428	1.5544	FFUJ_02581	III	1417136	1417946	+		uncharacterized protein
FFUJ_11486	1.77931	1.72348	1.36237	11.1641	1.4378	1.21072	0.164031	1.97871	FFUJ_11486	XI	701510	702304	-		probable Cyanamide hydratase
FFUJ_05834	0.187056	0.107918	0.0421134	1.12362	0.233265	0.0973121	0.0377853	1.00772	FFUJ_05834	VI	1556736	1557818	+		probable oxidoreductase CipA-like
FFUJ_12435	0.582921	0.685673	0.738258	2061.22	0.148566	0.600381	0.594973	613.204	FFUJ_12435	VIII	1964106	1964406	+		uncharacterized protein
FFUJ_11801	0	0	0.0120175	54.6799	0	0	0.0208148	26.8393	FFUJ_11801	XI	1540260	1542395	-	carX	related to lignostilbene alphabeta-dioxygenase I
FFUJ_02302	0	0.00877349	0.014663	65.2177	0	0.0151961	0.013156	69.1956	FFUJ_02302	III	543233	544759	+		related to pentafunctional arom polypeptide
FFUJ_06628	0	0	0	35.906	0	0	0	12.3881	FFUJ_06628	VI	4054956	4056024	-		related to NAD(P)H-dependent oxidoreductase
FFUJ_10322	0	0	0	0.787317	0	0	0	0.413742	FFUJ_10322	X	276702	278389	-		uncharacterized protein
FFUJ_11471	0	0	0.00438368	0.691934	0	0	0.00759276	0.366203	FFUJ_11471	XI	659035	661125	-		uncharacterized protein
FFUJ_10321	0.0189006	0	0.0797985	92.3715	0.0327368	0	0.0298627	32.2865	FFUJ_10321	X	275177	276298	-		probable alcohol dehydrogenase homolog Bli-4
FFUJ_03586	0.0728922	0.0616913	0.1018	9.61897	0.0869144	0.0594296	0.0421248	4.6957	FFUJ_03586	III	4752976	4754196	+		uncharacterized protein
FFUJ_11472	0	0.0504677	0.00437626	12.1983	0	0.0289496	0.00757991	5.38878	FFUJ_11472	XI	661699	665811	-		probable catalase isozyme P
FFUJ_14129	0	0.0174762	0	3.79562	0	0.0302697	0	1.59891	FFUJ_14129	XII	574318	575061	+		uncharacterized protein
FFUJ_03418	5.93146	5.37745	5.32431	1097.46	0.329229	2.62909	1.73875	175.544	FFUJ_03418	III	4301027	4301385	-		uncharacterized protein
FFUJ_01588	3.1892	3.16763	3.12942	7.33556	1.54985	1.24	0.309312	0.331701	FFUJ_01588	I	1551636	1552607	+		uncharacterized protein
FFUJ_03407	0.0638749	0.127813	0.105372	6.89859	0.110635	0.143255	0.063667	2.36333	FFUJ_03407	III	4275934	4276918	+		related to CTA1-catalase A%2C peroxisomal
FFUJ_10257	0	0.026624	0.0134897	0.921148	0	0.0256479	0.0233649	0.215049	FFUJ_10257	X	132717	134124	-		putative NADH cytb-reductase
FFUJ_00756	1.85093	1.94235	2.17676	22.1894	0.838407	0.869032	0.452319	3.8466	FFUJ_00756	I	4333218	4334926	-		related to UDP-glucuronosyltransferase 2C1 microsomal
FFUJ_09359	1.12073	1.10972	1.20176	6.07604	0.771506	0.71887	0.493115	0.743782	FFUJ_09359	IX	2520155	2521779	+		uncharacterized protein
FFUJ_13888	0.0304899	0.0176003	0.0715896	1.94906	0.0264512	0.0304847	0.0664329	1.00685	FFUJ_13888	VIII	497919	499321	-		related to ECM14-involved in cell wall biogenesis and architecture
FFUJ_09771	13.5725	13.3101	14.027	32.8617	7.0809	5.48815	2.45881	4.08433	FFUJ_09771	IX	1253201	1254727	-		uncharacterized protein
FFUJ_03411	1.33123	1.26058	1.32793	4.92342	0.612148	0.640599	0.147721	0.330584	FFUJ_03411	III	4284537	4285921	+		uncharacterized protein
FFUJ_10505	0.441457	1.02552	0.992177	98.2549	0.469487	0.386161	0.541823	15.9477	FFUJ_10505	X	805268	805945	-		uncharacterized protein
FFUJ_08281	0	0.277483	0.24517	19.3588	0	0.395279	0.222138	6.6984	FFUJ_08281	VII	2730605	2730985	-		uncharacterized protein
FFUJ_07962	0.279191	0.565878	0.499814	17.167	0.195457	0.476152	0.151622	4.01564	FFUJ_07962	V	3865992	3867772	+	carT	related to beta-carotene 15%2C15`-dioxygenase
FFUJ_06701	0	0.0773947	0.0636915	2.17296	0	0.134052	0.0288183	0.312277	FFUJ_06701	V	3676	4515	+		uncharacterized protein
FFUJ_07367	26.8535	32.0416	32.4459	193.543	7.59259	10.6128	14.6514	24.2137	FFUJ_07367	V	1913945	1915028	-		related to carrier protein YMC1%2C mitochondrial
FFUJ_05360	0	0.0383549	0.0540783	1.69796	0	0.0664327	0.0936664	0.545867	FFUJ_05360	VI	97095	97539	-		uncharacterized protein
FFUJ_01726	9.85882	10.6097	10.8323	34.633	4.40486	3.22967	0.688024	2.3159	FFUJ_01726	I	1108615	1110735	-		uncharacterized protein
FFUJ_01852	40.5365	42.4306	42.8186	87.2526	14.1812	13.4567	4.86383	6.58971	FFUJ_01852	I	670092	671283	-		related to NADPH quinone oxidoreductase homolog PIG3
FFUJ_09310	0.0227418	0.155189	0	4.30819	0.03939	0.161336	0	1.47588	FFUJ_09310	IX	2639347	2640541	-		related to NmrA-like family protein
FFUJ_10895	0.165703	0.780575	0.166854	76.4554	0.197579	0.457888	0.0776673	11.9674	FFUJ_10895	X	1801471	1802502	-		related to galactinol synthase
FFUJ_03970	0	0.141784	0	3.08909	0	0.0127057	0	2.4416	FFUJ_03970	II	4334500	4335000	-		uncharacterized protein
FFUJ_06800	0	0.0209341	0	0.242969	0	0.0181532	0	0.0107122	FFUJ_06800	V	244026	246281	-		uncharacterized protein
FFUJ_01785	7.44375	9.50237	7.90806	323.936	5.49054	6.89728	2.87635	69.6753	FFUJ_01785	I	916385	917125	-		uncharacterized protein
FFUJ_14546	7.95663	10.368	8.31827	183.33	3.8368	2.67332	2.59281	78.2823	FFUJ_14546	IV	2448461	2449177	-		uncharacterized protein
FFUJ_11804	0.183692	1.02336	0.482822	743.34	0.153544	0.724124	0.347113	295.154	FFUJ_11804	XI	1548342	1549523	+	carO	related to HSP30 heat shock protein Yro1p
FFUJ_07211	2.04139	2.62927	2.2344	16.0983	1.61476	1.79925	0.248883	4.01751	FFUJ_07211	V	1397373	1397720	-		probable conidiation protein 6 (con-6)
FFUJ_06163	3.7222	6.40208	4.90787	186.027	1.77898	2.9843	0.996492	46.2816	FFUJ_06163	VI	2669008	2670474	-		uncharacterized protein
FFUJ_03267	17.3566	23.8009	20.4105	284.345	7.68674	8.79873	5.53426	48.5386	FFUJ_03267	III	3785269	3786488	-		related to DUF1295 domain protein
FFUJ_11380	51.5771	63.0393	58.3764	266.644	22.4264	18.8264	7.04585	13.7455	FFUJ_11380	XI	441466	441921	-		uncharacterized protein
FFUJ_08269	9.88366	13.3475	11.2837	72.0453	5.68742	4.97517	2.62172	5.70513	FFUJ_08269	VII	2760759	2761834	+		uncharacterized protein
FFUJ_09320	0.124926	1.05841	0.303369	146.346	0.179257	0.77789	0.171215	55.4649	FFUJ_09320	IX	2612973	2614373	-		related to Rds1 protein
FFUJ_10453	0	0.206183	0.0621942	3.84004	0	0.186642	0.0786736	1.60742	FFUJ_10453	X	614622	615386	-		uncharacterized protein
FFUJ_07604	27.8912	31.4101	28.4252	64.1315	8.63092	9.36503	6.92695	11.1355	FFUJ_07604	V	2720831	2722075	+		related to DUF159 domain protein
FFUJ_06988	0.297472	0.327135	0.194353	6.29923	0.21079	0.208827	0.137555	2.09441	FFUJ_06988	V	781168	782211	+		related to aryl-alcohol dehydrogenases
FFUJ_06164	4.7121	4.7727	4.53088	13.7437	1.41674	1.01558	0.450392	1.69976	FFUJ_06164	VI	2671976	2673916	+		related to cytosine C5-DNA methyltransferase
FFUJ_07916	40.9906	44.7581	39.5635	228.206	11.9006	12.6084	4.74751	14.871	FFUJ_07916	V	3710331	3711256	-		related to glutathione S-transferase
FFUJ_04548	33.3034	35.3757	31.2911	129.548	8.1152	6.95316	1.79364	13.5933	FFUJ_04548	II	2462161	2462928	+		uncharacterized protein
FFUJ_08275	0.487802	0.644107	0.411209	3.75426	0.454218	0.515832	0.25083	1.76902	FFUJ_08275	VII	2746104	2747848	+		related to monosaccharide transporter
FFUJ_13436	1.88867	2.10391	1.71385	5.9466	0.681465	0.892041	0.461507	1.71737	FFUJ_13436	IV	1424773	1426689	-		related to quinate transport protein
FFUJ_10705	1.75115	2.28757	1.14115	145.564	1.2239	2.33583	0.240236	44.9563	FFUJ_10705	X	1324527	1324892	-		uncharacterized protein
FFUJ_03574	0.145164	0.277721	0.00960826	6.25349	0.152975	0.189217	0.016642	1.55547	FFUJ_03574	III	4725737	4726848	+		uncharacterized protein
FFUJ_14814	0.994658	1.04742	0.913751	2.39776	0.203198	0.471086	0.2439	0.513715	FFUJ_14814	IV	3127959	3129950	-		related to heterokaryon incompatibility protein (het-6OR allele)
FFUJ_06307	12.1198	12.5879	11.504	24.0007	1.01452	2.45664	3.04714	6.49646	FFUJ_06307	VI	3205649	3208609	+		related to acetyl-hydrolase
FFUJ_09358	0.342614	0.0896798	0.641271	31.9498	0.318634	0.0849476	0.345545	6.0424	FFUJ_09358	IX	2522270	2524307	+		probable general amidase
FFUJ_00337	7.1313	6.29465	8.66603	125.82	3.80311	2.74161	1.20605	28.9293	FFUJ_00337	I	5668267	5669213	-		probable catechol O-methyltransferase
FFUJ_14547	28.9567	26.3861	31.8893	90.6722	13.6694	8.51301	3.95975	8.92103	FFUJ_14547	IV	2449430	2450314	-		related to chitinase
FFUJ_09284	0.136875	0.10768	0.408215	11.7456	0.237074	0.186507	0.0558107	3.37266	FFUJ_09284	IX	2702259	2702741	+		uncharacterized protein
FFUJ_00322	2.6724	2.58609	3.34637	19.4877	0.777096	0.45884	0.489187	1.59428	FFUJ_00322	I	5706574	5707536	+		related to ketoreductases
FFUJ_11537	0.348487	0.40547	0.685879	7.94092	0.3311	0.290148	0.399588	2.16395	FFUJ_11537	XI	898041	898967	-		uncharacterized protein
FFUJ_04654	0.147702	0.257947	0.554137	29.1144	0.0759591	0.121668	0.0441902	2.08315	FFUJ_04654	II	2045963	2047198	+		related to 2-polyprenyl-6-methoxyphenol hydroxylase and related FAD-dependent oxidoreductases
FFUJ_10474	1.25265	1.28165	1.53669	6.72889	0.759789	0.98227	0.348844	0.845456	FFUJ_10474	X	671264	672058	-		catalase
FFUJ_02301	0.0834526	0.170233	0.769036	37.975	0.0871388	0.149833	0.345004	5.05035	FFUJ_02301	III	540246	541766	-		uncharacterized protein
FFUJ_06982	0.0694088	0.0981369	0.32498	3.3157	0.0720604	0.0990607	0.14477	1.47522	FFUJ_06982	V	765672	769327	+		uncharacterized protein
FFUJ_08838	5.24654	5.34955	6.61373	23.314	1.00998	0.976939	0.26975	3.08879	FFUJ_08838	VII	831975	834741	+		related to proliferation associated SNF2-like protein
FFUJ_13453	1.13547	1.12828	1.50185	5.37215	0.182603	0.184553	0.547917	1.83667	FFUJ_13453	IV	1467342	1468901	-		uncharacterized protein
FFUJ_03511	8.6936	8.55756	10.5407	32.1221	2.27642	3.47601	3.22424	6.08365	FFUJ_03511	III	4560052	4561743	-		probable extragenic suppressor of the bimD6 mutation
FFUJ_02678	106.278	98.7547	133.491	624.028	48.09	38.1658	14.6188	137.03	FFUJ_02678	III	1768134	1768997	-		related to ATP-binding cassette (ABC) transporter
FFUJ_04822	28.7752	27.8981	32.5607	63.3971	10.3007	8.96388	1.17404	2.25933	FFUJ_04822	II	1456842	1458505	+		uncharacterized protein
FFUJ_13161	1.04492	1.39751	2.92335	27.9958	0.665146	0.765545	1.19	4.58383	FFUJ_13161	IV	546775	547718	+		related to YER185w%2C Rta1p
FFUJ_14043	0.573538	0.87668	1.43196	11.9558	0.463748	0.738472	0.81295	7.56049	FFUJ_14043	VIII	121384	123219	-		related to isoamyl alcohol oxidase
FFUJ_03105	2.20085	2.91122	5.17379	64.4847	1.07097	1.20113	1.39186	9.20142	FFUJ_03105	III	3281003	3282977	+	cry	related to deoxyribodipyrimidine photo-lyase PHR
FFUJ_04053	19.598	21.4829	25.4991	59.6456	4.80824	4.04597	0.667723	6.24836	FFUJ_04053	II	4121708	4122619	+		uncharacterized protein
FFUJ_13896	7.71933	11.0328	25.6758	3440.73	1.9918	3.44636	7.12244	675.024	FFUJ_13896	VIII	482778	484045	+		related to TGF beta induced protein ig-h3 precursor
FFUJ_10896	0.0985315	0.346571	1.77713	192.724	0.0364377	0.112593	0.334142	9.92302	FFUJ_10896	X	1803041	1803931	-		related to 2%2C5-diketo-D-gluconic acid reductase
FFUJ_10970	0.102603	0.159699	0.403828	3.56618	0.177714	0.0435043	0.0759026	0.0343716	FFUJ_10970	X	1970322	1971266	-		related to NmrA-like family protein
FFUJ_02620	11.4565	11.7943	13.3595	24.7587	1.71837	3.63468	3.29586	3.71329	FFUJ_02620	III	1567992	1572518	-		probable ATP-binding cassette transporter protein YOR1
FFUJ_03264	103.218	105.712	121.594	220.773	34.4351	23.8926	16.1231	19.0328	FFUJ_03264	III	3781471	3782206	+		uncharacterized protein
FFUJ_03862	16.6083	16.7063	19.1058	33.9204	2.37088	2.26103	2.19177	7.97932	FFUJ_03862	II	4593450	4594549	+		uncharacterized protein
FFUJ_07165	17.3734	20.4091	23.9916	102.017	6.76679	4.40499	1.79493	10.1177	FFUJ_07165	V	1258809	1259826	-		related to galactinol synthase
FFUJ_10167	0.234942	0.36149	0.53096	4.40892	0.182867	0.160831	0.0961685	0.321873	FFUJ_10167	IX	95229	97303	-		uncharacterized protein
FFUJ_02679	1.01245	1.14158	1.326	4.72246	0.125051	0.675798	0.188805	1.09654	FFUJ_02679	III	1771530	1773227	-		uncharacterized protein
FFUJ_00792	12.5888	13.2406	14.6843	35.6442	4.68385	3.79417	1.97795	2.94804	FFUJ_00792	I	4227082	4228207	-		probable methyltransferase
FFUJ_14895	11.5485	12.8246	13.5638	34.1566	4.18743	2.17902	1.88985	4.16676	FFUJ_14895	III	1769657	1771333	+		related to dna polymerase delta small subunit
FFUJ_12693	7.20209	10.6602	13.9162	146.641	1.95228	4.95985	4.16785	20.2172	FFUJ_12693	VIII	2643281	2644279	+		related to reductases
FFUJ_08783	9.16818	11.6957	13.2352	44.252	2.33352	2.96669	5.57489	11.1417	FFUJ_08783	VII	987472	990757	-		related to TAD2-tRNA-specific adenosine deaminase 2
FFUJ_10316	0.403136	0.98568	1.29747	8.27564	0.317468	0.390527	0.259802	1.65919	FFUJ_10316	X	262735	264467	-		uncharacterized protein
FFUJ_10457	0.837461	1.21228	1.37736	3.96656	0.526664	0.796227	0.383287	0.368121	FFUJ_10457	X	619785	622340	-		related to nitrate assimilation regulatory protein nirA
FFUJ_10756	4.41921	6.60389	10.9343	66.1073	2.45279	2.53299	0.552817	5.04774	FFUJ_10756	X	1458355	1459344	+		uncharacterized protein
FFUJ_14904	0.697484	1.4118	2.46514	29.9745	0.387058	0.499781	0.520398	4.92179	FFUJ_14904	IX	2476025	2477242	-		related to serum paraoxonase/arylesterase family protein
FFUJ_04339	11.0381	12.4306	14.495	29.758	2.87353	3.24476	3.38892	1.72323	FFUJ_04339	II	3165287	3166561	-		uncharacterized protein
FFUJ_09120	0.223174	1.32153	1.28775	41.7051	0.1407	0.970979	1.17385	10.095	FFUJ_09120	VII	103545	105402	-		related to 4-hydroxybenzoate transporter
FFUJ_11045	0.737979	1.7864	1.74227	21.4806	0.44747	0.992956	0.421859	2.09247	FFUJ_11045	X	2149388	2151603	+		related to phospholipase A2%2C cytosolic
FFUJ_12719	0.045835	0.502062	0.501525	7.52219	0.0793885	0.184258	0.218237	0.323156	FFUJ_12719	VIII	2712099	2712551	-		uncharacterized protein
FFUJ_10900	2.12114	3.48487	3.67311	28.7932	1.1205	2.0884	1.30275	5.91773	FFUJ_10900	X	1810082	1813429	+		related to nonribosomal peptide synthetase MxcG
FFUJ_13553	5.356	6.24311	6.32003	13.5717	1.49563	1.88186	1.69237	1.47976	FFUJ_13553	IV	1760389	1763123	+		related to DNA ligase (ATP)
FFUJ_03408	2.50943	6.12065	7.59919	261.177	1.73369	4.61556	5.65223	47.3455	FFUJ_03408	III	4277300	4278217	+		probable gibberellin biosynthesis-related
FFUJ_00721	78.7584	97.9925	99.9524	256.283	21.3682	13.9196	2.01174	3.1145	FFUJ_00721	I	4452981	4453373	+		uncharacterized protein
FFUJ_05866	8.84657	12.8967	12.7242	124.121	6.09602	8.20015	5.14084	38.2845	FFUJ_05866	VI	1654043	1655500	+		related to stilbene synthase 2
FFUJ_04725	55.3898	73.879	75.2138	423.492	6.70911	11.206	12.1461	50.0356	FFUJ_04725	II	1804709	1806015	+		probable 3^-phosphoadenosine 5^-phosphosulfate sulfotransferase (PAPS reductase)/FAD synthetase and related enzymes
FFUJ_08282	33.8447	44.4153	44.8496	218.544	14.0935	18.7968	8.71908	23.5686	FFUJ_08282	VII	2729122	2730358	+		uncharacterized protein
FFUJ_05591	0.228247	0.339172	0.365607	1.33505	0.167951	0.175768	0.202063	0.503282	FFUJ_05591	VI	723079	727377	+		related to multidrug resistance protein
FFUJ_11751	1.81038	2.53985	2.43255	16.3208	0.207467	1.33488	0.654609	2.19618	FFUJ_11751	XI	1437222	1437846	-		uncharacterized protein
FFUJ_01451	6.67605	9.50331	8.55029	60.5214	1.54169	1.18313	1.9411	10.2161	FFUJ_01451	I	2120455	2121542	-		related to DNA repair family protein
FFUJ_04061	0.215866	1.1093	0.967351	35.3354	0.062343	0.515555	0.321659	7.97089	FFUJ_04061	II	4107205	4108434	-		related to 2-polyprenyl-6-methoxyphenol hydroxylase and related FAD-dependent oxidoreductases
FFUJ_04403	3.6605	4.28202	4.13586	8.63762	1.39908	1.20228	1.5625	2.37321	FFUJ_04403	II	2955859	2957954	+		related to bood POZ containing protein
FFUJ_10466	0.250266	1.22826	1.03309	18.5853	0.181175	0.716949	0.0902572	4.57672	FFUJ_10466	X	640933	642377	-		related to Auxin Efflux Carrier superfamily
FFUJ_02467	85.3244	109.458	101.426	259.456	33.5681	37.3619	21.3079	23.6235	FFUJ_02467	III	1084169	1084773	+		probable cyanate lyase
FFUJ_08782	3.54482	4.49562	4.2381	9.49167	1.11199	1.38968	1.00681	2.09741	FFUJ_08782	VII	992600	995294	-		uncharacterized protein
FFUJ_02489	21.0855	29.147	26.2737	65.387	2.85307	2.44631	2.90095	8.96405	FFUJ_02489	III	1141397	1142038	+		uncharacterized protein
FFUJ_02539	6.45014	8.94181	8.52415	21.2356	1.11068	1.50705	1.37552	1.7984	FFUJ_02539	III	1293254	1295434	+		probable abc1 protein precursor
FFUJ_13559	6.85448	8.57399	8.14213	15.834	3.0111	3.05248	0.973295	0.313532	FFUJ_13559	IV	1771357	1775697	-		related to SKI3-antiviral protein
FFUJ_09119	0.192982	1.64369	0.189296	99.5914	0.127841	0.808112	0.0656931	35.37	FFUJ_09119	VII	106834	108671	+		related to flavin-containing amine oxidasedehydrogenase
FFUJ_08014	1.61307	4.60487	1.69882	154.909	1.0981	3.40911	1.35624	53.1682	FFUJ_08014	V	4008461	4009960	+		related to formaldehyde dehydrogenase
FFUJ_07351	0.275486	1.09552	0.291423	21.8956	0.222009	0.282451	0.143755	12.1391	FFUJ_07351	V	1844053	1845827	-		related to mfs-multidrug-resistance transporter
FFUJ_04367	43.1258	61.3731	43.9127	367.221	15.9647	21.8317	7.77489	54.2765	FFUJ_04367	II	3083648	3084308	-		related to M.capricolum transcription repressor
FFUJ_07352	59.5827	89.5448	62.5077	614.743	25.8575	30.7809	23.0814	169.987	FFUJ_07352	V	1848203	1849459	+	ggs1	probable farnesyltranstransferase (al-3)
FFUJ_05402	0.0737189	0.673709	0.0193795	24.2817	0.0553298	0.275713	0.0190838	6.12481	FFUJ_05402	VI	190728	193610	-		uncharacterized protein
FFUJ_05300	75.9576	95.2189	71.9446	431.398	19.924	20.8695	16.7524	61.5369	FFUJ_05300	II	89426	90535	+		related to Oxidoreductase%2C short-chain dehydrogenase
FFUJ_05082	9.98715	30.1205	13.1448	1091.38	3.85435	17.6476	1.9723	201.138	FFUJ_05082	II	658027	658355	+		uncharacterized protein
FFUJ_11042	0.199554	0.991998	0.359883	11.6648	0.174459	0.417042	0.208375	1.69385	FFUJ_11042	X	2144663	2145446	+		related to oxidoreductase
FFUJ_11806	0.232373	0.466399	0.280357	1.85637	0.202468	0.24069	0.35722	1.44691	FFUJ_11806	XI	1553844	1555189	+		related to 3-(3-Hydroxyphenyl)propionate 2-hydroxylase
FFUJ_11824	0.17302	1.14045	0.355215	10.4222	0.11023	0.271815	0.111978	1.98533	FFUJ_11824	XI	1595062	1596210	+		uncharacterized protein
FFUJ_00033	0.15323	0.471572	0.236517	2.01551	0.182707	0.239908	0.0635048	0.388283	FFUJ_00033	I	6472533	6474010	+		probable 3-hydroxyisobutyrate dehydrogenase%2C mitochondrial precursor
FFUJ_09580	30.7048	45.2799	35.222	161.434	10.0079	8.75286	9.06218	13.3418	FFUJ_09580	IX	1867100	1868638	-		uncharacterized protein
FFUJ_07745	0.810646	1.40099	0.997531	4.64069	0.276913	0.437171	0.0660713	0.912811	FFUJ_07745	V	3201289	3203043	-		uncharacterized protein
FFUJ_07759	0.480543	1.33104	0.561706	9.31676	0.54088	0.987778	0.392789	3.7025	FFUJ_07759	V	3228803	3229788	-		related to isoflavone reductase family protein
FFUJ_05585	2.40089	6.87777	2.16986	177.8	0.944354	2.83633	1.3118	60.8492	FFUJ_05585	VI	700556	701510	+		related to NAD(P)H-dependent oxidoreductase
FFUJ_11847	21.7421	26.5602	21.7739	52.4117	9.90678	10.3667	3.32057	10.0374	FFUJ_11847	XI	1650622	1652025	+		related to M.genitalium alanine--tRNA ligase
FFUJ_10598	0.177046	0.660798	0.163793	3.5336	0.154261	0.169209	0.104855	1.36449	FFUJ_10598	X	1051464	1052867	-		uncharacterized protein
FFUJ_10815	6.69896	10.4788	6.83255	34.345	4.38971	6.15298	1.74209	8.00526	FFUJ_10815	X	1618547	1619566	-		related to PET8 protein%2C member of the mitochondrial carrier (MCF) family
FFUJ_11003	0.401952	1.75481	0.966179	79.5528	0.0939144	0.674762	0.333105	51.9743	FFUJ_11003	X	2044455	2045748	-		uncharacterized protein
FFUJ_11615	2.59281	6.88713	3.76806	234.253	1.2576	3.01913	1.35966	39.6085	FFUJ_11615	XI	1078720	1079066	-		uncharacterized protein
FFUJ_01993	0.440995	1.4364	0.747817	30.9725	0.163083	0.27867	0.169992	6.07187	FFUJ_01993	I	270423	270977	+		probable organic hydroperoxide resistance protein
FFUJ_01724	1.50257	2.30138	1.76414	12.6486	1.99082	2.14791	0.464536	3.98634	FFUJ_01724	I	1112462	1112995	+		uncharacterized protein
FFUJ_09337	0.172601	2.28906	0.79446	469.384	0.168767	1.53417	0.943366	137.433	FFUJ_09337	IX	2569862	2570259	+		uncharacterized protein
FFUJ_05522	132.334	156.938	142.797	347.58	51.5559	49.0084	19.0061	31.5184	FFUJ_05522	VI	476492	477856	-		related to oxidoreductase
FFUJ_06257	7.35187	9.66146	8.21094	31.2427	3.32693	2.82494	0.513383	2.80044	FFUJ_06257	VI	3023377	3024567	-		uncharacterized protein
FFUJ_04190	0.653026	1.08148	0.87735	4.63835	0.176196	0.638204	0.265975	0.47334	FFUJ_04190	II	3725366	3726436	+		uncharacterized protein
FFUJ_10899	2.56679	3.56921	3.08936	11.9481	1.04982	1.67891	1.4938	2.19	FFUJ_10899	X	1808065	1809777	-		related to fungal transcriptional regulatory protein
FFUJ_11459	2.52027	5.1619	3.8363	28.9212	1.57692	1.3168	0.330161	7.0187	FFUJ_11459	XI	630197	631576	-		related to hydroxylase
FFUJ_06160	1.80729	4.92647	3.39816	73.5882	0.736178	1.53553	0.594479	14.5488	FFUJ_06160	VI	2655177	2655995	-		related to short chain dehydrogenase
FFUJ_00275	3.05689	7.01611	4.69035	83.9477	2.11955	3.85377	1.64585	6.91943	FFUJ_00275	I	5817034	5817590	+		related to DUF636 domain protein
FFUJ_04133	28.2414	45.8232	35.1451	236.906	7.20833	6.28762	3.55789	4.41664	FFUJ_04133	II	3889946	3890723	-		uncharacterized protein
FFUJ_04875	12.171	16.0328	13.9658	43.2581	4.57384	4.65774	2.83763	4.20413	FFUJ_04875	II	1313406	1316606	+		related to excision repair protein RAD4
FFUJ_08327	1.19874	10.1495	2.67627	229.249	0.35757	6.82189	1.56772	24.7449	FFUJ_08327	VII	2567674	2568034	-		uncharacterized protein
FFUJ_05934	16.2304	95.467	30.8658	2182.45	4.69514	6.82348	2.74857	148.112	FFUJ_05934	VI	1904940	1905444	+		uncharacterized protein
FFUJ_02352	170.478	337.782	226.823	1127.11	87.1661	149.468	30.3152	44.4064	FFUJ_02352	III	668988	669967	+		related to YRO2 protein
FFUJ_12986	25.3851	36.4611	29.3721	75.4025	10.0371	8.24092	4.82843	4.43863	FFUJ_12986	IV	85236	86483	+		uncharacterized protein
FFUJ_14635	16.9125	24.6949	19.9218	52.0063	3.84437	5.56167	7.70828	3.78503	FFUJ_14635	IV	2683361	2685457	+		related to POX1-acyl-CoA oxidase
FFUJ_03526	2.21418	3.20598	2.50949	6.55503	1.41471	1.43179	0.207169	0.559974	FFUJ_03526	III	4614242	4616442	-		uncharacterized protein
FFUJ_11705	9.76988	16.7904	13.0989	45.3956	4.87618	7.5247	1.24078	4.69098	FFUJ_11705	XI	1311625	1312305	-		related to lipid binding protein Tfs1p
FFUJ_07421	11.4327	16.9993	14.075	31.8306	4.42096	4.28798	0.831567	0.810704	FFUJ_07421	V	2133660	2135890	-		related to putative multidrug transporter
FFUJ_09007	3.47854	2.25799	0.997954	32.903	4.96075	2.29056	0.289325	14.5373	FFUJ_09007	VII	397408	398490	+		probable alcohol dehydrogenase (NADP+)
FFUJ_11665	2.68762	2.20769	0.903304	8.20154	0.363645	0.671897	0.289669	3.47864	FFUJ_11665	XI	1203201	1204181	-		uncharacterized protein
FFUJ_11610	67.1966	90.884	36.4188	791.299	73.2726	24.9706	16.7807	181.059	FFUJ_11610	XI	1066297	1066827	-		uncharacterized protein
FFUJ_07815	1.26498	1.61755	0.553724	11.2751	0.567471	0.139703	0.193193	5.68927	FFUJ_07815	V	3384636	3385539	+		related to anthranilate synthase component II
FFUJ_00345	6.3885	6.65634	4.07564	24.3033	1.23417	1.8758	0.640455	11.0843	FFUJ_00345	I	5648996	5649874	-		uncharacterized protein
FFUJ_13753	3.67108	3.68354	2.70737	8.46855	1.74661	1.3271	0.927313	2.00419	FFUJ_13753	VIII	824261	826520	-		uncharacterized protein
FFUJ_14257	0.0494281	0.110516	0	0.600583	0.0516114	0.142087	0	0.138131	FFUJ_14257	XII	25684	27026	-		uncharacterized protein
FFUJ_06721	0.67386	0.873695	0.538405	2.25444	0.466181	0.51521	0.230547	0.448831	FFUJ_06721	V	56021	57382	-		uncharacterized protein
FFUJ_12370	21.9086	28.3136	19.9013	68.8798	11.8676	10.9124	3.66034	11.9063	FFUJ_12370	VIII	1790238	1790694	-		uncharacterized protein
FFUJ_06546	2.79082	3.11279	1.74812	18.6758	1.65547	1.0245	1.02941	5.60002	FFUJ_06546	VI	3857302	3858303	-		related to quinone oxidoreductase
FFUJ_12437	0.566479	0.636543	0.385784	2.46999	0.182078	0.267109	0.295631	1.58878	FFUJ_12437	VIII	1968174	1969750	-		related to cytosine deaminase and related metal-dependent hydrolases
FFUJ_13229	19.1019	21.7307	17.2656	63.6873	7.39913	9.61054	4.37948	10.7538	FFUJ_13229	IV	763700	765299	+		probable beta (1-3) glucanosyltransferase
FFUJ_03236	21.2853	23.068	19.5276	46.3458	9.75456	12.4318	1.61703	7.63553	FFUJ_03236	III	3703539	3704512	+		related to CBP3-required for assembly of cytochrome bc1 complex
FFUJ_00034	1.1137	4.92858	4.32544	79.6077	0.887075	2.65249	1.42459	6.85472	FFUJ_00034	I	6471006	6471983	-		related to vegetatible incompatibility protein HET-E-1
FFUJ_05836	0.66969	1.14447	1.06635	2.70645	0.172974	0.295333	0.0975637	0.405757	FFUJ_05836	VI	1562754	1564737	+		related to heterokaryon incompatibility protein het-6
FFUJ_13257	34.856	50.4423	51.4824	127.838	8.77092	7.55285	3.32067	2.51457	FFUJ_13257	IV	855424	855987	-		uncharacterized protein
FFUJ_11510	1.67432	3.1048	2.64886	7.06956	0.665016	0.469553	0.695874	2.76752	FFUJ_11510	XI	763842	765481	-		related to polyamine oxidase precursor
FFUJ_09428	47.5854	72.2555	65.2443	162.228	21.3611	29.6452	11.6857	7.52177	FFUJ_09428	IX	2347253	2348275	-		related to oxidoreductase
FFUJ_02368	21.8241	33.8064	29.7442	73.7839	1.00168	6.5069	2.67461	2.93552	FFUJ_02368	III	716841	718642	+		uncharacterized protein
FFUJ_07954	1.61446	2.49919	2.24718	4.90297	0.870093	1.03654	0.147087	1.0777	FFUJ_07954	V	3833145	3834603	+		related to 6-hydroxy-D-nicotine oxidase
FFUJ_08865	0.196904	0.801258	0.728156	2.17256	0.0362034	0.203032	0.449727	0.310467	FFUJ_08865	VII	746249	747390	-		uncharacterized protein
FFUJ_14694	3.41748	8.29869	6.26494	20.3429	1.50622	0.645535	0.833949	5.60788	FFUJ_14694	IV	2829754	2831440	-		related to SUC2-invertase (sucrose hydrolyzing enzyme)
FFUJ_03508	121.11	222.835	182.942	465.967	21.7477	41.6124	13.7737	25.3887	FFUJ_03508	III	4548522	4550185	-		related to transporter-like protein CTL2
FFUJ_09338	0.462738	0.123896	0.363055	9.15477	0.338748	0.107479	0.192622	1.66139	FFUJ_09338	IX	2568432	2569517	+		uncharacterized protein
FFUJ_05760	20.2158	18.1509	20.0418	48.7287	11.4871	7.04123	2.87343	6.75189	FFUJ_05760	VI	1337597	1338037	+		uncharacterized protein
FFUJ_10526	1.95849	1.43266	1.46459	7.17929	1.22441	0.760186	0.385094	2.83698	FFUJ_10526	X	860045	860986	-		uncharacterized protein
FFUJ_06571	2.41002	1.53845	1.99401	14.0807	1.4061	0.682691	0.920285	4.98111	FFUJ_06571	VI	3913782	3914636	+		related to 5-methylcytosine G/T mismatch-specific DNA glycosylase
FFUJ_10993	1.54889	1.07155	1.23164	7.35138	0.718601	0.377315	0.686562	3.27471	FFUJ_10993	X	2025594	2026580	+		related to reductases
FFUJ_12419	2.35998	2.0429	2.15896	4.88019	0.745283	0.683176	0.99746	2.38457	FFUJ_12419	VIII	1923817	1924770	-		related to NIT3 Nitrilase
FFUJ_08084	0.753419	0.224542	0.73348	6.25303	0.512337	0.208851	0.156188	1.29098	FFUJ_08084	VII	3244371	3245791	-		related to 3-(3-Hydroxyphenyl)propionate 2-hydroxylase
FFUJ_10693	0.965444	0.682946	0.867097	2.52524	0.794473	0.431603	0.177804	0.0743459	FFUJ_10693	X	1290994	1294904	+		related to tol protein
FFUJ_04228	0.989961	0.646802	1.12798	5.59154	0.504702	0.067644	0.219125	1.12178	FFUJ_04228	II	3631166	3632039	+		uncharacterized protein
FFUJ_13149	6.61367	5.3434	7.03472	20.0413	4.90539	3.07787	2.96557	8.98942	FFUJ_13149	IV	522318	522791	+		uncharacterized protein
FFUJ_04978	6.56118	5.89422	6.9877	13.0945	2.51572	2.20258	0.903838	0.655624	FFUJ_04978	II	993204	994157	+		uncharacterized protein
FFUJ_13897	30.252	25.6717	33.8399	70.8703	11.2114	3.22922	6.69006	3.79909	FFUJ_13897	VIII	480683	481776	+		related to cyclin CCL1
FFUJ_06572	1.26443	0.405146	0.551902	10.0052	2.19005	0.420992	0.256899	8.54101	FFUJ_06572	VI	3916512	3916985	+		uncharacterized protein
FFUJ_02232	0.183511	0.0714045	0.089001	0.643216	0.163557	0.0742328	0.112009	0.245182	FFUJ_02232	III	369851	370903	+		uncharacterized protein
FFUJ_04078	1.76481	1.291	1.18667	3.7536	0.656212	0.424198	0.33143	0.807877	FFUJ_04078	II	4060712	4061639	-		related to haloacetate dehalogenase H-1
FFUJ_06378	2.25948	1.6088	1.72812	3.79837	1.55169	0.53366	0.424591	1.04574	FFUJ_06378	VI	3405865	3406903	+		uncharacterized protein
FFUJ_12327	0.541018	0.269613	0.510344	1.41803	0.264667	0.124365	0.105935	0.368444	FFUJ_12327	VIII	1700285	1701575	+		uncharacterized protein
FFUJ_10755	0.783223	0.4301	0.699782	1.60504	0.71954	0.264199	0.0860149	0.376272	FFUJ_10755	X	1456125	1458131	+		related to ARCA protein
FFUJ_09086	13.0108	8.78513	11.1555	23.2742	3.82767	1.24906	0.860458	2.20071	FFUJ_09086	VII	179568	179993	+		uncharacterized protein
FFUJ_12948	0.284558	0.0975665	0.43233	1.45888	0.230034	0.131103	0.27912	0.480331	FFUJ_12948	VIII	3244882	3245849	+		related to dienelactone hydrolase family protein
FFUJ_05865	12.9822	10.2237	15.4325	34.627	4.7697	3.21468	0.947911	3.42976	FFUJ_05865	VI	1651285	1652797	-		related to cytochrome P450 94A1
FFUJ_14317	0.0758456	0.0167604	0.150456	0.458955	0.0720615	0.0290299	0.065375	0.142938	FFUJ_14317	V	4338678	4340254	+		probable aldehyde dehydrogenase
FFUJ_10649	16.769	14.248	20.0427	36.6575	5.30901	2.08518	0.840042	1.52016	FFUJ_10649	X	1180711	1181854	+		related to toxD gene
FFUJ_14044	4.88955	3.60726	6.2091	14.1835	2.0142	1.35361	0.186288	1.07425	FFUJ_14044	VIII	119972	121336	+		related to cytosine deaminase
FFUJ_05859	5.29403	3.97677	5.86553	10.2092	2.73642	1.6884	1.81291	1.79254	FFUJ_05859	VI	1627481	1632355	-		related to ABC transporter
FFUJ_03761	0.216645	0.1416	0.359116	1.21617	0.059253	0.056652	0.100875	0.228154	FFUJ_03761	II	4860934	4861782	-		uncharacterized protein
FFUJ_13902	0.124771	0.0593198	0.257615	0.84499	0.0631789	0.0180699	0.1522	0.375829	FFUJ_13902	VIII	462818	464651	+		related to dihydroxyacetone kinase
FFUJ_11697	206.094	177.329	280.546	693.599	97.304	38.2868	20.9936	96.1543	FFUJ_11697	XI	1289105	1289632	-		uncharacterized protein
FFUJ_03089	0.0609811	0.0547987	0.215448	0.847375	0.105622	0.0518418	0.109689	0.249365	FFUJ_03089	III	3201473	3202799	-		uncharacterized protein
FFUJ_07503	21.4395	20.1986	27.6775	74.6768	9.58012	5.16619	3.22755	14.8059	FFUJ_07503	V	2386079	2387747	-	carD	related to aldehyde dehydrogenase
FFUJ_03398	35.6231	34.8944	40.9229	68.7958	2.46317	4.20245	6.65627	8.28222	FFUJ_03398	III	4250034	4251609	+		probable c-14 sterol reductase ERG-3
FFUJ_10773	0	0.0333393	0.625068	3.18639	0	0.0577453	0.600989	2.82134	FFUJ_10773	X	1504029	1504418	+		uncharacterized protein
FFUJ_14513	1.66976	1.78343	5.37273	31.9244	0.182825	1.80015	2.91604	26.4241	FFUJ_14513	IV	2369137	2372430	-		related to nitrate reductase
FFUJ_12212	2.39522	2.48547	3.2773	5.30579	1.31636	1.11596	0.392069	0.12364	FFUJ_12212	VIII	1236969	1238825	+		related to DNA polymerase Tdt-N
FFUJ_10458	0.479765	0.466378	0.824183	1.95452	0.0724278	0.223688	0.240933	0.312408	FFUJ_10458	X	623419	624660	+		probable endothiapepsin precursor
FFUJ_00434	8.19733	7.95698	9.83317	15.536	1.93277	1.92131	0.996906	1.45311	FFUJ_00434	I	5394467	5397139	+		uncharacterized protein
FFUJ_11844	17.1465	16.5042	21.9639	36.9555	8.45688	6.24124	1.30471	4.86469	FFUJ_11844	XI	1646502	1647323	+		uncharacterized protein
FFUJ_10702	1.62356	1.23053	2.53233	6.4451	1.12385	0.738064	0.221789	0.711248	FFUJ_10702	X	1317821	1321310	-		related to isoamyl alcohol oxidase
FFUJ_03504	3.91307	3.5278	5.06221	8.66403	1.35648	0.985712	0.312591	1.52569	FFUJ_03504	III	4532643	4533731	-		related to methyltransferase
FFUJ_05780	0.575333	0.540965	1.19785	2.71203	0.24127	0.266037	0.43233	1.00413	FFUJ_05780	VI	1384730	1386904	+		related to nitrate assimilation regulatory protein nirA
FFUJ_02734	4.2037	4.0875	5.50203	8.03599	0.826654	0.905981	0.363788	0.274065	FFUJ_02734	III	1974389	1977782	+		related to DNA mismatch repair protein
FFUJ_04726	49.0871	45.8783	65.0686	104.773	17.1181	6.71506	3.9089	2.91949	FFUJ_04726	II	1803646	1804273	-		related to glia maturation factor beta
FFUJ_02409	31.8762	30.0906	39.8829	59.4953	7.96241	6.34319	3.46167	0.525734	FFUJ_02409	III	849275	850847	-		uncharacterized protein
FFUJ_06543	36.2008	21.2372	43.8661	90.9894	3.84701	3.40597	4.53209	6.59449	FFUJ_06543	VI	3851837	3853003	+		related to Pseudomonas L-fucose dehydrogenase
FFUJ_11384	20.0367	11.8597	25.6397	45.3322	5.50287	7.34919	5.49627	0.404569	FFUJ_11384	XI	449784	450622	-		uncharacterized protein
FFUJ_09930	3.04911	1.70177	3.45572	5.38494	1.18106	0.344255	0.69452	1.54152	FFUJ_09930	IX	759623	761035	-		uncharacterized protein
FFUJ_09929	2.46672	1.5287	4.90293	15.3594	1.3927	0.644475	1.33776	5.50944	FFUJ_09929	IX	761853	763742	+		related to O-methylsterigmatocystin oxidoreductase
FFUJ_01725	35.8644	27.5062	51.3998	101.197	12.123	8.21021	10.8377	33.6187	FFUJ_01725	I	1111503	1112186	+		uncharacterized protein
FFUJ_10765	2.69973	1.70011	3.67329	7.5057	1.55668	1.10234	0.884941	1.64609	FFUJ_10765	X	1483477	1485662	+		related to beta-galactosidase
FFUJ_01493	42.3265	30.5676	56.9534	107.617	13.3793	10.8215	17.6222	23.5541	FFUJ_01493	I	1982614	1984054	-		related to acetate kinase
FFUJ_11800	2.96181	2.17539	4.23215	6.81318	1.66178	0.564651	1.87981	2.43165	FFUJ_11800	XI	1537376	1539987	+		related to positive activator of transcription
FFUJ_00466	82.9427	64.0505	108.699	168.492	15.3944	7.4715	2.44292	4.30459	FFUJ_00466	I	5315179	5316079	+		uncharacterized protein
FFUJ_02580	1.81456	1.38947	2.37898	3.2369	0.518404	0.0448889	0.164832	0.293116	FFUJ_02580	III	1414991	1416657	+		related to dityrosine transporter
FFUJ_11803	0.369178	9.065	39.0394	1709.46	0.183561	7.45493	16.8182	259.864	FFUJ_11803	XI	1545771	1547629	+	carB	probable phytoene dehydrogenase AL-1 (carotenoid biosynthesis protein al-1)
FFUJ_10029	4.28514	6.3938	6.98068	15.837	2.39467	2.52724	1.2923	3.33346	FFUJ_10029	IX	463082	464584	-		uncharacterized protein
FFUJ_03084	16.9973	21.7105	24.5217	43.8987	4.09879	3.13569	2.142	9.20127	FFUJ_03084	III	3186884	3188089	+		related to methionine adenosyltransferase regulatory beta subunit
FFUJ_10506	0.0842215	0.149159	0.329312	0.985141	0.145876	0.148244	0.0795117	0.107337	FFUJ_10506	X	806837	807805	+		related to ketoreductases
FFUJ_11802	0.181328	1.67526	10.9963	616.932	0.153324	1.48563	4.71154	134.453	FFUJ_11802	XI	1543233	1545222	+	carRA	probable geranylgeranyl-diphosphate geranylgeranyltransferase (AL-2)
FFUJ_08504	13.8161	16.2662	21.8529	45.4145	1.24553	0.707889	4.65904	7.40659	FFUJ_08504	VII	1902643	1904066	-		related to formaldehyde dehydrogenase
FFUJ_12154	4.59006	5.38736	6.98804	11.8211	3.0445	2.89188	1.11583	1.58436	FFUJ_12154	VIII	1030020	1031617	+		uncharacterized protein
FFUJ_03104	4.43746	4.92545	6.20193	9.86281	1.99641	0.907826	2.33454	1.0629	FFUJ_03104	III	3273300	3274709	-		uncharacterized protein
FFUJ_00247	17.4033	22.0645	31.636	56.3726	3.77851	5.85932	6.79366	7.81065	FFUJ_00247	I	5889382	5890238	+		related to nucleoside diphosphate-sugar hydrolase of the MutT (NUDIX) family
FFUJ_13380	8.53995	10.224	14.0369	21.2207	4.08853	3.44748	0.589474	1.92993	FFUJ_13380	IV	1217255	1218859	-		uncharacterized protein
FFUJ_12711	0.762818	0.870206	1.4265	2.65703	0.764583	0.375397	0.0705982	0.827463	FFUJ_12711	VIII	2694366	2696026	+		related to cytochrome P450 monooxigenase
FFUJ_02972	245.233	267.71	368.437	582.678	95.2099	72.6343	61.2726	12.4472	FFUJ_02972	III	2779580	2781259	-		probable PRC1-carboxypeptidase y%2C serine-type protease
FFUJ_00824	21.5475	22.66	29.6219	41.9434	10.5971	8.74873	4.59829	7.24559	FFUJ_00824	I	4118385	4119339	-		related to D-xylose reductase II%2CIII protein
FFUJ_06424	0.340846	0.343523	4.58708	10.8912	0.1896	0.270865	3.84036	8.68756	FFUJ_06424	VI	3522566	3525864	+		uncharacterized protein
FFUJ_05186	2.20053	2.50656	4.38462	6.69412	1.28389	1.64792	0.484689	0.477651	FFUJ_05186	II	391501	393156	-		related to FAD binding domain protein
FFUJ_13762	0.98255	1.1278	1.80148	2.48316	0.183309	0.266152	0.187923	0.273278	FFUJ_13762	VIII	806972	808594	+		related to neutral amino acid permease
FFUJ_14683	0.0151382	0.196935	0.88971	1.76294	0.0262201	0.175077	0.659342	1.67472	FFUJ_14683	IV	2805155	2806492	-		uncharacterized protein
FFUJ_05128	2.32373	3.25264	0.0717767	31.2592	3.99184	3.66812	0.0336346	13.9106	FFUJ_05128	II	541235	543068	-		probable CTT1-catalase T%2C cytosolic
FFUJ_01396	69.1263	104.69	13.267	793.82	108.94	54.5961	4.97574	273.047	FFUJ_01396	I	2302141	2303794	+		related to mitochondrial integral membrane protein
FFUJ_00148	46.9273	61.7026	14.3106	215.187	49.9755	17.0894	5.9738	38.1961	FFUJ_00148	I	6168861	6169978	+		related to nucleoside-diphosphate-sugar epimerase
FFUJ_04810	159.033	223.786	75.2434	706.802	146.646	56.4701	8.5383	38.9815	FFUJ_04810	II	1487457	1488354	-		uncharacterized protein
FFUJ_14760	25.3472	72.77	6.65867	260.792	31.5196	10.4947	1.68521	40.1034	FFUJ_14760	IV	2987054	2988454	-		related to acid phosphatase
FFUJ_05502	8.48418	14.6487	4.13389	34.2109	2.89401	6.08135	1.11111	8.12103	FFUJ_05502	VI	431100	432381	+		uncharacterized protein
FFUJ_06003	116.843	179.186	45.3821	461.894	126.567	58.6405	13.9784	113.759	FFUJ_06003	VI	2113378	2114692	-		uncharacterized protein
FFUJ_05524	0.587649	5.99256	0.278521	103.93	1.01784	6.48821	0.049298	33.1179	FFUJ_05524	VI	480795	481070	-		uncharacterized protein
FFUJ_08931	1.01777	3.26609	0.946641	14.7472	0.766793	2.35188	0.222593	4.47219	FFUJ_08931	VII	583366	584404	+		related to short-chain alcohol dehydrogenase
FFUJ_13754	17.9393	48.685	13.1021	230.109	5.42495	21.6417	7.17568	83.2437	FFUJ_13754	VIII	822736	823888	-		related to diacylglycerol pyrophosphate phosphatase DPP1
FFUJ_02691	0.696778	5.64161	0.342064	57.6775	0.640278	5.34316	0.061018	46.1454	FFUJ_02691	III	1813143	1813498	+		probable glucose repressible protein Grg1
FFUJ_01223	4.84859	7.86514	4.48838	15.6169	1.59352	2.18483	0.637705	2.97457	FFUJ_01223	I	2881131	2882811	-		uncharacterized protein
FFUJ_06907	1.18624	8.71815	1.3426	51.8142	1.26404	8.14904	0.972833	15.2035	FFUJ_06907	V	511129	512204	+		related to dehydroshikimate dehydratase
FFUJ_11846	40.5523	153.33	38.1546	733.348	8.87645	51.1571	6.86534	48.146	FFUJ_11846	XI	1649491	1650149	+		related to thioredoxin
FFUJ_05474	38.6661	64.9517	37.1998	133.692	14.0349	26.2628	6.76009	21.493	FFUJ_05474	VI	364477	365248	+		uncharacterized protein
FFUJ_06202	52.8674	86.4197	52.2942	168.545	30.579	38.4334	2.79674	17.4822	FFUJ_06202	VI	2789413	2789964	+		related to pyridoxamine phosphate oxidase
FFUJ_00492	19.455	32.9156	19.198	64.9719	9.54949	10.3175	4.56911	19.6321	FFUJ_00492	I	5239995	5241329	-		related to nitrogen permease regulator
FFUJ_11698	1.43012	4.68317	1.78615	31.0628	0.848643	0.434025	0.619785	2.7977	FFUJ_11698	XI	1290791	1292918	-		uncharacterized protein
FFUJ_02772	2.48392	5.64414	2.89576	25.7354	1.11752	1.23232	0.210185	2.23149	FFUJ_02772	III	2091116	2091888	-		uncharacterized protein
FFUJ_11664	1.5788	3.65137	1.73923	16.0664	0.670213	2.38412	0.96933	5.65547	FFUJ_11664	XI	1201337	1203141	+		related to multidrug resistance protein
FFUJ_01296	2.49592	8.07958	2.9203	43.3098	1.29767	4.62884	0.88894	6.28237	FFUJ_01296	I	2624707	2627098	+		related to glycosyl hydrolase%2C family 15
FFUJ_12699	0.621275	2.22181	0.874819	9.09908	0.513853	1.39657	0.460166	1.50329	FFUJ_12699	VIII	2657353	2658747	+		uncharacterized protein
FFUJ_07699	5.91141	15.7617	7.01919	73.9492	2.81018	9.32436	1.47844	11.0012	FFUJ_07699	V	3084916	3087141	+		uncharacterized protein
FFUJ_13702	49.8582	73.0263	53.1791	144.984	34.4958	35.5274	25.7727	40.6334	FFUJ_13702	IV	2279858	2280790	-		uncharacterized protein
FFUJ_04158	19.3116	28.2498	20.6383	54.6571	7.62799	9.98625	2.97473	8.57673	FFUJ_04158	II	3817282	3821157	+		related to human PTC protein involved in nevoid basal cell carcinoma syndrome
FFUJ_06138	43.0784	94.6102	44.0801	414.673	26.9061	41.9443	10.243	55.7251	FFUJ_06138	VI	2568475	2568897	-		uncharacterized protein
FFUJ_10890	7.9787	15.9593	7.96377	67.4307	6.71809	6.60381	3.82993	12.4845	FFUJ_10890	X	1789919	1790779	+		related to chitinase
FFUJ_14823	1.80714	3.78422	1.72194	15.1887	0.916346	1.23671	0.59923	2.04821	FFUJ_14823	IV	3160533	3163042	+		uncharacterized protein
FFUJ_11535	4.61525	8.1821	4.50631	27.7376	1.90256	3.90002	1.5835	8.74396	FFUJ_11535	XI	892714	894996	+		uncharacterized protein
FFUJ_05061	4.25753	5.90058	4.16352	12.2751	3.20141	3.10094	0.576376	1.41049	FFUJ_05061	II	711027	712040	-		uncharacterized protein
FFUJ_01088	8.89796	74.6595	13.0357	1464.91	6.11386	52.1805	6.12796	361.292	FFUJ_01088	I	3307974	3309032	+		related to short-chain alcohol dehydrogenase
FFUJ_07515	6.45806	30.8627	9.11497	238.712	2.41927	16.8299	2.59115	101.589	FFUJ_07515	V	2420600	2421838	+		related to arabinose 5-phosphate isomerase
FFUJ_07878	14.2477	28.5901	16.4128	72.114	5.40928	6.09677	1.41204	10.7161	FFUJ_07878	V	3597149	3597691	+		uncharacterized protein
FFUJ_09510	87.671	227.767	108.845	894.531	28.5718	6.46976	6.11537	118.117	FFUJ_09510	IX	2121581	2121892	-		uncharacterized protein
FFUJ_09845	9.24272	32.3318	13.4533	153.283	7.5138	21.1994	7.82126	49.8908	FFUJ_09845	IX	1009132	1012831	-		related to putative transmembrane protein
FFUJ_04508	52.6281	282.89	81.7882	2694.99	24.0009	141.78	18.8535	452.246	FFUJ_04508	II	2601386	2602052	+		probable blue-light-inducible Bli-3 protein
FFUJ_03136	38.5289	79.3174	46.0209	215.709	2.8309	8.38169	1.67223	28.4372	FFUJ_03136	III	3381601	3382524	-		probable oxidoreductase
FFUJ_00722	7.44042	13.2787	8.68566	29.0137	1.52899	1.99696	1.14839	1.33958	FFUJ_00722	I	4448900	4452598	-		related to RAD13
FFUJ_10836	3.30413	11.5653	3.42402	62.8835	0.442176	3.40158	0.85532	20.1877	FFUJ_10836	X	1664729	1666453	+		related to xylosidase/arabinosidase
FFUJ_12690	9.04913	23.124	9.7251	85.9953	4.69626	13.9968	1.50485	33.7865	FFUJ_12690	VIII	2633783	2634197	+		uncharacterized protein
FFUJ_02868	3.74591	6.48632	3.96842	13.8016	1.22818	0.654055	1.25131	2.54591	FFUJ_02868	III	2428518	2430096	+		uncharacterized protein
FFUJ_08523	26.8184	61.761	29.8236	168.395	12.3034	25.6908	4.76581	27.515	FFUJ_08523	VII	1847355	1848289	-		uncharacterized protein
FFUJ_07659	28.7351	54.7468	31.6783	119.56	11.0012	2.87003	7.57686	21.7618	FFUJ_07659	V	2947451	2948059	+		related to the plant PR-1 class of pathogen related proteins
FFUJ_05779	0.161799	0.699942	0.227216	1.8307	0.140274	0.556078	0.0768253	0.0687096	FFUJ_05779	VI	1382177	1384236	+		uncharacterized protein
FFUJ_06223	33.8931	59.0963	36.847	126.972	9.04863	11.7795	0.736614	12.6529	FFUJ_06223	VI	2893072	2895048	+		related to bacterial aminoglycoside acetyltransferase regulators
FFUJ_06185	47.0433	81.2363	50.0346	166.067	26.4159	41.0384	3.21428	19.8723	FFUJ_06185	VI	2749700	2750174	+		related to ubiquinol--cytochrome-c reductase assembly factor
FFUJ_05515	8.8627	78.2997	19.4938	590.705	6.1377	47.2808	7.35088	97.9822	FFUJ_05515	VI	456781	461525	+		probable ATP-binding multidrug cassette transport protein
FFUJ_00295	5.14312	74.7352	13.1573	1401.62	1.11334	34.3295	4.20405	268.321	FFUJ_00295	I	5773505	5773845	-	con10	CON-10 conidation-specific protein CON-10
FFUJ_05987	27.3398	56.0166	34.3847	129.767	5.91196	11.1108	2.74598	5.09134	FFUJ_05987	VI	2054977	2056289	-		related to 2%2C4-dienoyl-CoA reductase precursor
FFUJ_06242	33.3376	67.5121	40.669	148.868	18.9969	28.1183	15.3547	18.9681	FFUJ_06242	VI	2952806	2953798	-		probable oxidoreductase%2C short chain dehydrogenase/reductase family superfamily
FFUJ_14571	9.02797	21.6947	13.6238	57.2433	1.96715	1.82774	1.61167	6.51199	FFUJ_14571	IV	2520284	2522105	+		probable carnitine transport protein
FFUJ_04335	14.4606	103.22	17.9305	639.453	7.86504	60.9536	7.05789	157.345	FFUJ_04335	II	3176264	3177859	+		uncharacterized protein
FFUJ_06570	7.97009	29.4263	9.13678	104.507	5.36107	10.7889	1.50732	3.03071	FFUJ_06570	VI	3912488	3913370	+		probable thioredoxin peroxidase%2C mitochondrial isoform
FFUJ_04745	40.6769	82.7918	44.9458	157.74	17.5531	36.9552	15.6604	30.6494	FFUJ_04745	II	1737224	1739786	-		related to IST2 protein
FFUJ_07454	37.8713	137.729	38.9737	444.791	12.0128	58.8674	6.00047	155.594	FFUJ_07454	V	2259642	2260760	+		uncharacterized protein
FFUJ_11562	0.607633	7.64927	0.81758	38.7615	0.250255	3.03554	0.087273	17.6969	FFUJ_11562	XI	957740	959101	+		related to PHO11-secreted acid phosphatase
FFUJ_04604	113.771	235.676	119.316	469.965	44.4267	91.2567	6.02474	35.027	FFUJ_04604	II	2273674	2273841	+		uncharacterized protein
FFUJ_13992	2.9692	8.17225	3.29442	18.1009	0.703423	0.778286	0.429551	2.60238	FFUJ_13992	VIII	239373	240320	-		uncharacterized protein
FFUJ_13152	15.9232	71.2797	21.3646	291.887	4.76063	16.9657	1.20242	40.951	FFUJ_13152	IV	529107	530333	+		uncharacterized protein
FFUJ_07144	353.168	915.891	422.562	2567.3	234.478	468.906	84.0804	237.622	FFUJ_07144	V	1197458	1197969	-		related to UPF0591 membrane protein C15E1.02c
FFUJ_00718	62.1792	153.47	74.2558	389.617	17.5008	44.2717	2.99852	30.1648	FFUJ_00718	I	4461462	4462287	+		related to endoplasmic reticulum 25 kDa transmembrane protein
FFUJ_00882	21.3698	41.0675	24.5812	79.9122	9.74338	14.2291	5.45956	12.9718	FFUJ_00882	I	3917863	3920472	+		probable MNR2-Manganese resistance protein
FFUJ_09319	0.547484	4.26073	0.99466	13.8487	0.134265	1.96708	0.334999	2.73398	FFUJ_09319	IX	2615429	2616149	+		related to HHE domain protein
FFUJ_13895	6.4252	14.3679	7.42982	26.5557	4.33621	7.31245	2.34931	2.49212	FFUJ_13895	VIII	484206	484739	-		uncharacterized protein
FFUJ_05854	248.618	668.636	219.516	1630.62	122.905	330.921	70.1357	198.297	FFUJ_05854	VI	1616633	1616881	+		uncharacterized protein
FFUJ_06981	0.0858286	0.575564	0.0603249	1.29171	0.0964448	0.297949	0.0228473	0.228112	FFUJ_06981	V	762534	764707	+		related to myo-inositol transport protein ITR1
FFUJ_14761	1.03656	2.27792	0.645549	8.28811	0.47132	0.996938	0.0980453	0.622928	FFUJ_14761	IV	2988731	2990041	-		uncharacterized protein
FFUJ_02439	3.08859	4.51592	2.42417	10.564	0.503713	0.705603	0.431172	3.00747	FFUJ_02439	III	1001994	1002930	-		uncharacterized protein
FFUJ_11951	13.0374	17.769	9.72188	38.3329	3.4065	2.34947	1.95437	9.89731	FFUJ_11951	XI	1888567	1888979	+		uncharacterized protein
FFUJ_08747	8.36273	19.2364	4.8265	67.7389	3.66809	2.22294	0.807268	10.9663	FFUJ_08747	VII	1107556	1108614	-		related to PET8 protein%2C member of the mitochondrial carrier (MCF) family
FFUJ_01361	20.8707	40.6395	15.1394	114.634	1.13339	21.0124	7.65342	50.4439	FFUJ_01361	I	2437854	2438771	-		uncharacterized protein
FFUJ_01016	34.2008	109.251	25.2941	354.758	15.1642	68.6993	2.98464	70.6477	FFUJ_01016	I	3544515	3545596	+		related to meiotic expression up-regulated protein 14
FFUJ_04572	32.0177	63.9044	23.5725	129.041	6.67924	22.4621	7.68271	23.3475	FFUJ_04572	II	2372669	2373934	-		related to mannose-6-phosphate isomerase
FFUJ_11536	43.9934	75.9787	35.2839	137.747	22.4573	35.3416	5.69498	26.4775	FFUJ_11536	XI	895735	897741	+		related to nitrate assimilation regulatory protein nirA
FFUJ_01292	30.4577	1449.14	22.2542	6020.79	20.0745	1114.31	8.21818	2068.75	FFUJ_01292	I	2636538	2636866	-		uncharacterized protein
FFUJ_13751	4.83447	181.966	4.19327	540.478	4.96834	119.378	3.15902	191.755	FFUJ_13751	VIII	836784	837431	+		uncharacterized protein
FFUJ_01996	0.616824	11.4603	0.503818	22.7855	0.205665	2.82744	0.190885	6.51676	FFUJ_01996	I	254468	255796	+		related to C4-dicarboxylate transport protein mae1
FFUJ_08272	4.01422	146.234	4.69406	1381.27	1.02767	61.6807	0.980587	123.007	FFUJ_08272	VII	2754214	2755292	-		uncharacterized protein
FFUJ_03452	3.024	44.9018	3.16094	219.547	3.89667	36.2027	2.40596	35.761	FFUJ_03452	III	4417515	4420207	+		related to xylulose-5-phosphate/fructose-6-phosphate phosphoketolase
FFUJ_09818	40.5046	212.733	39.2751	664.787	23.2118	128.572	1.21092	44.2635	FFUJ_09818	IX	1094563	1094930	+		uncharacterized protein
FFUJ_06194	44.8221	279.2	46.4231	740.007	31.9061	192.208	6.20331	107.539	FFUJ_06194	VI	2767026	2767330	-		uncharacterized protein
FFUJ_07015	13.4523	42.9924	14.1493	78.577	8.78745	22.3242	1.60348	4.78214	FFUJ_07015	V	846623	848100	-		related to COQ2-para-hydroxybenzoate--polyprenyltransferase
FFUJ_07199	369.458	1619.58	415.425	3618.41	184.048	760.832	69.3905	505.209	FFUJ_07199	V	1360048	1360566	+		uncharacterized protein
FFUJ_01463	761.861	2423.21	877.098	4484.84	284.143	915.588	173.333	146.254	FFUJ_01463	I	2088268	2088878	-		related to RNA binding protein
FFUJ_07032	24.7043	234.3	16.7104	866.431	13.4297	140.256	4.97938	310.305	FFUJ_07032	V	882374	882983	+		uncharacterized protein
FFUJ_11900	16.131	74.0477	11.4941	190.584	15.8148	42.354	5.31409	34.8556	FFUJ_11900	XI	1763192	1763846	+		uncharacterized protein
FFUJ_06977	31.2119	132.287	22.7752	287.84	13.5385	70.5709	11.5792	78.0662	FFUJ_06977	V	748108	748891	-		related to DUF1264 domain protein
FFUJ_13276	72.2546	500.864	61.9234	1684.11	60.369	343.977	9.81571	183.085	FFUJ_13276	IV	918631	919068	-		uncharacterized protein
FFUJ_06923	2.68815	27.331	1.94488	98.388	1.43978	15.2479	1.36324	13.2332	FFUJ_06923	V	556821	558385	+		probable MNN4-regulates the mannosylphosphorylation
FFUJ_05570	118.838	606.704	99.0171	1638.85	86.2196	344.909	28.552	515.444	FFUJ_05570	VI	646234	646817	+		uncharacterized protein
FFUJ_12300	26.0866	72.6626	23.0195	146.71	10.0827	38.7345	6.58993	37.5161	FFUJ_12300	VIII	1604568	1607034	+		related to phospholipase A2%2C cytosolic
FFUJ_07608	102.292	322.885	97.6257	653.022	11.4857	71.2829	24.8194	120.589	FFUJ_07608	V	2802136	2803908	-		probable brefeldin A resistance protein
FFUJ_09413	41.6788	164.186	15.452	505.543	27.1661	161.55	5.2247	53.517	FFUJ_09413	IX	2380513	2380857	+		uncharacterized protein
FFUJ_07396	25.366	145.171	14.5732	344.774	5.24801	54.4998	3.96563	101.241	FFUJ_07396	V	2042571	2043165	-		related to mismatched base pair and cruciform dna recognition protein
FFUJ_06373	62.3896	268.391	30.2766	635.238	21.7068	94.8344	13.8684	148.817	FFUJ_06373	VI	3393733	3394086	-		uncharacterized protein
FFUJ_09958	29.1027	142.162	73.7319	362.878	10.573	23.6266	14.4878	27.2571	FFUJ_09958	IX	662248	662910	-		uncharacterized protein
FFUJ_11509	4.05471	40.049	8.49866	114.93	2.68898	7.96636	3.18449	6.25295	FFUJ_11509	XI	760819	762181	-		related to DNA repair exonuclease SIA1
FFUJ_05514	15.3488	81.8958	27.8539	180.53	4.58021	16.2487	3.98051	46.5139	FFUJ_05514	VI	454901	455263	-		uncharacterized protein
FFUJ_01212	54.8118	489.803	103.689	1160.26	24.8084	155.685	32.4784	81.0334	FFUJ_01212	I	2909215	2909885	-		related to benzodiazepine receptor%2C peripheral-type
FFUJ_07198	13.1981	43.6089	19.3259	102.332	3.09579	9.24956	3.73705	9.87588	FFUJ_07198	V	1356999	1358539	-		uncharacterized protein
FFUJ_06304	198.545	4057.07	70.5188	8229.27	240.875	1408.45	30.8638	1689.02	FFUJ_06304	VI	3200186	3200592	-		probable glucose repressible protein Grg1
FFUJ_11978	1.21582	6.92092	0.357937	7.73906	0.735477	3.72585	0.0587773	2.36122	FFUJ_11978	XI	1954344	1955960	+		related to 6-phosphogluconate dehydrogenase
FFUJ_11953	12.3351	37.7065	4.48452	45.1193	6.02469	11.0979	1.43429	14.9105	FFUJ_11953	XI	1890954	1891376	+		uncharacterized protein
FFUJ_14325	7.23719	15.5928	1.33097	19.3909	4.36618	6.38687	0.595619	1.56593	FFUJ_14325	V	4321200	4322328	-		related to dTDP-glucose 4%2C6-dehydratase
FFUJ_11420	0.917479	0.459834	0.387769	1.58499	0.696199	0.325187	0.27083	0.730535	FFUJ_11420	XI	529541	530878	-		related to lipase 1

## Sheet: Cluster IV
Gene	SG268_0	SG268_60	WT_0	WT_60	SG268_0_desv	SG268_60_desv	WT_0_desv	WT_60_desv	ID	Chromosome	Start	End	Probe Strand	Relevant gene	Description
FFUJ_11004	9.08791	10.8523	63.0123	73.808	4.6415	4.15475	45.9757	50.9779	FFUJ_11004	X	2048045	2049229	+		probable endopolygalacturonase
FFUJ_09699	48.5572	60.8134	119.019	129.42	30.3296	39.0102	10.3217	22.1413	FFUJ_09699	IX	1528263	1531745	+		related to Ca2+-transporting ATPase
FFUJ_03972	14.895	33.852	110.965	230.826	11.8542	19.3646	92.5423	190.339	FFUJ_03972	II	4331237	4331816	+		uncharacterized protein
FFUJ_03978	19.8384	90.057	245.106	654.852	13.3021	40.8408	198.331	525.671	FFUJ_03978	II	4315407	4315841	-		related to conidial hydrophobin RodB
FFUJ_14641	5.40367	8.5618	12.154	16.526	1.93293	0.652883	2.97707	3.24992	FFUJ_14641	IV	2696153	2697077	+		uncharacterized protein
FFUJ_14684	25.4472	74.2048	160.165	192.884	21.4412	55.779	82.8635	88.4116	FFUJ_14684	IV	2806946	2808030	-		related to aliphatic nitrilase
FFUJ_05163	0.72843	0.23947	1.92905	1.25808	0.270053	0.151695	0.375821	0.293125	FFUJ_05163	II	463907	464782	-		uncharacterized protein
FFUJ_05411	193.626	107.548	420.49	297.437	86.5705	53.2826	106.275	77.7713	FFUJ_05411	VI	212682	214235	-		related to methyltransferase
FFUJ_06099	72.5543	35.5951	473.284	222.034	28.8231	14.67	374.896	177.597	FFUJ_06099	VI	2442018	2445443	-		probable nitrite reductase
FFUJ_14670	0.693328	0.465693	1.2923	0.973592	0.0715272	0.0747616	0.563647	0.196927	FFUJ_14670	IV	2765309	2770533	+		uncharacterized protein
FFUJ_09694	1.05175	0.615988	4.77648	2.14347	0.68124	0.541678	1.2458	0.539797	FFUJ_09694	IX	1544273	1546374	+		related to sodium-and chloride-dependent GABA transporter 1
FFUJ_12121	2.1843	1.27024	8.5225	4.21455	1.52293	0.677589	1.50745	0.335206	FFUJ_12121	VIII	940941	942958	-		uncharacterized protein
FFUJ_05054	5.22148	3.15773	14.5485	7.55247	3.01118	2.1143	1.8063	1.14596	FFUJ_05054	II	736047	741588	-		related to multidrug resistance protein
FFUJ_01810	0.107478	0.0562542	0.620945	0.610294	0.0956688	0.0296377	0.452441	0.413804	FFUJ_01810	I	818687	820516	-		related to PHO89-Na+/phosphate co-transporter
FFUJ_02358	1.60144	1.52015	3.46401	3.3258	1.08379	0.338025	0.34471	0.542873	FFUJ_02358	III	687508	688677	+		uncharacterized protein
FFUJ_05126	0.999048	0.540029	3.07488	2.78958	0.276828	0.386436	0.902665	0.188347	FFUJ_05126	II	545939	546705	+		uncharacterized protein
FFUJ_12853	49.1799	38.4039	188.458	152.054	26.2943	18.3655	58.3536	53.0958	FFUJ_12853	VIII	3017815	3018150	-		uncharacterized protein
FFUJ_05916	8.43423	6.7889	24.7287	21.4418	2.67751	2.70935	8.70669	5.37622	FFUJ_05916	VI	1850879	1851377	-		uncharacterized protein
FFUJ_11690	5.33242	4.57711	9.95234	9.21511	0.793813	0.5617	2.00891	1.44191	FFUJ_11690	XI	1262425	1265114	+		uncharacterized protein
FFUJ_12277	50.4174	32.9372	586.951	268.663	19.9143	3.19862	471.612	211.571	FFUJ_12277	VIII	1516701	1519481	-	niaD	probable nitrate reductase
FFUJ_11826	0.297522	0.167559	1.14377	0.779908	0.152955	0.0501827	0.784821	0.346889	FFUJ_11826	XI	1598580	1600130	+		related to putative transporter SEO1
FFUJ_00934	225.584	164.11	1245.86	626.355	84.1261	59.1418	818.592	412.593	FFUJ_00934	I	3766795	3768471	+		probable nitrate transport protein crnA
FFUJ_14318	0	0	1.68044	0.804366	0	0	2.68877	1.0981	FFUJ_14318	V	4337575	4338315	+		uncharacterized protein
FFUJ_14553	37.6868	32.8126	227.589	99.0809	10.992	14.4492	142.865	67.4497	FFUJ_14553	IV	2461917	2463891	+		related to zinc transporter
FFUJ_09376	0.16633	0.124041	2.09044	0.84205	0.108115	0.124383	1.3688	0.577007	FFUJ_09376	IX	2478671	2480251	+		related to monooxygenase
FFUJ_12120	6.41851	7.86105	28.6971	20.4936	4.72051	4.96697	15.2831	5.71744	FFUJ_12120	VIII	938269	939620	-		related to integral membrane protein
FFUJ_11920	1.73978	2.27715	22.2336	13.7304	0.869271	0.524826	16.7532	10.7062	FFUJ_11920	XI	1807450	1808710	-		related to integral membrane protein
FFUJ_14552	199.706	237.3	1089.99	777.356	59.861	99.3028	527.205	377.498	FFUJ_14552	IV	2460068	2460850	+		uncharacterized protein
126222	0.717436	1.06902	21.9649	9.53992	0.701499	1.20142	18.0479	8.26491	126222	II	3257121	3257203	-		0
FFUJ_13568	48.697	49.6269	112.014	87.7151	18.2757	10.6001	22.4839	28.3101	FFUJ_13568	IV	1808321	1810137	+		related to zinc transporter
FFUJ_14669	0.380916	0.0887585	0.810582	0.860254	0.22353	0.117646	0.449049	0.250317	FFUJ_14669	IV	2763448	2764390	-		uncharacterized protein
FFUJ_04803	23.9423	12.0129	47.1468	54.2637	11.5639	6.55267	9.97857	11.3379	FFUJ_04803	II	1507569	1509427	+		related to major facilitator MirA
FFUJ_05351	0.667016	0.287885	1.08469	1.12537	0.391069	0.100177	0.508327	0.303779	FFUJ_05351	VI	77706	79282	-		related to cytochrome P450 monooxygenase (lovA)
FFUJ_00531	280.365	153.739	447.651	531.348	83.2959	23.781	10.9822	78.5674	FFUJ_00531	I	5105701	5106778	-		uncharacterized protein
FFUJ_11521	5.73022	3.38019	10.7923	9.1367	4.18608	2.05701	1.83128	1.67454	FFUJ_11521	XI	785061	787290	-		related to long-chain-fatty-acid--CoA ligase
FFUJ_00741	4.34418	2.04507	8.6039	8.12229	2.12479	0.99855	3.12468	1.66016	FFUJ_00741	I	4389650	4390874	+		uncharacterized protein
FFUJ_03783	39.3058	26.5786	55.4599	50.9939	20.2849	9.92166	7.96126	14.0555	FFUJ_03783	II	4804587	4806210	+		related to nicotinamide mononucleotide permease
FFUJ_09682	1.57802	0.957783	4.4585	7.12982	1.32508	0.679938	0.798246	4.51681	FFUJ_09682	IX	1580013	1581090	+		related to short-chain dehydrogenase/reductase family protein%2C putative
FFUJ_05659	21.3247	18.04	36.7423	48.685	3.5761	7.82228	1.26091	2.89195	FFUJ_05659	VI	1016615	1017202	-		uncharacterized protein
FFUJ_09989	5.38212	4.67608	8.8867	9.82233	1.98947	1.60845	1.38288	0.188285	FFUJ_09989	IX	578526	579598	+		related to phospholipid-translocating ATPase
FFUJ_14565	6.54937	4.85414	10.1237	10.9585	2.85446	2.27425	0.0344186	0.687141	FFUJ_14565	IV	2504084	2505580	-		uncharacterized protein
FFUJ_07843	2.77807	2.07699	4.09282	4.67168	1.48383	0.919266	0.601369	1.34821	FFUJ_07843	V	3498562	3500041	+		related to integral membrane protein PTH11
FFUJ_04972	72.892	53.1476	104.93	124.363	26.3999	11.5561	7.1928	4.97824	FFUJ_04972	II	1017051	1021117	-		related to phospholipase D
FFUJ_05473	332.141	266.251	516.484	605.153	109.07	85.2817	59.3047	32.6485	FFUJ_05473	VI	363191	363508	-		uncharacterized protein
FFUJ_10901	3.17428	2.56707	4.61654	5.16914	1.46302	0.998214	0.387591	0.500088	FFUJ_10901	X	1814050	1815024	+		uncharacterized protein
FFUJ_07190	70.0695	42.4253	86.3897	109.288	14.9887	2.71108	7.22208	19.0929	FFUJ_07190	V	1329714	1331441	-		uncharacterized protein
FFUJ_10419	8.58325	6.48789	10.621	12.7651	3.24807	1.9622	0.625844	0.490088	FFUJ_10419	X	531944	535121	-		related to monocarboxylate transporter 2
FFUJ_12486	6.96864	3.64115	8.35988	8.42451	4.14584	1.91588	0.599744	0.864698	FFUJ_12486	VIII	2074679	2075764	-		uncharacterized protein
FFUJ_08469	6.73521	3.56973	8.77924	7.53372	3.74794	1.73832	2.06649	1.43526	FFUJ_08469	VII	2085756	2087190	-		related to tocopherol O-methyltransferase

## Sheet: Cluster V
Gene	SG268_0	SG268_60	WT_0	WT_60	SG268_0_desv	SG268_60_desv	WT_0_desv	WT_60_desv	ID	Chromosome	Start	End	Probe Strand	Description
FFUJ_06112	1.22068	0.759204	2.34347	0.192244	0.426724	0.311354	1.27611	0.0596225	FFUJ_06112	VI	2485921	2487939	-	related to alcohol oxidase
FFUJ_08290	232.217	49.8666	216.95	120.852	109.841	16.2921	29.8734	16.9276	FFUJ_08290	VII	2698796	2699978	-	related to stomatin
FFUJ_01007	3.00885	0.956564	4.46384	2.36262	0.840539	0.427135	0.886482	0.404415	FFUJ_01007	I	3568929	3570137	-	related to a retinal short-chain dehydrogenase/reductase
FFUJ_13898	42.4171	17.9941	63.5925	33.6457	19.6114	4.66742	14.2842	3.90197	FFUJ_13898	VIII	479133	480439	+	related to lysophosphatidic acid acyltransferase endophilin/SH3GL%2C involved in synaptic vesicle formation
FFUJ_01732	136.402	30.325	249.457	73.4655	47.6526	7.93576	24.7247	6.80813	FFUJ_01732	I	1096554	1097874	+	probable D-xylose reductase
FFUJ_02333	3.00507	1.12278	3.82566	2.1027	2.41721	0.374385	0.752865	0.107541	FFUJ_02333	III	617143	618935	-	related to lactose permease
FFUJ_05909	26.8225	10.591	87.1741	25.5784	18.7002	5.88705	7.1756	4.80409	FFUJ_05909	VI	1832408	1835062	+	related to endochitinase 2 precursor
FFUJ_14030	5.76516	2.19229	14.4015	4.58681	2.95213	0.511328	1.57965	0.432011	FFUJ_14030	VIII	147587	148670	-	uncharacterized protein
FFUJ_03900	2.30738	0.75989	5.63467	1.77162	0.365695	0.425088	0.445252	0.494709	FFUJ_03900	II	4506474	4508453	+	related to proteoglycan
FFUJ_02114	2.6394	0.113455	6.70739	1.02284	2.52379	0.120346	1.28152	0.485787	FFUJ_02114	III	90029	91529	-	probable O-acetylhomoserine (thiol)-lyase
FFUJ_11294	34.8799	12.5501	84.788	20.7465	12.2461	4.03105	22.051	7.30569	FFUJ_11294	XI	244221	245748	-	related to O-methyltransferase B
FFUJ_12462	21.3402	9.2094	49.1348	15.4743	10.76	1.22528	3.47069	5.89021	FFUJ_12462	VIII	2026814	2029121	+	uncharacterized protein
FFUJ_11650	6.96522	2.61014	18.2443	4.59052	1.45521	0.546453	3.291	1.47921	FFUJ_11650	XI	1175321	1176217	-	uncharacterized protein
FFUJ_08089	45.0932	22.2084	103.002	32.3629	10.6705	7.99587	4.90637	6.62985	FFUJ_08089	VII	3235421	3236076	+	uncharacterized protein
FFUJ_09977	2.4286	0.20422	36.3303	1.94352	2.23798	0.123034	30.4112	1.77232	FFUJ_09977	IX	607694	608707	-	uncharacterized protein
FFUJ_11410	95.3598	67.5199	217.688	94.8511	27.482	9.4229	40.376	21.3723	FFUJ_11410	XI	509390	510840	+	probable lactonohydrolase
FFUJ_08799	4.00878	2.71522	12.9697	4.33821	0.52944	0.632335	0.523839	0.661652	FFUJ_08799	VII	921760	922699	+	related to chitin binding protein
FFUJ_01416	20.1388	15.5442	47.5577	23.9911	7.41383	7.7066	8.25887	6.19537	FFUJ_01416	I	2251142	2252174	-	related to acetylxylan esterase
FFUJ_11707	0.0494827	0.0483988	2.44543	0.283192	0.0429282	0.0641508	2.12487	0.28184	FFUJ_11707	XI	1321620	1323395	-	related to 6-hydroxy-d-nicotine oxidase
FFUJ_06435	3.91208	4.00836	10.159	4.95548	1.84082	1.52248	2.66761	2.74983	FFUJ_06435	VI	3550814	3552122	-	related to integral membrane protein
