# Supplementary material for: The carP lncRNA Is a carS-Related Regulatory Element with Broad Effects on the Fusarium fujikuroi Transcriptome
Source: Noncoding RNA. 2021 Aug 2;7(3):46. doi: 10.3390/ncrna7030046 (PMC8395912; doi:10.3390/ncrna7030046)
Supplement: Supplementary file 1 [file ncrna-07-00046-s001.zip › Supplementary Table S3. Funcat GO categories.xlsx]

## Sheet: Legend
Supplementary Table S3
Funcat GO categories and genes in each category
'Categories'
Funcat GO categories found with a significant p value in the sets of genes upregulated or downregulated by light in the wild strain or in the carP mutant
and upregulated or downregulated in the carP mutant compared to the wild strain in the dark or after illumination
'Genes''
Lists of genes found in the different Funcat GO categories described above

## Sheet: Categories
	Photoinduction in wild strain
FunCat ID	FunCat description	FunCat main category	Exact p-value	Adjusted p-value	# genes / category	# genes / input
16.21.08	Fe/S binding	Protein with binding function or cofactor requirement (structural or analytic)	7.601091e-8	2.82001e-05	14 / 40	14 / 970
32.01.01	oxidative stress response	Cell rescue, defense and virulence	1.547252e-7	2.87015e-05	26 / 131	26 / 970
34.11	cellular sensing and response to external stimulus	Interaction with the environment	6.241332e-7	7.71845e-05	19 / 82	19 / 970
20.01.15	electron transport	Cellular transport, transport facilitation and transport routes	9.34713e-06	0.000666776	53 / 453	53 / 970
01.02.02.06	assimilation of ammonia	Metabolism	9.49622e-06	0.000666776	7 / 14	7 / 970
2.11	electron transport and membrane-associated energy conservation	Energy	1.07834e-05	0.000666776	23 / 134	23 / 970
32.07.03	detoxification by modification	Cell rescue, defense and virulence	2.9686e-05	0.00157336	16 / 79	16 / 970
1.05	C-compound and carbohydrate metabolism	Metabolism	4.44887e-05	0.00202669	115 / 1283	115 / 970
32.07.07.01	catalase reaction	Cell rescue, defense and virulence	4.9165e-05	0.00202669	5 / 8	5 / 970
16.21.05	FAD/FMN binding	Protein with binding function or cofactor requirement (structural or analytic)	6.10115e-05	0.00226353	26 / 179	26 / 970
30.05.01.10	two-component signal transduction system (sensor kinase component)	Cellular communication / signal transduction mechanism	7.0328e-05	0.00237197	7 / 18	7 / 970
2.13	respiration	Energy	0.000205504	0.00626847	18 / 111	18 / 970
1.07	metabolism of vitamins, cofactors, and prosthetic groups	Metabolism	0.000222535	0.00626847	28 / 215	28 / 970
34.11.01	photoperception and response	Interaction with the environment	0.000236546	0.00626847	12 / 58	12 / 970
32.01.13	electromagnetic waves stress response (e.g. UV, X-ray)	Cell rescue, defense and virulence	0.000439469	0.0106218	6 / 17	6 / 970
01.06.06.11	tetracyclic and pentacyclic triterpenes (cholesterin, steroids and hopanoids) metabolism	Metabolism	0.000465855	0.0106218	21 / 149	21 / 970
1.06	lipid, fatty acid and isoprenoid metabolism	Metabolism	0.000510594	0.0106218	74 / 799	74 / 970
16.21.07	NAD/NADP binding	Protein with binding function or cofactor requirement (structural or analytic)	0.000539835	0.0106218	33 / 284	33 / 970
01.05.02.07	sugar, glucoside, polyol and carboxylate catabolism	Metabolism	0.000543975	0.0106218	31 / 261	31 / 970
10.01.09.01	DNA methylation	Cell cycle and DNA processing	0.000980803	0.0181939	3 / 4	3 / 970
32.01.05	heat shock response	Cell rescue, defense and virulence	0.00120509	0.02129	10 / 51	10 / 970
01.02.07.01	regulation of nitrogen metabolism	Metabolism	0.00190047	0.0320489	10 / 54	10 / 970
02.16.01	alcohol fermentation	Energy	0.00229579	0.037032	12 / 74	12 / 970
32.07.07	oxygen and radical detoxification	Cell rescue, defense and virulence	0.00273272	0.0410467	8 / 39	8 / 970
34.11.03.13	osmosensing and response	Interaction with the environment	0.00276595	0.0410467	11 / 66	11 / 970
	Photorepression in wild strain
FunCat ID	FunCat description	FunCat main category	Exact p-value	Adjusted p-value	# genes / category	# genes / input
43.01.03	fungal and other eukaryotic cell type differentiation	Cell type differentiation	6.982363e-13	2.54158e-10	54 / 330	54 / 860
32.05.05	virulence, disease factors	Cell rescue, defense and virulence	4.520517e-8	8.22734e-06	30 / 176	30 / 860
32.05	disease, virulence and defense	Cell rescue, defense and virulence	1.53285e-06	0.000185986	23 / 134	23 / 860
1.2	secondary metabolism	Metabolism	3.82823e-05	0.00348369	134 / 1738	134 / 860
	Photoinduction in carP mutant
FunCat ID	FunCat description	FunCat main category	Exact p-value	Adjusted p-value	# genes / category	# genes / input
30.05.01.10	two-component signal transduction system (sensor kinase component)	Cellular communication / signal transduction mechanism	3.497312e-7	8.3236e-05	6 / 18	6 / 270
34.11.03.13	osmosensing and response	Interaction with the environment	1.54674e-06	0.000184062	9 / 66	9 / 270
30.05	transmembrane signal transduction	Cellular communication / signal transduction mechanism	1.47617e-05	0.0011711	8 / 66	8 / 270
32.01.03	osmotic and salt stress response	Cell rescue, defense and virulence	0.000206199	0.0122688	8 / 95	8 / 270
40.01.03	directional cell growth (morphogenesis)	Cell fate	0.000805455	0.0341055	6 / 65	6 / 270
32.05.01.07	electromagnetic waves resistance (e.g. UV)	Cell rescue, defense and virulence	0.000859803	0.0341055	2 / 3	2 / 270
30.01	cellular signalling	Cellular communication / signal transduction mechanism	0.0013303	0.04523	15 / 364	15 / 270
	Photorepression in carP mutant
FunCat ID	FunCat description	FunCat main category	Exact p-value	Adjusted p-value	# genes / category	# genes / input
	None
	Upregulation in the carP mutant compared to wild strain in the dark
FunCat ID	FunCat description	FunCat main category	Exact p-value	Adjusted p-value	# genes / category	# genes / input
01.06.06.13	tetraterpenes (carotenoids) metabolism	Metabolism	2.5715e-05	0.00172291	2 / 3	2 / 40
32.05	disease, virulence and defense	Cell rescue, defense and virulence	0.000611321	0.0204792	4 / 134	4 / 40
	Downregulation in the carP mutant compared to wild strain in the dark
	None
	Upregulation in the carP mutant compared to wild strain after illumination
FunCat ID	FunCat description	FunCat main category	Exact p-value	Adjusted p-value	# genes / category	# genes / input
01.06.06.11	tetracyclic and pentacyclic triterpenes (cholesterin, steroids and hopanoids) metabolism	Metabolism	2.00901e-06	0.000544442	16 / 149	16 / 405
10.01.09.01	DNA methylation	Cell cycle and DNA processing	7.35348e-05	0.00996397	3 / 4	3 / 405
16.21.07	NAD/NADP binding	Protein with binding function or cofactor requirement (structural or analytic)	0.000565289	0.0484194	18 / 284	18 / 405
34.11.01	photoperception and response	Interaction with the environment	0.000827439	0.0484194	7 / 58	7 / 405
32.01.13	electromagnetic waves stress response (e.g. UV, X-ray)	Cell rescue, defense and virulence	0.000893347	0.0484194	4 / 17	4 / 405
	Downregulation in the carP mutant compared to wild strain after illumination
FunCat ID	FunCat description	FunCat main category	Exact p-value	Adjusted p-value	# genes / category	# genes / input
1.05	C-compound and carbohydrate metabolism	Metabolism	3.06291e-05	0.00395116	28 / 1283	28 / 148
01.05.02.07	sugar, glucoside, polyol and carboxylate catabolism	Metabolism	0.0002753	0.0177569	10 / 261	10 / 148

## Sheet: Genes
	Photoinduction in wild strain
Gene ID	Protein name	FunCat ID	FunCat description	FunCat main category	Exact p-value	Adjusted p-value
FFUJ_00494	Related to succinate dehydrogenase	16.21.08	Fe/S binding	Protein with binding function or cofactor requirement (structural or analytic)	7.601091e-8	2.82001e-05
FFUJ_00887	Probable NADH dehydrogenase (Ubiquinone) 49K chain	16.21.08	Fe/S binding	Protein with binding function or cofactor requirement (structural or analytic)	7.601091e-8	2.82001e-05
FFUJ_02582	Probable succinate dehydrogenase (Ubiquinone) flavoprotein, mitochondrial	16.21.08	Fe/S binding	Protein with binding function or cofactor requirement (structural or analytic)	7.601091e-8	2.82001e-05
FFUJ_04162	Probable NADH2 dehydrogenase (Ubiquinone) flavoprotein 1	16.21.08	Fe/S binding	Protein with binding function or cofactor requirement (structural or analytic)	7.601091e-8	2.82001e-05
FFUJ_04175	Probable NADH-ubiquinone oxidoreductase 30.4 kDa subunit, mitochondrial	16.21.08	Fe/S binding	Protein with binding function or cofactor requirement (structural or analytic)	7.601091e-8	2.82001e-05
FFUJ_04556	Ferrochelatase (EC 4.99.1.1)	16.21.08	Fe/S binding	Protein with binding function or cofactor requirement (structural or analytic)	7.601091e-8	2.82001e-05
FFUJ_04682	Related to Fe-S oxidoreductase	16.21.08	Fe/S binding	Protein with binding function or cofactor requirement (structural or analytic)	7.601091e-8	2.82001e-05
FFUJ_06087	Probable flavoprotein-ubiquinone oxidoreductase	16.21.08	Fe/S binding	Protein with binding function or cofactor requirement (structural or analytic)	7.601091e-8	2.82001e-05
FFUJ_07189	Probable NADH-ubiquinone oxidoreductase 24 kDa subunit, mitochondrial	16.21.08	Fe/S binding	Protein with binding function or cofactor requirement (structural or analytic)	7.601091e-8	2.82001e-05
FFUJ_07236	Probable NADH-ubiquinone oxidoreductase 19.3 kDa subunit, mitochondrial	16.21.08	Fe/S binding	Protein with binding function or cofactor requirement (structural or analytic)	7.601091e-8	2.82001e-05
FFUJ_07309	Related to hexamer-binding protein HEXBP	16.21.08	Fe/S binding	Protein with binding function or cofactor requirement (structural or analytic)	7.601091e-8	2.82001e-05
FFUJ_08013	Related to putidaredoxin reductase	16.21.08	Fe/S binding	Protein with binding function or cofactor requirement (structural or analytic)	7.601091e-8	2.82001e-05
FFUJ_08745	Probable succinate dehydrogenase (Ubiquinone) iron-sulfur protein	16.21.08	Fe/S binding	Protein with binding function or cofactor requirement (structural or analytic)	7.601091e-8	2.82001e-05
FFUJ_13678	Probable aconitase	16.21.08	Fe/S binding	Protein with binding function or cofactor requirement (structural or analytic)	7.601091e-8	2.82001e-05
FFUJ_00751	Probable cytochrome-b5 reductase, mitochondrial outer membrane form	32.01.01	oxidative stress response	Cell rescue, defense and virulence	1.547252e-7	2.87015e-05
FFUJ_01346	Probable heat shock protein 30	32.01.01	oxidative stress response	Cell rescue, defense and virulence	1.547252e-7	2.87015e-05
FFUJ_01439	Probable cytochrome-c peroxidase	32.01.01	oxidative stress response	Cell rescue, defense and virulence	1.547252e-7	2.87015e-05
FFUJ_01687	Related to aldehyde reductase II	32.01.01	oxidative stress response	Cell rescue, defense and virulence	1.547252e-7	2.87015e-05
FFUJ_01895	Related to DNA repair protein RAD14	32.01.01	oxidative stress response	Cell rescue, defense and virulence	1.547252e-7	2.87015e-05
FFUJ_01993	Probable organic hydroperoxide resistance protein	32.01.01	oxidative stress response	Cell rescue, defense and virulence	1.547252e-7	2.87015e-05
FFUJ_03451	Catalase (EC 1.11.1.6)	32.01.01	oxidative stress response	Cell rescue, defense and virulence	1.547252e-7	2.87015e-05
FFUJ_03471	Related to ACB 4-hydroxyacetophenone monooxygenase	32.01.01	oxidative stress response	Cell rescue, defense and virulence	1.547252e-7	2.87015e-05
FFUJ_04347	Probable GLO1-glyoxalase I	32.01.01	oxidative stress response	Cell rescue, defense and virulence	1.547252e-7	2.87015e-05
FFUJ_04367	Related to M.capricolum transcription repressor	32.01.01	oxidative stress response	Cell rescue, defense and virulence	1.547252e-7	2.87015e-05
FFUJ_04785	Uncharacterized protein	32.01.01	oxidative stress response	Cell rescue, defense and virulence	1.547252e-7	2.87015e-05
FFUJ_05128	Catalase (EC 1.11.1.6)	32.01.01	oxidative stress response	Cell rescue, defense and virulence	1.547252e-7	2.87015e-05
FFUJ_05515	Probable ATP-binding multidrug cassette transport protein	32.01.01	oxidative stress response	Cell rescue, defense and virulence	1.547252e-7	2.87015e-05
FFUJ_06207	Related to D-arabinono-1,4-lactone oxidase	32.01.01	oxidative stress response	Cell rescue, defense and virulence	1.547252e-7	2.87015e-05
FFUJ_06570	Probable thioredoxin peroxidase, mitochondrial isoform	32.01.01	oxidative stress response	Cell rescue, defense and virulence	1.547252e-7	2.87015e-05
FFUJ_07916	Related to glutathione S-transferase	32.01.01	oxidative stress response	Cell rescue, defense and virulence	1.547252e-7	2.87015e-05
FFUJ_09944	Superoxide dismutase (EC 1.15.1.1)	32.01.01	oxidative stress response	Cell rescue, defense and virulence	1.547252e-7	2.87015e-05
FFUJ_10038	Probable glutaredoxin	32.01.01	oxidative stress response	Cell rescue, defense and virulence	1.547252e-7	2.87015e-05
FFUJ_10618	Related to dihydroflavonol-4-reductases	32.01.01	oxidative stress response	Cell rescue, defense and virulence	1.547252e-7	2.87015e-05
FFUJ_11472	Probable catalase isozyme P	32.01.01	oxidative stress response	Cell rescue, defense and virulence	1.547252e-7	2.87015e-05
FFUJ_11706	Catalase-peroxidase (CP) (EC 1.11.1.21) (Peroxidase/catalase)	32.01.01	oxidative stress response	Cell rescue, defense and virulence	1.547252e-7	2.87015e-05
FFUJ_12878	Related to ALO1-D-arabinono-1,4-lactone oxidase	32.01.01	oxidative stress response	Cell rescue, defense and virulence	1.547252e-7	2.87015e-05
FFUJ_13611	Related to transcription factor Ask10p	32.01.01	oxidative stress response	Cell rescue, defense and virulence	1.547252e-7	2.87015e-05
FFUJ_14667	Catalase (EC 1.11.1.6)	32.01.01	oxidative stress response	Cell rescue, defense and virulence	1.547252e-7	2.87015e-05
FFUJ_14761	Uncharacterized protein	32.01.01	oxidative stress response	Cell rescue, defense and virulence	1.547252e-7	2.87015e-05
FFUJ_14921	Related to transcription factor Ask10p	32.01.01	oxidative stress response	Cell rescue, defense and virulence	1.547252e-7	2.87015e-05
FFUJ_02280	Related to histidine kinase	34.11	cellular sensing and response to external stimulus	Interaction with the environment	6.241332e-7	7.71845e-05
FFUJ_02317	Related to light induced alcohol dehydrogenase Bli-4	34.11	cellular sensing and response to external stimulus	Interaction with the environment	6.241332e-7	7.71845e-05
FFUJ_02424	Related to nik-1 protein (Os-1p protein)	34.11	cellular sensing and response to external stimulus	Interaction with the environment	6.241332e-7	7.71845e-05
FFUJ_02977	Related to sucrose transporter SUT1D	34.11	cellular sensing and response to external stimulus	Interaction with the environment	6.241332e-7	7.71845e-05
FFUJ_03105	Related to deoxyribodipyrimidine photo-lyase PHR	34.11	cellular sensing and response to external stimulus	Interaction with the environment	6.241332e-7	7.71845e-05
FFUJ_05300	Related to Oxidoreductase, short-chain dehydrogenase	34.11	cellular sensing and response to external stimulus	Interaction with the environment	6.241332e-7	7.71845e-05
FFUJ_06274	Related to sensory transduction histidine kinase	34.11	cellular sensing and response to external stimulus	Interaction with the environment	6.241332e-7	7.71845e-05
FFUJ_06571	Related to 5-methylcytosine G/T mismatch-specific DNA glycosylase	34.11	cellular sensing and response to external stimulus	Interaction with the environment	6.241332e-7	7.71845e-05
FFUJ_06922	Related to vacuolar protein sorting-associated protein VPS13	34.11	cellular sensing and response to external stimulus	Interaction with the environment	6.241332e-7	7.71845e-05
FFUJ_07962	Related to beta-carotene 15,15`-dioxygenase	34.11	cellular sensing and response to external stimulus	Interaction with the environment	6.241332e-7	7.71845e-05
FFUJ_08273	Related to AVO2 Component of a complex containing the Tor2p kinase and other proteins, which may have a role in regulation of cell growth	34.11	cellular sensing and response to external stimulus	Interaction with the environment	6.241332e-7	7.71845e-05
FFUJ_09936	Related to histidine kinase	34.11	cellular sensing and response to external stimulus	Interaction with the environment	6.241332e-7	7.71845e-05
FFUJ_10321	Probable alcohol dehydrogenase homolog Bli-4	34.11	cellular sensing and response to external stimulus	Interaction with the environment	6.241332e-7	7.71845e-05
FFUJ_10367	Related to sensory transduction histidine kinase	34.11	cellular sensing and response to external stimulus	Interaction with the environment	6.241332e-7	7.71845e-05
FFUJ_10993	Related to reductases	34.11	cellular sensing and response to external stimulus	Interaction with the environment	6.241332e-7	7.71845e-05
FFUJ_12693	Related to reductases	34.11	cellular sensing and response to external stimulus	Interaction with the environment	6.241332e-7	7.71845e-05
FFUJ_13182	Related to two-component histidine kinase chk-1	34.11	cellular sensing and response to external stimulus	Interaction with the environment	6.241332e-7	7.71845e-05
FFUJ_13427	Related to nik-1 protein (Os-1p protein)	34.11	cellular sensing and response to external stimulus	Interaction with the environment	6.241332e-7	7.71845e-05
FFUJ_13701	Related to light induced alcohol dehydrogenase Bli-4	34.11	cellular sensing and response to external stimulus	Interaction with the environment	6.241332e-7	7.71845e-05
FFUJ_00494	Related to succinate dehydrogenase	20.01.15	electron transport	Cellular transport, transport facilitation and transport routes	9.34713e-06	0.000666776
FFUJ_00751	Probable cytochrome-b5 reductase, mitochondrial outer membrane form	20.01.15	electron transport	Cellular transport, transport facilitation and transport routes	9.34713e-06	0.000666776
FFUJ_00887	Probable NADH dehydrogenase (Ubiquinone) 49K chain	20.01.15	electron transport	Cellular transport, transport facilitation and transport routes	9.34713e-06	0.000666776
FFUJ_01439	Probable cytochrome-c peroxidase	20.01.15	electron transport	Cellular transport, transport facilitation and transport routes	9.34713e-06	0.000666776
FFUJ_01546	Related to diacylglycerol acyltransferase type 2a	20.01.15	electron transport	Cellular transport, transport facilitation and transport routes	9.34713e-06	0.000666776
FFUJ_01663	Related to short-chain dehydrogenase/reductase	20.01.15	electron transport	Cellular transport, transport facilitation and transport routes	9.34713e-06	0.000666776
FFUJ_01741	Probable CYB2-lactate dehydrogenase cytochrome b2	20.01.15	electron transport	Cellular transport, transport facilitation and transport routes	9.34713e-06	0.000666776
FFUJ_02582	Probable succinate dehydrogenase (Ubiquinone) flavoprotein, mitochondrial	20.01.15	electron transport	Cellular transport, transport facilitation and transport routes	9.34713e-06	0.000666776
FFUJ_03481	Related to flavin oxidoreductase	20.01.15	electron transport	Cellular transport, transport facilitation and transport routes	9.34713e-06	0.000666776
FFUJ_03784	Related to tryptophan 2,3 dioxygenase	20.01.15	electron transport	Cellular transport, transport facilitation and transport routes	9.34713e-06	0.000666776
FFUJ_04162	Probable NADH2 dehydrogenase (Ubiquinone) flavoprotein 1	20.01.15	electron transport	Cellular transport, transport facilitation and transport routes	9.34713e-06	0.000666776
FFUJ_04175	Probable NADH-ubiquinone oxidoreductase 30.4 kDa subunit, mitochondrial	20.01.15	electron transport	Cellular transport, transport facilitation and transport routes	9.34713e-06	0.000666776
FFUJ_04682	Related to Fe-S oxidoreductase	20.01.15	electron transport	Cellular transport, transport facilitation and transport routes	9.34713e-06	0.000666776
FFUJ_04846	Probable acyl-CoA dehydrogenase short-branched chain	20.01.15	electron transport	Cellular transport, transport facilitation and transport routes	9.34713e-06	0.000666776
FFUJ_05128	Catalase (EC 1.11.1.6)	20.01.15	electron transport	Cellular transport, transport facilitation and transport routes	9.34713e-06	0.000666776
FFUJ_05523	Related to oxidoreductase	20.01.15	electron transport	Cellular transport, transport facilitation and transport routes	9.34713e-06	0.000666776
FFUJ_05865	Related to cytochrome P450 94A1	20.01.15	electron transport	Cellular transport, transport facilitation and transport routes	9.34713e-06	0.000666776
FFUJ_06087	Probable flavoprotein-ubiquinone oxidoreductase	20.01.15	electron transport	Cellular transport, transport facilitation and transport routes	9.34713e-06	0.000666776
FFUJ_06207	Related to D-arabinono-1,4-lactone oxidase	20.01.15	electron transport	Cellular transport, transport facilitation and transport routes	9.34713e-06	0.000666776
FFUJ_06546	Related to quinone oxidoreductase	20.01.15	electron transport	Cellular transport, transport facilitation and transport routes	9.34713e-06	0.000666776
FFUJ_06990	Probable benzoate 4-monooxygenase cytochrome P450	20.01.15	electron transport	Cellular transport, transport facilitation and transport routes	9.34713e-06	0.000666776
FFUJ_07189	Probable NADH-ubiquinone oxidoreductase 24 kDa subunit, mitochondrial	20.01.15	electron transport	Cellular transport, transport facilitation and transport routes	9.34713e-06	0.000666776
FFUJ_07236	Probable NADH-ubiquinone oxidoreductase 19.3 kDa subunit, mitochondrial	20.01.15	electron transport	Cellular transport, transport facilitation and transport routes	9.34713e-06	0.000666776
FFUJ_07253	Probable cytochrome b5	20.01.15	electron transport	Cellular transport, transport facilitation and transport routes	9.34713e-06	0.000666776
FFUJ_07309	Related to hexamer-binding protein HEXBP	20.01.15	electron transport	Cellular transport, transport facilitation and transport routes	9.34713e-06	0.000666776
FFUJ_07503	Beta-apo-4'-carotenal oxygenase (EC 1.2.1.82) (Beta-apo-4'-carotenal dehydrogenase)	20.01.15	electron transport	Cellular transport, transport facilitation and transport routes	9.34713e-06	0.000666776
FFUJ_07805	Probable NADH dehydrogenase (Ubiquinone), 64 kD subunit, mitochondrial	20.01.15	electron transport	Cellular transport, transport facilitation and transport routes	9.34713e-06	0.000666776
FFUJ_08100	Related to flavin-containing monooxygenase	20.01.15	electron transport	Cellular transport, transport facilitation and transport routes	9.34713e-06	0.000666776
FFUJ_08104	Probable bifunctional P-450:NADPH-P450 reductase	20.01.15	electron transport	Cellular transport, transport facilitation and transport routes	9.34713e-06	0.000666776
FFUJ_08319	Probable cytochrome c	20.01.15	electron transport	Cellular transport, transport facilitation and transport routes	9.34713e-06	0.000666776
FFUJ_08714	Uncharacterized protein	20.01.15	electron transport	Cellular transport, transport facilitation and transport routes	9.34713e-06	0.000666776
FFUJ_08745	Probable succinate dehydrogenase (Ubiquinone) iron-sulfur protein	20.01.15	electron transport	Cellular transport, transport facilitation and transport routes	9.34713e-06	0.000666776
FFUJ_08788	Related to alcohol oxidase	20.01.15	electron transport	Cellular transport, transport facilitation and transport routes	9.34713e-06	0.000666776
FFUJ_09299	Related to monoamine oxidase N	20.01.15	electron transport	Cellular transport, transport facilitation and transport routes	9.34713e-06	0.000666776
FFUJ_09382	Related to lactate 2-monooxygenase	20.01.15	electron transport	Cellular transport, transport facilitation and transport routes	9.34713e-06	0.000666776
FFUJ_09929	Related to O-methylsterigmatocystin oxidoreductase	20.01.15	electron transport	Cellular transport, transport facilitation and transport routes	9.34713e-06	0.000666776
FFUJ_10038	Probable glutaredoxin	20.01.15	electron transport	Cellular transport, transport facilitation and transport routes	9.34713e-06	0.000666776
FFUJ_10257	Putative NADH cytb-reductase	20.01.15	electron transport	Cellular transport, transport facilitation and transport routes	9.34713e-06	0.000666776
FFUJ_10692	Related to NADH oxidase	20.01.15	electron transport	Cellular transport, transport facilitation and transport routes	9.34713e-06	0.000666776
FFUJ_10818	Probable NADPH2 dehydrogenase chain OYE2	20.01.15	electron transport	Cellular transport, transport facilitation and transport routes	9.34713e-06	0.000666776
FFUJ_11472	Probable catalase isozyme P	20.01.15	electron transport	Cellular transport, transport facilitation and transport routes	9.34713e-06	0.000666776
FFUJ_11510	Related to polyamine oxidase	20.01.15	electron transport	Cellular transport, transport facilitation and transport routes	9.34713e-06	0.000666776
FFUJ_11803	Probable phytoene dehydrogenase AL-1 (Carotenoid biosynthesis protein al-1)	20.01.15	electron transport	Cellular transport, transport facilitation and transport routes	9.34713e-06	0.000666776
FFUJ_11846	Related to thioredoxin	20.01.15	electron transport	Cellular transport, transport facilitation and transport routes	9.34713e-06	0.000666776
FFUJ_12244	Related to O-methylsterigmatocystin oxidoreductase	20.01.15	electron transport	Cellular transport, transport facilitation and transport routes	9.34713e-06	0.000666776
FFUJ_12387	Uncharacterized protein	20.01.15	electron transport	Cellular transport, transport facilitation and transport routes	9.34713e-06	0.000666776
FFUJ_12878	Related to ALO1-D-arabinono-1,4-lactone oxidase	20.01.15	electron transport	Cellular transport, transport facilitation and transport routes	9.34713e-06	0.000666776
FFUJ_13070	Related to 24-dehydrocholesterol reductase	20.01.15	electron transport	Cellular transport, transport facilitation and transport routes	9.34713e-06	0.000666776
FFUJ_13183	Related to CYTOCHROME B561	20.01.15	electron transport	Cellular transport, transport facilitation and transport routes	9.34713e-06	0.000666776
FFUJ_13262	Related to benzoate 4-monooxygenase cytochrome P450	20.01.15	electron transport	Cellular transport, transport facilitation and transport routes	9.34713e-06	0.000666776
FFUJ_14317	Probable aldehyde dehydrogenase	20.01.15	electron transport	Cellular transport, transport facilitation and transport routes	9.34713e-06	0.000666776
FFUJ_14635	Acyl-coenzyme A oxidase	20.01.15	electron transport	Cellular transport, transport facilitation and transport routes	9.34713e-06	0.000666776
FFUJ_14667	Catalase (EC 1.11.1.6)	20.01.15	electron transport	Cellular transport, transport facilitation and transport routes	9.34713e-06	0.000666776
FFUJ_05577	Related to nitrate assimilation regulatory protein nirA	01.02.02.06	assimilation of ammonia	Metabolism	9.49622e-06	0.000666776
FFUJ_05780	Related to nitrate assimilation regulatory protein nirA	01.02.02.06	assimilation of ammonia	Metabolism	9.49622e-06	0.000666776
FFUJ_10457	Related to nitrate assimilation regulatory protein nirA	01.02.02.06	assimilation of ammonia	Metabolism	9.49622e-06	0.000666776
FFUJ_10495	Related to pathway-specific regulatory protein nit-4	01.02.02.06	assimilation of ammonia	Metabolism	9.49622e-06	0.000666776
FFUJ_11507	Related to nitrate assimilation regulatory protein nirA	01.02.02.06	assimilation of ammonia	Metabolism	9.49622e-06	0.000666776
FFUJ_11536	Related to nitrate assimilation regulatory protein nirA	01.02.02.06	assimilation of ammonia	Metabolism	9.49622e-06	0.000666776
FFUJ_13708	Related to pathway-specific regulatory protein nit-4	01.02.02.06	assimilation of ammonia	Metabolism	9.49622e-06	0.000666776
FFUJ_00494	Related to succinate dehydrogenase	2.11	electron transport and membrane-associated energy conservation	Energy	1.07834e-05	0.000666776
FFUJ_00751	Probable cytochrome-b5 reductase, mitochondrial outer membrane form	2.11	electron transport and membrane-associated energy conservation	Energy	1.07834e-05	0.000666776
FFUJ_00887	Probable NADH dehydrogenase (Ubiquinone) 49K chain	2.11	electron transport and membrane-associated energy conservation	Energy	1.07834e-05	0.000666776
FFUJ_01741	Probable CYB2-lactate dehydrogenase cytochrome b2	2.11	electron transport and membrane-associated energy conservation	Energy	1.07834e-05	0.000666776
FFUJ_02582	Probable succinate dehydrogenase (Ubiquinone) flavoprotein, mitochondrial	2.11	electron transport and membrane-associated energy conservation	Energy	1.07834e-05	0.000666776
FFUJ_03481	Related to flavin oxidoreductase	2.11	electron transport and membrane-associated energy conservation	Energy	1.07834e-05	0.000666776
FFUJ_04162	Probable NADH2 dehydrogenase (Ubiquinone) flavoprotein 1	2.11	electron transport and membrane-associated energy conservation	Energy	1.07834e-05	0.000666776
FFUJ_04175	Probable NADH-ubiquinone oxidoreductase 30.4 kDa subunit, mitochondrial	2.11	electron transport and membrane-associated energy conservation	Energy	1.07834e-05	0.000666776
FFUJ_04785	Uncharacterized protein	2.11	electron transport and membrane-associated energy conservation	Energy	1.07834e-05	0.000666776
FFUJ_04846	Probable acyl-CoA dehydrogenase short-branched chain	2.11	electron transport and membrane-associated energy conservation	Energy	1.07834e-05	0.000666776
FFUJ_06866	Related to fumarate reductase flavoprotein subunit	2.11	electron transport and membrane-associated energy conservation	Energy	1.07834e-05	0.000666776
FFUJ_07162	Related to acyl-coa dehydrogenase, long-chain specific	2.11	electron transport and membrane-associated energy conservation	Energy	1.07834e-05	0.000666776
FFUJ_07189	Probable NADH-ubiquinone oxidoreductase 24 kDa subunit, mitochondrial	2.11	electron transport and membrane-associated energy conservation	Energy	1.07834e-05	0.000666776
FFUJ_07236	Probable NADH-ubiquinone oxidoreductase 19.3 kDa subunit, mitochondrial	2.11	electron transport and membrane-associated energy conservation	Energy	1.07834e-05	0.000666776
FFUJ_07805	Probable NADH dehydrogenase (Ubiquinone), 64 kD subunit, mitochondrial	2.11	electron transport and membrane-associated energy conservation	Energy	1.07834e-05	0.000666776
FFUJ_08319	Probable cytochrome c	2.11	electron transport and membrane-associated energy conservation	Energy	1.07834e-05	0.000666776
FFUJ_08412	Probable acyl-CoA dehydrogenase	2.11	electron transport and membrane-associated energy conservation	Energy	1.07834e-05	0.000666776
FFUJ_08745	Probable succinate dehydrogenase (Ubiquinone) iron-sulfur protein	2.11	electron transport and membrane-associated energy conservation	Energy	1.07834e-05	0.000666776
FFUJ_10257	Putative NADH cytb-reductase	2.11	electron transport and membrane-associated energy conservation	Energy	1.07834e-05	0.000666776
FFUJ_10692	Related to NADH oxidase	2.11	electron transport and membrane-associated energy conservation	Energy	1.07834e-05	0.000666776
FFUJ_10818	Probable NADPH2 dehydrogenase chain OYE2	2.11	electron transport and membrane-associated energy conservation	Energy	1.07834e-05	0.000666776
FFUJ_14317	Probable aldehyde dehydrogenase	2.11	electron transport and membrane-associated energy conservation	Energy	1.07834e-05	0.000666776
FFUJ_14761	Uncharacterized protein	2.11	electron transport and membrane-associated energy conservation	Energy	1.07834e-05	0.000666776
FFUJ_00756	Related to UDP-glucuronosyltransferase 2C1 microsomal	32.07.03	detoxification by modification	Cell rescue, defense and virulence	2.9686e-05	0.00157336
FFUJ_01090	Related to cytosolic Cu/Zn superoxide dismutase	32.07.03	detoxification by modification	Cell rescue, defense and virulence	2.9686e-05	0.00157336
FFUJ_01439	Probable cytochrome-c peroxidase	32.07.03	detoxification by modification	Cell rescue, defense and virulence	2.9686e-05	0.00157336
FFUJ_01687	Related to aldehyde reductase II	32.07.03	detoxification by modification	Cell rescue, defense and virulence	2.9686e-05	0.00157336
FFUJ_03451	Catalase (EC 1.11.1.6)	32.07.03	detoxification by modification	Cell rescue, defense and virulence	2.9686e-05	0.00157336
FFUJ_03785	Kynureninase (EC 3.7.1.3) (Biosynthesis of nicotinic acid protein 5) (L-kynurenine hydrolase)	32.07.03	detoxification by modification	Cell rescue, defense and virulence	2.9686e-05	0.00157336
FFUJ_04078	Related to haloacetate dehalogenase H-1	32.07.03	detoxification by modification	Cell rescue, defense and virulence	2.9686e-05	0.00157336
FFUJ_07916	Related to glutathione S-transferase	32.07.03	detoxification by modification	Cell rescue, defense and virulence	2.9686e-05	0.00157336
FFUJ_08084	Related to 3-(3-Hydroxyphenyl)propionate 2-hydroxylase	32.07.03	detoxification by modification	Cell rescue, defense and virulence	2.9686e-05	0.00157336
FFUJ_08100	Related to flavin-containing monooxygenase	32.07.03	detoxification by modification	Cell rescue, defense and virulence	2.9686e-05	0.00157336
FFUJ_09944	Superoxide dismutase (EC 1.15.1.1)	32.07.03	detoxification by modification	Cell rescue, defense and virulence	2.9686e-05	0.00157336
FFUJ_10618	Related to dihydroflavonol-4-reductases	32.07.03	detoxification by modification	Cell rescue, defense and virulence	2.9686e-05	0.00157336
FFUJ_10665	Related to salicylate 1-monooxygenase	32.07.03	detoxification by modification	Cell rescue, defense and virulence	2.9686e-05	0.00157336
FFUJ_10691	Related to maackiain detoxification protein 1	32.07.03	detoxification by modification	Cell rescue, defense and virulence	2.9686e-05	0.00157336
FFUJ_11806	Related to 3-(3-Hydroxyphenyl)propionate 2-hydroxylase	32.07.03	detoxification by modification	Cell rescue, defense and virulence	2.9686e-05	0.00157336
FFUJ_14317	Probable aldehyde dehydrogenase	32.07.03	detoxification by modification	Cell rescue, defense and virulence	2.9686e-05	0.00157336
FFUJ_00033	Probable 3-hydroxyisobutyrate dehydrogenase, mitochondrial	1.05	C-compound and carbohydrate metabolism	Metabolism	4.44887e-05	0.00202669
FFUJ_00204	Related to endo-polygalacturonase 6	1.05	C-compound and carbohydrate metabolism	Metabolism	4.44887e-05	0.00202669
FFUJ_00322	Related to ketoreductases	1.05	C-compound and carbohydrate metabolism	Metabolism	4.44887e-05	0.00202669
FFUJ_00427	Malic enzyme	1.05	C-compound and carbohydrate metabolism	Metabolism	4.44887e-05	0.00202669
FFUJ_00473	Related to pisatin demethylase (Cytochrome P450)	1.05	C-compound and carbohydrate metabolism	Metabolism	4.44887e-05	0.00202669
FFUJ_00494	Related to succinate dehydrogenase	1.05	C-compound and carbohydrate metabolism	Metabolism	4.44887e-05	0.00202669
FFUJ_00756	Related to UDP-glucuronosyltransferase 2C1 microsomal	1.05	C-compound and carbohydrate metabolism	Metabolism	4.44887e-05	0.00202669
FFUJ_01047	Related to phytase	1.05	C-compound and carbohydrate metabolism	Metabolism	4.44887e-05	0.00202669
FFUJ_01088	Related to short-chain alcohol dehydrogenase	1.05	C-compound and carbohydrate metabolism	Metabolism	4.44887e-05	0.00202669
FFUJ_01363	Related to Zn-dependent oxidoreductases	1.05	C-compound and carbohydrate metabolism	Metabolism	4.44887e-05	0.00202669
FFUJ_01475	Glucose-6-phosphate 1-dehydrogenase (EC 1.1.1.49)	1.05	C-compound and carbohydrate metabolism	Metabolism	4.44887e-05	0.00202669
FFUJ_01493	Probable acetate kinase (EC 2.7.2.1) (Acetokinase)	1.05	C-compound and carbohydrate metabolism	Metabolism	4.44887e-05	0.00202669
FFUJ_01637	Related to D-ribulokinase	1.05	C-compound and carbohydrate metabolism	Metabolism	4.44887e-05	0.00202669
FFUJ_01687	Related to aldehyde reductase II	1.05	C-compound and carbohydrate metabolism	Metabolism	4.44887e-05	0.00202669
FFUJ_01741	Probable CYB2-lactate dehydrogenase cytochrome b2	1.05	C-compound and carbohydrate metabolism	Metabolism	4.44887e-05	0.00202669
FFUJ_01852	Related to NADPH quinone oxidoreductase homolog PIG3	1.05	C-compound and carbohydrate metabolism	Metabolism	4.44887e-05	0.00202669
FFUJ_01915	Related to alcohol dehydrogenase, class C	1.05	C-compound and carbohydrate metabolism	Metabolism	4.44887e-05	0.00202669
FFUJ_01996	Related to C4-dicarboxylate transport protein mae1	1.05	C-compound and carbohydrate metabolism	Metabolism	4.44887e-05	0.00202669
FFUJ_02205	Related to galactinol synthase	1.05	C-compound and carbohydrate metabolism	Metabolism	4.44887e-05	0.00202669
FFUJ_02297	Probable low-affinity hexose transporter HXT3	1.05	C-compound and carbohydrate metabolism	Metabolism	4.44887e-05	0.00202669
FFUJ_02317	Related to light induced alcohol dehydrogenase Bli-4	1.05	C-compound and carbohydrate metabolism	Metabolism	4.44887e-05	0.00202669
FFUJ_02582	Probable succinate dehydrogenase (Ubiquinone) flavoprotein, mitochondrial	1.05	C-compound and carbohydrate metabolism	Metabolism	4.44887e-05	0.00202669
FFUJ_03084	Related to methionine adenosyltransferase regulatory beta subunit	1.05	C-compound and carbohydrate metabolism	Metabolism	4.44887e-05	0.00202669
FFUJ_03185	Related to members of the aldo/keto reductase family	1.05	C-compound and carbohydrate metabolism	Metabolism	4.44887e-05	0.00202669
FFUJ_03404	Related to alcohol dehydrogenase I-ADH1	1.05	C-compound and carbohydrate metabolism	Metabolism	4.44887e-05	0.00202669
FFUJ_03452	Related to xylulose-5-phosphate/fructose-6-phosphate phosphoketolase	1.05	C-compound and carbohydrate metabolism	Metabolism	4.44887e-05	0.00202669
FFUJ_03471	Related to ACB 4-hydroxyacetophenone monooxygenase	1.05	C-compound and carbohydrate metabolism	Metabolism	4.44887e-05	0.00202669
FFUJ_03780	Uncharacterized protein	1.05	C-compound and carbohydrate metabolism	Metabolism	4.44887e-05	0.00202669
FFUJ_03782	Mannitol dehydrogenase	1.05	C-compound and carbohydrate metabolism	Metabolism	4.44887e-05	0.00202669
FFUJ_04078	Related to haloacetate dehalogenase H-1	1.05	C-compound and carbohydrate metabolism	Metabolism	4.44887e-05	0.00202669
FFUJ_04347	Probable GLO1-glyoxalase I	1.05	C-compound and carbohydrate metabolism	Metabolism	4.44887e-05	0.00202669
FFUJ_04572	Related to mannose-6-phosphate isomerase	1.05	C-compound and carbohydrate metabolism	Metabolism	4.44887e-05	0.00202669
FFUJ_04785	Uncharacterized protein	1.05	C-compound and carbohydrate metabolism	Metabolism	4.44887e-05	0.00202669
FFUJ_04800	Probable 4-alpha-glucanotransferase / amylo-1,6-glucosidase (Glycogen-debranching enzyme)	1.05	C-compound and carbohydrate metabolism	Metabolism	4.44887e-05	0.00202669
FFUJ_05315	Related to glyoxal oxidase	1.05	C-compound and carbohydrate metabolism	Metabolism	4.44887e-05	0.00202669
FFUJ_05447	Probable beta-succinyl CoA synthetase	1.05	C-compound and carbohydrate metabolism	Metabolism	4.44887e-05	0.00202669
FFUJ_05481	Related to aldo-keto reductase family protein	1.05	C-compound and carbohydrate metabolism	Metabolism	4.44887e-05	0.00202669
FFUJ_05585	Related to NAD(P)H-dependent oxidoreductase	1.05	C-compound and carbohydrate metabolism	Metabolism	4.44887e-05	0.00202669
FFUJ_05834	Probable oxidoreductase CipA-like	1.05	C-compound and carbohydrate metabolism	Metabolism	4.44887e-05	0.00202669
FFUJ_05893	Probable PCK1-phosphoenolpyruvate carboxykinase	1.05	C-compound and carbohydrate metabolism	Metabolism	4.44887e-05	0.00202669
FFUJ_05926	Related to triacylglycerol lipase	1.05	C-compound and carbohydrate metabolism	Metabolism	4.44887e-05	0.00202669
FFUJ_06207	Related to D-arabinono-1,4-lactone oxidase	1.05	C-compound and carbohydrate metabolism	Metabolism	4.44887e-05	0.00202669
FFUJ_06546	Related to quinone oxidoreductase	1.05	C-compound and carbohydrate metabolism	Metabolism	4.44887e-05	0.00202669
FFUJ_06628	Related to NAD(P)H-dependent oxidoreductase	1.05	C-compound and carbohydrate metabolism	Metabolism	4.44887e-05	0.00202669
FFUJ_06781	Related to alcohol dehydrogenase, class C	1.05	C-compound and carbohydrate metabolism	Metabolism	4.44887e-05	0.00202669
FFUJ_06907	Related to dehydroshikimate dehydratase	1.05	C-compound and carbohydrate metabolism	Metabolism	4.44887e-05	0.00202669
FFUJ_06981	Related to myo-inositol transport protein ITR1	1.05	C-compound and carbohydrate metabolism	Metabolism	4.44887e-05	0.00202669
FFUJ_06987	Related to pyridoxine 4-dehydrogenase	1.05	C-compound and carbohydrate metabolism	Metabolism	4.44887e-05	0.00202669
FFUJ_06988	Related to aryl-alcohol dehydrogenases	1.05	C-compound and carbohydrate metabolism	Metabolism	4.44887e-05	0.00202669
FFUJ_07009	Related to 2`-hydroxyisoflavone reductase	1.05	C-compound and carbohydrate metabolism	Metabolism	4.44887e-05	0.00202669
FFUJ_07014	Related to aerobactin siderophore biosynthesis protein iucB	1.05	C-compound and carbohydrate metabolism	Metabolism	4.44887e-05	0.00202669
FFUJ_07163	Related to anon-37cs protein	1.05	C-compound and carbohydrate metabolism	Metabolism	4.44887e-05	0.00202669
FFUJ_07165	Related to galactinol synthase	1.05	C-compound and carbohydrate metabolism	Metabolism	4.44887e-05	0.00202669
FFUJ_07253	Probable cytochrome b5	1.05	C-compound and carbohydrate metabolism	Metabolism	4.44887e-05	0.00202669
FFUJ_07503	Beta-apo-4'-carotenal oxygenase (EC 1.2.1.82) (Beta-apo-4'-carotenal dehydrogenase)	1.05	C-compound and carbohydrate metabolism	Metabolism	4.44887e-05	0.00202669
FFUJ_07515	Related to arabinose 5-phosphate isomerase	1.05	C-compound and carbohydrate metabolism	Metabolism	4.44887e-05	0.00202669
FFUJ_07874	Related to ketoreductases	1.05	C-compound and carbohydrate metabolism	Metabolism	4.44887e-05	0.00202669
FFUJ_07954	Related to 6-hydroxy-D-nicotine oxidase	1.05	C-compound and carbohydrate metabolism	Metabolism	4.44887e-05	0.00202669
FFUJ_08014	Related to formaldehyde dehydrogenase	1.05	C-compound and carbohydrate metabolism	Metabolism	4.44887e-05	0.00202669
FFUJ_08100	Related to flavin-containing monooxygenase	1.05	C-compound and carbohydrate metabolism	Metabolism	4.44887e-05	0.00202669
FFUJ_08102	Related to lambda-crystallin	1.05	C-compound and carbohydrate metabolism	Metabolism	4.44887e-05	0.00202669
FFUJ_08104	Probable bifunctional P-450:NADPH-P450 reductase	1.05	C-compound and carbohydrate metabolism	Metabolism	4.44887e-05	0.00202669
FFUJ_08504	Related to formaldehyde dehydrogenase	1.05	C-compound and carbohydrate metabolism	Metabolism	4.44887e-05	0.00202669
FFUJ_08745	Probable succinate dehydrogenase (Ubiquinone) iron-sulfur protein	1.05	C-compound and carbohydrate metabolism	Metabolism	4.44887e-05	0.00202669
FFUJ_08788	Related to alcohol oxidase	1.05	C-compound and carbohydrate metabolism	Metabolism	4.44887e-05	0.00202669
FFUJ_08866	Related to D-arabinitol 2-dehydrogenase	1.05	C-compound and carbohydrate metabolism	Metabolism	4.44887e-05	0.00202669
FFUJ_08931	Related to short-chain alcohol dehydrogenase	1.05	C-compound and carbohydrate metabolism	Metabolism	4.44887e-05	0.00202669
FFUJ_09007	Probable alcohol dehydrogenase (NADP+)	1.05	C-compound and carbohydrate metabolism	Metabolism	4.44887e-05	0.00202669
FFUJ_09382	Related to lactate 2-monooxygenase	1.05	C-compound and carbohydrate metabolism	Metabolism	4.44887e-05	0.00202669
FFUJ_09428	Related to oxidoreductase	1.05	C-compound and carbohydrate metabolism	Metabolism	4.44887e-05	0.00202669
FFUJ_09588	Related to chitinase	1.05	C-compound and carbohydrate metabolism	Metabolism	4.44887e-05	0.00202669
FFUJ_09652	Related to carboxylic acid transporter protein	1.05	C-compound and carbohydrate metabolism	Metabolism	4.44887e-05	0.00202669
FFUJ_09674	Related to members of the aldo/keto reductase family	1.05	C-compound and carbohydrate metabolism	Metabolism	4.44887e-05	0.00202669
FFUJ_09741	Related to polyphosphoinositide phosphatase family member	1.05	C-compound and carbohydrate metabolism	Metabolism	4.44887e-05	0.00202669
FFUJ_10026	Carbonic anhydrase (EC 4.2.1.1)	1.05	C-compound and carbohydrate metabolism	Metabolism	4.44887e-05	0.00202669
FFUJ_10295	Related to glucan 1,3-beta-glucosidase	1.05	C-compound and carbohydrate metabolism	Metabolism	4.44887e-05	0.00202669
FFUJ_10321	Probable alcohol dehydrogenase homolog Bli-4	1.05	C-compound and carbohydrate metabolism	Metabolism	4.44887e-05	0.00202669
FFUJ_10330	Related to glycerol dehydrogenase	1.05	C-compound and carbohydrate metabolism	Metabolism	4.44887e-05	0.00202669
FFUJ_10506	Related to ketoreductases	1.05	C-compound and carbohydrate metabolism	Metabolism	4.44887e-05	0.00202669
FFUJ_10618	Related to dihydroflavonol-4-reductases	1.05	C-compound and carbohydrate metabolism	Metabolism	4.44887e-05	0.00202669
FFUJ_10649	Related to toxD protein	1.05	C-compound and carbohydrate metabolism	Metabolism	4.44887e-05	0.00202669
FFUJ_10702	Related to isoamyl alcohol oxidase	1.05	C-compound and carbohydrate metabolism	Metabolism	4.44887e-05	0.00202669
FFUJ_10825	Related to 2,5-diketo-D-gluconic acid reductase	1.05	C-compound and carbohydrate metabolism	Metabolism	4.44887e-05	0.00202669
FFUJ_10895	Related to galactinol synthase	1.05	C-compound and carbohydrate metabolism	Metabolism	4.44887e-05	0.00202669
FFUJ_10896	Related to 2,5-diketo-D-gluconic acid reductase	1.05	C-compound and carbohydrate metabolism	Metabolism	4.44887e-05	0.00202669
FFUJ_10993	Related to reductases	1.05	C-compound and carbohydrate metabolism	Metabolism	4.44887e-05	0.00202669
FFUJ_11042	Related to oxidoreductase	1.05	C-compound and carbohydrate metabolism	Metabolism	4.44887e-05	0.00202669
FFUJ_11052	Related to quinone reductase	1.05	C-compound and carbohydrate metabolism	Metabolism	4.44887e-05	0.00202669
FFUJ_11220	Uncharacterized protein	1.05	C-compound and carbohydrate metabolism	Metabolism	4.44887e-05	0.00202669
FFUJ_11239	Related to aldehyde-alcohol dehydrogenase	1.05	C-compound and carbohydrate metabolism	Metabolism	4.44887e-05	0.00202669
FFUJ_11440	Related to ADH2-alcohol dehydrogenase II	1.05	C-compound and carbohydrate metabolism	Metabolism	4.44887e-05	0.00202669
FFUJ_11459	Related to hydroxylase	1.05	C-compound and carbohydrate metabolism	Metabolism	4.44887e-05	0.00202669
FFUJ_11469	Related to thermoresistant gluconokinase	1.05	C-compound and carbohydrate metabolism	Metabolism	4.44887e-05	0.00202669
FFUJ_11537	Uncharacterized protein	1.05	C-compound and carbohydrate metabolism	Metabolism	4.44887e-05	0.00202669
FFUJ_11562	Related to PHO11-secreted acid phosphatase	1.05	C-compound and carbohydrate metabolism	Metabolism	4.44887e-05	0.00202669
FFUJ_11801	Related to lignostilbene alphabeta-dioxygenase I	1.05	C-compound and carbohydrate metabolism	Metabolism	4.44887e-05	0.00202669
FFUJ_11945	Probable hexokinase	1.05	C-compound and carbohydrate metabolism	Metabolism	4.44887e-05	0.00202669
FFUJ_11978	6-phosphogluconate dehydrogenase, decarboxylating (EC 1.1.1.44)	1.05	C-compound and carbohydrate metabolism	Metabolism	4.44887e-05	0.00202669
FFUJ_12394	Related to alcohol dehydrogenase homolog Bli-4	1.05	C-compound and carbohydrate metabolism	Metabolism	4.44887e-05	0.00202669
FFUJ_12437	Related to cytosine deaminase and related metal-dependent hydrolases	1.05	C-compound and carbohydrate metabolism	Metabolism	4.44887e-05	0.00202669
FFUJ_12693	Related to reductases	1.05	C-compound and carbohydrate metabolism	Metabolism	4.44887e-05	0.00202669
FFUJ_12878	Related to ALO1-D-arabinono-1,4-lactone oxidase	1.05	C-compound and carbohydrate metabolism	Metabolism	4.44887e-05	0.00202669
FFUJ_13474	Related to aldo-keto reductase YPR1	1.05	C-compound and carbohydrate metabolism	Metabolism	4.44887e-05	0.00202669
FFUJ_13511	Glucoamylase (EC 3.2.1.3) (1,4-alpha-D-glucan glucohydrolase) (Glucan 1,4-alpha-glucosidase)	1.05	C-compound and carbohydrate metabolism	Metabolism	4.44887e-05	0.00202669
FFUJ_13678	Probable aconitase	1.05	C-compound and carbohydrate metabolism	Metabolism	4.44887e-05	0.00202669
FFUJ_13887	Probable succinyl-CoA 3-ketoacid-coenzyme A transferase, mitochondrial	1.05	C-compound and carbohydrate metabolism	Metabolism	4.44887e-05	0.00202669
FFUJ_13902	Related to dihydroxyacetone kinase	1.05	C-compound and carbohydrate metabolism	Metabolism	4.44887e-05	0.00202669
FFUJ_14043	Related to isoamyl alcohol oxidase	1.05	C-compound and carbohydrate metabolism	Metabolism	4.44887e-05	0.00202669
FFUJ_14317	Probable aldehyde dehydrogenase	1.05	C-compound and carbohydrate metabolism	Metabolism	4.44887e-05	0.00202669
FFUJ_14325	Related to dTDP-glucose 4,6-dehydratase	1.05	C-compound and carbohydrate metabolism	Metabolism	4.44887e-05	0.00202669
FFUJ_14327	Related to aldehyde dehydrogenase	1.05	C-compound and carbohydrate metabolism	Metabolism	4.44887e-05	0.00202669
FFUJ_14350	Probable pectate lyase	1.05	C-compound and carbohydrate metabolism	Metabolism	4.44887e-05	0.00202669
FFUJ_14512	Reductase	1.05	C-compound and carbohydrate metabolism	Metabolism	4.44887e-05	0.00202669
FFUJ_14547	Related to chitinase	1.05	C-compound and carbohydrate metabolism	Metabolism	4.44887e-05	0.00202669
FFUJ_14760	Related to acid phosphatase	1.05	C-compound and carbohydrate metabolism	Metabolism	4.44887e-05	0.00202669
FFUJ_03451	Catalase (EC 1.11.1.6)	32.07.07.01	catalase reaction	Cell rescue, defense and virulence	4.9165e-05	0.00202669
FFUJ_05128	Catalase (EC 1.11.1.6)	32.07.07.01	catalase reaction	Cell rescue, defense and virulence	4.9165e-05	0.00202669
FFUJ_11472	Probable catalase isozyme P	32.07.07.01	catalase reaction	Cell rescue, defense and virulence	4.9165e-05	0.00202669
FFUJ_11706	Catalase-peroxidase (CP) (EC 1.11.1.21) (Peroxidase/catalase)	32.07.07.01	catalase reaction	Cell rescue, defense and virulence	4.9165e-05	0.00202669
FFUJ_14667	Catalase (EC 1.11.1.6)	32.07.07.01	catalase reaction	Cell rescue, defense and virulence	4.9165e-05	0.00202669
FFUJ_00436	Probable deoxyribodipyrimidine photo-lyase PHR	16.21.05	FAD/FMN binding	Protein with binding function or cofactor requirement (structural or analytic)	6.10115e-05	0.00226353
FFUJ_00751	Probable cytochrome-b5 reductase, mitochondrial outer membrane form	16.21.05	FAD/FMN binding	Protein with binding function or cofactor requirement (structural or analytic)	6.10115e-05	0.00226353
FFUJ_00887	Probable NADH dehydrogenase (Ubiquinone) 49K chain	16.21.05	FAD/FMN binding	Protein with binding function or cofactor requirement (structural or analytic)	6.10115e-05	0.00226353
FFUJ_01741	Probable CYB2-lactate dehydrogenase cytochrome b2	16.21.05	FAD/FMN binding	Protein with binding function or cofactor requirement (structural or analytic)	6.10115e-05	0.00226353
FFUJ_02582	Probable succinate dehydrogenase (Ubiquinone) flavoprotein, mitochondrial	16.21.05	FAD/FMN binding	Protein with binding function or cofactor requirement (structural or analytic)	6.10115e-05	0.00226353
FFUJ_03471	Related to ACB 4-hydroxyacetophenone monooxygenase	16.21.05	FAD/FMN binding	Protein with binding function or cofactor requirement (structural or analytic)	6.10115e-05	0.00226353
FFUJ_04162	Probable NADH2 dehydrogenase (Ubiquinone) flavoprotein 1	16.21.05	FAD/FMN binding	Protein with binding function or cofactor requirement (structural or analytic)	6.10115e-05	0.00226353
FFUJ_04175	Probable NADH-ubiquinone oxidoreductase 30.4 kDa subunit, mitochondrial	16.21.05	FAD/FMN binding	Protein with binding function or cofactor requirement (structural or analytic)	6.10115e-05	0.00226353
FFUJ_04682	Related to Fe-S oxidoreductase	16.21.05	FAD/FMN binding	Protein with binding function or cofactor requirement (structural or analytic)	6.10115e-05	0.00226353
FFUJ_04846	Probable acyl-CoA dehydrogenase short-branched chain	16.21.05	FAD/FMN binding	Protein with binding function or cofactor requirement (structural or analytic)	6.10115e-05	0.00226353
FFUJ_05732	Related to deoxyribodipyrimidine photo-lyase	16.21.05	FAD/FMN binding	Protein with binding function or cofactor requirement (structural or analytic)	6.10115e-05	0.00226353
FFUJ_06087	Probable flavoprotein-ubiquinone oxidoreductase	16.21.05	FAD/FMN binding	Protein with binding function or cofactor requirement (structural or analytic)	6.10115e-05	0.00226353
FFUJ_06207	Related to D-arabinono-1,4-lactone oxidase	16.21.05	FAD/FMN binding	Protein with binding function or cofactor requirement (structural or analytic)	6.10115e-05	0.00226353
FFUJ_06866	Related to fumarate reductase flavoprotein subunit	16.21.05	FAD/FMN binding	Protein with binding function or cofactor requirement (structural or analytic)	6.10115e-05	0.00226353
FFUJ_07189	Probable NADH-ubiquinone oxidoreductase 24 kDa subunit, mitochondrial	16.21.05	FAD/FMN binding	Protein with binding function or cofactor requirement (structural or analytic)	6.10115e-05	0.00226353
FFUJ_07236	Probable NADH-ubiquinone oxidoreductase 19.3 kDa subunit, mitochondrial	16.21.05	FAD/FMN binding	Protein with binding function or cofactor requirement (structural or analytic)	6.10115e-05	0.00226353
FFUJ_07954	Related to 6-hydroxy-D-nicotine oxidase	16.21.05	FAD/FMN binding	Protein with binding function or cofactor requirement (structural or analytic)	6.10115e-05	0.00226353
FFUJ_08013	Related to putidaredoxin reductase	16.21.05	FAD/FMN binding	Protein with binding function or cofactor requirement (structural or analytic)	6.10115e-05	0.00226353
FFUJ_08100	Related to flavin-containing monooxygenase	16.21.05	FAD/FMN binding	Protein with binding function or cofactor requirement (structural or analytic)	6.10115e-05	0.00226353
FFUJ_08788	Related to alcohol oxidase	16.21.05	FAD/FMN binding	Protein with binding function or cofactor requirement (structural or analytic)	6.10115e-05	0.00226353
FFUJ_09299	Related to monoamine oxidase N	16.21.05	FAD/FMN binding	Protein with binding function or cofactor requirement (structural or analytic)	6.10115e-05	0.00226353
FFUJ_09382	Related to lactate 2-monooxygenase	16.21.05	FAD/FMN binding	Protein with binding function or cofactor requirement (structural or analytic)	6.10115e-05	0.00226353
FFUJ_10257	Putative NADH cytb-reductase	16.21.05	FAD/FMN binding	Protein with binding function or cofactor requirement (structural or analytic)	6.10115e-05	0.00226353
FFUJ_10818	Probable NADPH2 dehydrogenase chain OYE2	16.21.05	FAD/FMN binding	Protein with binding function or cofactor requirement (structural or analytic)	6.10115e-05	0.00226353
FFUJ_11803	Probable phytoene dehydrogenase AL-1 (Carotenoid biosynthesis protein al-1)	16.21.05	FAD/FMN binding	Protein with binding function or cofactor requirement (structural or analytic)	6.10115e-05	0.00226353
FFUJ_12878	Related to ALO1-D-arabinono-1,4-lactone oxidase	16.21.05	FAD/FMN binding	Protein with binding function or cofactor requirement (structural or analytic)	6.10115e-05	0.00226353
FFUJ_02280	Related to histidine kinase	30.05.01.10	two-component signal transduction system (sensor kinase component)	Cellular communication / signal transduction mechanism	7.0328e-05	0.00237197
FFUJ_02424	Related to nik-1 protein (Os-1p protein)	30.05.01.10	two-component signal transduction system (sensor kinase component)	Cellular communication / signal transduction mechanism	7.0328e-05	0.00237197
FFUJ_06274	Related to sensory transduction histidine kinase	30.05.01.10	two-component signal transduction system (sensor kinase component)	Cellular communication / signal transduction mechanism	7.0328e-05	0.00237197
FFUJ_09936	Related to histidine kinase	30.05.01.10	two-component signal transduction system (sensor kinase component)	Cellular communication / signal transduction mechanism	7.0328e-05	0.00237197
FFUJ_10367	Related to sensory transduction histidine kinase	30.05.01.10	two-component signal transduction system (sensor kinase component)	Cellular communication / signal transduction mechanism	7.0328e-05	0.00237197
FFUJ_13182	Related to two-component histidine kinase chk-1	30.05.01.10	two-component signal transduction system (sensor kinase component)	Cellular communication / signal transduction mechanism	7.0328e-05	0.00237197
FFUJ_13427	Related to nik-1 protein (Os-1p protein)	30.05.01.10	two-component signal transduction system (sensor kinase component)	Cellular communication / signal transduction mechanism	7.0328e-05	0.00237197
FFUJ_00449	Related to serine/threonine-protein kinase	2.13	respiration	Energy	0.000205504	0.00626847
FFUJ_00494	Related to succinate dehydrogenase	2.13	respiration	Energy	0.000205504	0.00626847
FFUJ_00751	Probable cytochrome-b5 reductase, mitochondrial outer membrane form	2.13	respiration	Energy	0.000205504	0.00626847
FFUJ_01741	Probable CYB2-lactate dehydrogenase cytochrome b2	2.13	respiration	Energy	0.000205504	0.00626847
FFUJ_02489	Uncharacterized protein	2.13	respiration	Energy	0.000205504	0.00626847
FFUJ_02539	Probable abc1 protein	2.13	respiration	Energy	0.000205504	0.00626847
FFUJ_05523	Related to oxidoreductase	2.13	respiration	Energy	0.000205504	0.00626847
FFUJ_06087	Probable flavoprotein-ubiquinone oxidoreductase	2.13	respiration	Energy	0.000205504	0.00626847
FFUJ_06185	Related to ubiquinol--cytochrome-c reductase assembly factor	2.13	respiration	Energy	0.000205504	0.00626847
FFUJ_06223	Related to bacterial aminoglycoside acetyltransferase regulators	2.13	respiration	Energy	0.000205504	0.00626847
FFUJ_07236	Probable NADH-ubiquinone oxidoreductase 19.3 kDa subunit, mitochondrial	2.13	respiration	Energy	0.000205504	0.00626847
FFUJ_07805	Probable NADH dehydrogenase (Ubiquinone), 64 kD subunit, mitochondrial	2.13	respiration	Energy	0.000205504	0.00626847
FFUJ_08319	Probable cytochrome c	2.13	respiration	Energy	0.000205504	0.00626847
FFUJ_09382	Related to lactate 2-monooxygenase	2.13	respiration	Energy	0.000205504	0.00626847
FFUJ_10257	Putative NADH cytb-reductase	2.13	respiration	Energy	0.000205504	0.00626847
FFUJ_13739	Related to type-III integral membrane protein, involved in copper and iron homeostasis	2.13	respiration	Energy	0.000205504	0.00626847
FFUJ_14317	Probable aldehyde dehydrogenase	2.13	respiration	Energy	0.000205504	0.00626847
FFUJ_14761	Uncharacterized protein	2.13	respiration	Energy	0.000205504	0.00626847
FFUJ_01047	Related to phytase	1.07	metabolism of vitamins, cofactors, and prosthetic groups	Metabolism	0.000222535	0.00626847
FFUJ_01280	Probable UTR1 protein, associated with ferric reductase activity	1.07	metabolism of vitamins, cofactors, and prosthetic groups	Metabolism	0.000222535	0.00626847
FFUJ_01475	Glucose-6-phosphate 1-dehydrogenase (EC 1.1.1.49)	1.07	metabolism of vitamins, cofactors, and prosthetic groups	Metabolism	0.000222535	0.00626847
FFUJ_01663	Related to short-chain dehydrogenase/reductase	1.07	metabolism of vitamins, cofactors, and prosthetic groups	Metabolism	0.000222535	0.00626847
FFUJ_01687	Related to aldehyde reductase II	1.07	metabolism of vitamins, cofactors, and prosthetic groups	Metabolism	0.000222535	0.00626847
FFUJ_02317	Related to light induced alcohol dehydrogenase Bli-4	1.07	metabolism of vitamins, cofactors, and prosthetic groups	Metabolism	0.000222535	0.00626847
FFUJ_03471	Related to ACB 4-hydroxyacetophenone monooxygenase	1.07	metabolism of vitamins, cofactors, and prosthetic groups	Metabolism	0.000222535	0.00626847
FFUJ_04347	Probable GLO1-glyoxalase I	1.07	metabolism of vitamins, cofactors, and prosthetic groups	Metabolism	0.000222535	0.00626847
FFUJ_04725	Probable 3^-phosphoadenosine 5^-phosphosulfate sulfotransferase (PAPS reductase)/FAD synthetase and related enzymes	1.07	metabolism of vitamins, cofactors, and prosthetic groups	Metabolism	0.000222535	0.00626847
FFUJ_05300	Related to Oxidoreductase, short-chain dehydrogenase	1.07	metabolism of vitamins, cofactors, and prosthetic groups	Metabolism	0.000222535	0.00626847
FFUJ_06206	Octanoyltransferase (EC 2.3.1.181)	1.07	metabolism of vitamins, cofactors, and prosthetic groups	Metabolism	0.000222535	0.00626847
FFUJ_07503	Beta-apo-4'-carotenal oxygenase (EC 1.2.1.82) (Beta-apo-4'-carotenal dehydrogenase)	1.07	metabolism of vitamins, cofactors, and prosthetic groups	Metabolism	0.000222535	0.00626847
FFUJ_07874	Related to ketoreductases	1.07	metabolism of vitamins, cofactors, and prosthetic groups	Metabolism	0.000222535	0.00626847
FFUJ_07916	Related to glutathione S-transferase	1.07	metabolism of vitamins, cofactors, and prosthetic groups	Metabolism	0.000222535	0.00626847
FFUJ_07962	Related to beta-carotene 15,15`-dioxygenase	1.07	metabolism of vitamins, cofactors, and prosthetic groups	Metabolism	0.000222535	0.00626847
FFUJ_08100	Related to flavin-containing monooxygenase	1.07	metabolism of vitamins, cofactors, and prosthetic groups	Metabolism	0.000222535	0.00626847
FFUJ_09006	Related to NonF protein, involved in nonactin biosynthesis	1.07	metabolism of vitamins, cofactors, and prosthetic groups	Metabolism	0.000222535	0.00626847
FFUJ_10321	Probable alcohol dehydrogenase homolog Bli-4	1.07	metabolism of vitamins, cofactors, and prosthetic groups	Metabolism	0.000222535	0.00626847
FFUJ_10618	Related to dihydroflavonol-4-reductases	1.07	metabolism of vitamins, cofactors, and prosthetic groups	Metabolism	0.000222535	0.00626847
FFUJ_10692	Related to NADH oxidase	1.07	metabolism of vitamins, cofactors, and prosthetic groups	Metabolism	0.000222535	0.00626847
FFUJ_10817	Related to NonF protein, involved in nonactin biosynthesis	1.07	metabolism of vitamins, cofactors, and prosthetic groups	Metabolism	0.000222535	0.00626847
FFUJ_10993	Related to reductases	1.07	metabolism of vitamins, cofactors, and prosthetic groups	Metabolism	0.000222535	0.00626847
FFUJ_11562	Related to PHO11-secreted acid phosphatase	1.07	metabolism of vitamins, cofactors, and prosthetic groups	Metabolism	0.000222535	0.00626847
FFUJ_11803	Probable phytoene dehydrogenase AL-1 (Carotenoid biosynthesis protein al-1)	1.07	metabolism of vitamins, cofactors, and prosthetic groups	Metabolism	0.000222535	0.00626847
FFUJ_12693	Related to reductases	1.07	metabolism of vitamins, cofactors, and prosthetic groups	Metabolism	0.000222535	0.00626847
FFUJ_13701	Related to light induced alcohol dehydrogenase Bli-4	1.07	metabolism of vitamins, cofactors, and prosthetic groups	Metabolism	0.000222535	0.00626847
FFUJ_14317	Probable aldehyde dehydrogenase	1.07	metabolism of vitamins, cofactors, and prosthetic groups	Metabolism	0.000222535	0.00626847
FFUJ_14760	Related to acid phosphatase	1.07	metabolism of vitamins, cofactors, and prosthetic groups	Metabolism	0.000222535	0.00626847
FFUJ_00722	Related to RAD13	34.11.01	photoperception and response	Interaction with the environment	0.000236546	0.00626847
FFUJ_02280	Related to histidine kinase	34.11.01	photoperception and response	Interaction with the environment	0.000236546	0.00626847
FFUJ_02317	Related to light induced alcohol dehydrogenase Bli-4	34.11.01	photoperception and response	Interaction with the environment	0.000236546	0.00626847
FFUJ_02424	Related to nik-1 protein (Os-1p protein)	34.11.01	photoperception and response	Interaction with the environment	0.000236546	0.00626847
FFUJ_03105	Related to deoxyribodipyrimidine photo-lyase PHR	34.11.01	photoperception and response	Interaction with the environment	0.000236546	0.00626847
FFUJ_05300	Related to Oxidoreductase, short-chain dehydrogenase	34.11.01	photoperception and response	Interaction with the environment	0.000236546	0.00626847
FFUJ_06055	Probable vivid PAS protein VVD	34.11.01	photoperception and response	Interaction with the environment	0.000236546	0.00626847
FFUJ_10321	Probable alcohol dehydrogenase homolog Bli-4	34.11.01	photoperception and response	Interaction with the environment	0.000236546	0.00626847
FFUJ_10993	Related to reductases	34.11.01	photoperception and response	Interaction with the environment	0.000236546	0.00626847
FFUJ_11713	Related to nonphototropic hypocotyl protein 1	34.11.01	photoperception and response	Interaction with the environment	0.000236546	0.00626847
FFUJ_12693	Related to reductases	34.11.01	photoperception and response	Interaction with the environment	0.000236546	0.00626847
FFUJ_13701	Related to light induced alcohol dehydrogenase Bli-4	34.11.01	photoperception and response	Interaction with the environment	0.000236546	0.00626847
FFUJ_00436	Probable deoxyribodipyrimidine photo-lyase PHR	32.01.13	electromagnetic waves stress response (e.g. UV, X-ray)	Cell rescue, defense and virulence	0.000439469	0.0106218
FFUJ_00722	Related to RAD13	32.01.13	electromagnetic waves stress response (e.g. UV, X-ray)	Cell rescue, defense and virulence	0.000439469	0.0106218
FFUJ_03105	Related to deoxyribodipyrimidine photo-lyase PHR	32.01.13	electromagnetic waves stress response (e.g. UV, X-ray)	Cell rescue, defense and virulence	0.000439469	0.0106218
FFUJ_05732	Related to deoxyribodipyrimidine photo-lyase	32.01.13	electromagnetic waves stress response (e.g. UV, X-ray)	Cell rescue, defense and virulence	0.000439469	0.0106218
FFUJ_06571	Related to 5-methylcytosine G/T mismatch-specific DNA glycosylase	32.01.13	electromagnetic waves stress response (e.g. UV, X-ray)	Cell rescue, defense and virulence	0.000439469	0.0106218
FFUJ_07503	Beta-apo-4'-carotenal oxygenase (EC 1.2.1.82) (Beta-apo-4'-carotenal dehydrogenase)	32.01.13	electromagnetic waves stress response (e.g. UV, X-ray)	Cell rescue, defense and virulence	0.000439469	0.0106218
FFUJ_00322	Related to ketoreductases	01.06.06.11	tetracyclic and pentacyclic triterpenes (cholesterin, steroids and hopanoids) metabolism	Metabolism	0.000465855	0.0106218
FFUJ_00751	Probable cytochrome-b5 reductase, mitochondrial outer membrane form	01.06.06.11	tetracyclic and pentacyclic triterpenes (cholesterin, steroids and hopanoids) metabolism	Metabolism	0.000465855	0.0106218
FFUJ_01780	Related to hormone-sensitive lipase	01.06.06.11	tetracyclic and pentacyclic triterpenes (cholesterin, steroids and hopanoids) metabolism	Metabolism	0.000465855	0.0106218
FFUJ_02317	Related to light induced alcohol dehydrogenase Bli-4	01.06.06.11	tetracyclic and pentacyclic triterpenes (cholesterin, steroids and hopanoids) metabolism	Metabolism	0.000465855	0.0106218
FFUJ_04158	Related to human PTC protein involved in nevoid basal cell carcinoma syndrome	01.06.06.11	tetracyclic and pentacyclic triterpenes (cholesterin, steroids and hopanoids) metabolism	Metabolism	0.000465855	0.0106218
FFUJ_05300	Related to Oxidoreductase, short-chain dehydrogenase	01.06.06.11	tetracyclic and pentacyclic triterpenes (cholesterin, steroids and hopanoids) metabolism	Metabolism	0.000465855	0.0106218
FFUJ_05926	Related to triacylglycerol lipase	01.06.06.11	tetracyclic and pentacyclic triterpenes (cholesterin, steroids and hopanoids) metabolism	Metabolism	0.000465855	0.0106218
FFUJ_07352	Probable farnesyltranstransferase (Al-3)	01.06.06.11	tetracyclic and pentacyclic triterpenes (cholesterin, steroids and hopanoids) metabolism	Metabolism	0.000465855	0.0106218
FFUJ_07599	O-acyltransferase	01.06.06.11	tetracyclic and pentacyclic triterpenes (cholesterin, steroids and hopanoids) metabolism	Metabolism	0.000465855	0.0106218
FFUJ_07630	Probable KES1-involved in ergosterol biosynthesis	01.06.06.11	tetracyclic and pentacyclic triterpenes (cholesterin, steroids and hopanoids) metabolism	Metabolism	0.000465855	0.0106218
FFUJ_09104	Related to KES1-involved in ergosterol biosynthesis	01.06.06.11	tetracyclic and pentacyclic triterpenes (cholesterin, steroids and hopanoids) metabolism	Metabolism	0.000465855	0.0106218
FFUJ_10321	Probable alcohol dehydrogenase homolog Bli-4	01.06.06.11	tetracyclic and pentacyclic triterpenes (cholesterin, steroids and hopanoids) metabolism	Metabolism	0.000465855	0.0106218
FFUJ_10330	Related to glycerol dehydrogenase	01.06.06.11	tetracyclic and pentacyclic triterpenes (cholesterin, steroids and hopanoids) metabolism	Metabolism	0.000465855	0.0106218
FFUJ_10506	Related to ketoreductases	01.06.06.11	tetracyclic and pentacyclic triterpenes (cholesterin, steroids and hopanoids) metabolism	Metabolism	0.000465855	0.0106218
FFUJ_10993	Related to reductases	01.06.06.11	tetracyclic and pentacyclic triterpenes (cholesterin, steroids and hopanoids) metabolism	Metabolism	0.000465855	0.0106218
FFUJ_11042	Related to oxidoreductase	01.06.06.11	tetracyclic and pentacyclic triterpenes (cholesterin, steroids and hopanoids) metabolism	Metabolism	0.000465855	0.0106218
FFUJ_12394	Related to alcohol dehydrogenase homolog Bli-4	01.06.06.11	tetracyclic and pentacyclic triterpenes (cholesterin, steroids and hopanoids) metabolism	Metabolism	0.000465855	0.0106218
FFUJ_12693	Related to reductases	01.06.06.11	tetracyclic and pentacyclic triterpenes (cholesterin, steroids and hopanoids) metabolism	Metabolism	0.000465855	0.0106218
FFUJ_13070	Related to 24-dehydrocholesterol reductase	01.06.06.11	tetracyclic and pentacyclic triterpenes (cholesterin, steroids and hopanoids) metabolism	Metabolism	0.000465855	0.0106218
FFUJ_13701	Related to light induced alcohol dehydrogenase Bli-4	01.06.06.11	tetracyclic and pentacyclic triterpenes (cholesterin, steroids and hopanoids) metabolism	Metabolism	0.000465855	0.0106218
FFUJ_14522	Uncharacterized protein	01.06.06.11	tetracyclic and pentacyclic triterpenes (cholesterin, steroids and hopanoids) metabolism	Metabolism	0.000465855	0.0106218
FFUJ_00204	Related to endo-polygalacturonase 6	1.06	lipid, fatty acid and isoprenoid metabolism	Metabolism	0.000510594	0.0106218
FFUJ_00322	Related to ketoreductases	1.06	lipid, fatty acid and isoprenoid metabolism	Metabolism	0.000510594	0.0106218
FFUJ_01434	Related to triacylglycerol lipase	1.06	lipid, fatty acid and isoprenoid metabolism	Metabolism	0.000510594	0.0106218
FFUJ_01546	Related to diacylglycerol acyltransferase type 2a	1.06	lipid, fatty acid and isoprenoid metabolism	Metabolism	0.000510594	0.0106218
FFUJ_01741	Probable CYB2-lactate dehydrogenase cytochrome b2	1.06	lipid, fatty acid and isoprenoid metabolism	Metabolism	0.000510594	0.0106218
FFUJ_01780	Related to hormone-sensitive lipase	1.06	lipid, fatty acid and isoprenoid metabolism	Metabolism	0.000510594	0.0106218
FFUJ_02317	Related to light induced alcohol dehydrogenase Bli-4	1.06	lipid, fatty acid and isoprenoid metabolism	Metabolism	0.000510594	0.0106218
FFUJ_03994	Related to YPC1-Alkaline Ceramidase	1.06	lipid, fatty acid and isoprenoid metabolism	Metabolism	0.000510594	0.0106218
FFUJ_04078	Related to haloacetate dehalogenase H-1	1.06	lipid, fatty acid and isoprenoid metabolism	Metabolism	0.000510594	0.0106218
FFUJ_04158	Related to human PTC protein involved in nevoid basal cell carcinoma syndrome	1.06	lipid, fatty acid and isoprenoid metabolism	Metabolism	0.000510594	0.0106218
FFUJ_04846	Probable acyl-CoA dehydrogenase short-branched chain	1.06	lipid, fatty acid and isoprenoid metabolism	Metabolism	0.000510594	0.0106218
FFUJ_05065	Phosphoinositide phospholipase C (EC 3.1.4.11)	1.06	lipid, fatty acid and isoprenoid metabolism	Metabolism	0.000510594	0.0106218
FFUJ_05300	Related to Oxidoreductase, short-chain dehydrogenase	1.06	lipid, fatty acid and isoprenoid metabolism	Metabolism	0.000510594	0.0106218
FFUJ_05481	Related to aldo-keto reductase family protein	1.06	lipid, fatty acid and isoprenoid metabolism	Metabolism	0.000510594	0.0106218
FFUJ_05605	Related to sterol glucosyltransferase	1.06	lipid, fatty acid and isoprenoid metabolism	Metabolism	0.000510594	0.0106218
FFUJ_05865	Related to cytochrome P450 94A1	1.06	lipid, fatty acid and isoprenoid metabolism	Metabolism	0.000510594	0.0106218
FFUJ_05926	Related to triacylglycerol lipase	1.06	lipid, fatty acid and isoprenoid metabolism	Metabolism	0.000510594	0.0106218
FFUJ_05987	Related to 2,4-dienoyl-CoA reductase	1.06	lipid, fatty acid and isoprenoid metabolism	Metabolism	0.000510594	0.0106218
FFUJ_06160	Related to short chain dehydrogenase	1.06	lipid, fatty acid and isoprenoid metabolism	Metabolism	0.000510594	0.0106218
FFUJ_06307	Related to acetyl-hydrolase	1.06	lipid, fatty acid and isoprenoid metabolism	Metabolism	0.000510594	0.0106218
FFUJ_06570	Probable thioredoxin peroxidase, mitochondrial isoform	1.06	lipid, fatty acid and isoprenoid metabolism	Metabolism	0.000510594	0.0106218
FFUJ_06981	Related to myo-inositol transport protein ITR1	1.06	lipid, fatty acid and isoprenoid metabolism	Metabolism	0.000510594	0.0106218
FFUJ_07139	Related to lipase/serine esterase	1.06	lipid, fatty acid and isoprenoid metabolism	Metabolism	0.000510594	0.0106218
FFUJ_07162	Related to acyl-coa dehydrogenase, long-chain specific	1.06	lipid, fatty acid and isoprenoid metabolism	Metabolism	0.000510594	0.0106218
FFUJ_07253	Probable cytochrome b5	1.06	lipid, fatty acid and isoprenoid metabolism	Metabolism	0.000510594	0.0106218
FFUJ_07430	Related to TGL2-triacylglycerol lipase	1.06	lipid, fatty acid and isoprenoid metabolism	Metabolism	0.000510594	0.0106218
FFUJ_07503	Beta-apo-4'-carotenal oxygenase (EC 1.2.1.82) (Beta-apo-4'-carotenal dehydrogenase)	1.06	lipid, fatty acid and isoprenoid metabolism	Metabolism	0.000510594	0.0106218
FFUJ_07599	O-acyltransferase	1.06	lipid, fatty acid and isoprenoid metabolism	Metabolism	0.000510594	0.0106218
FFUJ_07630	Probable KES1-involved in ergosterol biosynthesis	1.06	lipid, fatty acid and isoprenoid metabolism	Metabolism	0.000510594	0.0106218
FFUJ_07872	Probable membrane-bound O-acyltransferase domain-containing protein 5	1.06	lipid, fatty acid and isoprenoid metabolism	Metabolism	0.000510594	0.0106218
FFUJ_07873	Probable Golgi GDP-mannose transporter	1.06	lipid, fatty acid and isoprenoid metabolism	Metabolism	0.000510594	0.0106218
FFUJ_07874	Related to ketoreductases	1.06	lipid, fatty acid and isoprenoid metabolism	Metabolism	0.000510594	0.0106218
FFUJ_08084	Related to 3-(3-Hydroxyphenyl)propionate 2-hydroxylase	1.06	lipid, fatty acid and isoprenoid metabolism	Metabolism	0.000510594	0.0106218
FFUJ_08102	Related to lambda-crystallin	1.06	lipid, fatty acid and isoprenoid metabolism	Metabolism	0.000510594	0.0106218
FFUJ_08104	Probable bifunctional P-450:NADPH-P450 reductase	1.06	lipid, fatty acid and isoprenoid metabolism	Metabolism	0.000510594	0.0106218
FFUJ_08412	Probable acyl-CoA dehydrogenase	1.06	lipid, fatty acid and isoprenoid metabolism	Metabolism	0.000510594	0.0106218
FFUJ_08520	Related to peroxisomal ATP carrier	1.06	lipid, fatty acid and isoprenoid metabolism	Metabolism	0.000510594	0.0106218
FFUJ_08574	Related to lysophosphatidic acid phosphatase	1.06	lipid, fatty acid and isoprenoid metabolism	Metabolism	0.000510594	0.0106218
FFUJ_08649	Probable sterol glucosyltransferase	1.06	lipid, fatty acid and isoprenoid metabolism	Metabolism	0.000510594	0.0106218
FFUJ_09104	Related to KES1-involved in ergosterol biosynthesis	1.06	lipid, fatty acid and isoprenoid metabolism	Metabolism	0.000510594	0.0106218
FFUJ_09358	Probable general amidase	1.06	lipid, fatty acid and isoprenoid metabolism	Metabolism	0.000510594	0.0106218
FFUJ_09382	Related to lactate 2-monooxygenase	1.06	lipid, fatty acid and isoprenoid metabolism	Metabolism	0.000510594	0.0106218
FFUJ_09572	Related to sexual differentiation and meiosis protein ste20	1.06	lipid, fatty acid and isoprenoid metabolism	Metabolism	0.000510594	0.0106218
FFUJ_09741	Related to polyphosphoinositide phosphatase family member	1.06	lipid, fatty acid and isoprenoid metabolism	Metabolism	0.000510594	0.0106218
FFUJ_10256	Related to 3-hydroxybutyryl-CoA dehydrogenase	1.06	lipid, fatty acid and isoprenoid metabolism	Metabolism	0.000510594	0.0106218
FFUJ_10257	Putative NADH cytb-reductase	1.06	lipid, fatty acid and isoprenoid metabolism	Metabolism	0.000510594	0.0106218
FFUJ_10321	Probable alcohol dehydrogenase homolog Bli-4	1.06	lipid, fatty acid and isoprenoid metabolism	Metabolism	0.000510594	0.0106218
FFUJ_10506	Related to ketoreductases	1.06	lipid, fatty acid and isoprenoid metabolism	Metabolism	0.000510594	0.0106218
FFUJ_10691	Related to maackiain detoxification protein 1	1.06	lipid, fatty acid and isoprenoid metabolism	Metabolism	0.000510594	0.0106218
FFUJ_10993	Related to reductases	1.06	lipid, fatty acid and isoprenoid metabolism	Metabolism	0.000510594	0.0106218
FFUJ_11045	Related to phospholipase A2, cytosolic	1.06	lipid, fatty acid and isoprenoid metabolism	Metabolism	0.000510594	0.0106218
FFUJ_11470	Related to channel proteins	1.06	lipid, fatty acid and isoprenoid metabolism	Metabolism	0.000510594	0.0106218
FFUJ_11686	Related to diacylglycerol pyrophosphate phosphatase DPP1	1.06	lipid, fatty acid and isoprenoid metabolism	Metabolism	0.000510594	0.0106218
FFUJ_11806	Related to 3-(3-Hydroxyphenyl)propionate 2-hydroxylase	1.06	lipid, fatty acid and isoprenoid metabolism	Metabolism	0.000510594	0.0106218
FFUJ_11847	Related to M.genitalium alanine--tRNA ligase	1.06	lipid, fatty acid and isoprenoid metabolism	Metabolism	0.000510594	0.0106218
FFUJ_12300	Related to phospholipase A2, cytosolic	1.06	lipid, fatty acid and isoprenoid metabolism	Metabolism	0.000510594	0.0106218
FFUJ_12306	Related to phospholipase D	1.06	lipid, fatty acid and isoprenoid metabolism	Metabolism	0.000510594	0.0106218
FFUJ_12327	Uncharacterized protein	1.06	lipid, fatty acid and isoprenoid metabolism	Metabolism	0.000510594	0.0106218
FFUJ_12387	Uncharacterized protein	1.06	lipid, fatty acid and isoprenoid metabolism	Metabolism	0.000510594	0.0106218
FFUJ_12394	Related to alcohol dehydrogenase homolog Bli-4	1.06	lipid, fatty acid and isoprenoid metabolism	Metabolism	0.000510594	0.0106218
FFUJ_12693	Related to reductases	1.06	lipid, fatty acid and isoprenoid metabolism	Metabolism	0.000510594	0.0106218
FFUJ_13070	Related to 24-dehydrocholesterol reductase	1.06	lipid, fatty acid and isoprenoid metabolism	Metabolism	0.000510594	0.0106218
FFUJ_13125	Related to acetylhydrolase	1.06	lipid, fatty acid and isoprenoid metabolism	Metabolism	0.000510594	0.0106218
FFUJ_13613	Probable LRO1-a lecithin cholesterol acyltransferase-like gene, mediates diacylglycerol esterification	1.06	lipid, fatty acid and isoprenoid metabolism	Metabolism	0.000510594	0.0106218
FFUJ_13701	Related to light induced alcohol dehydrogenase Bli-4	1.06	lipid, fatty acid and isoprenoid metabolism	Metabolism	0.000510594	0.0106218
FFUJ_13729	Related to phosphatidylserine decarboxylase 2	1.06	lipid, fatty acid and isoprenoid metabolism	Metabolism	0.000510594	0.0106218
FFUJ_13832	Related to inositol polyphosphate 5-phosphatase ocrl-1	1.06	lipid, fatty acid and isoprenoid metabolism	Metabolism	0.000510594	0.0106218
FFUJ_13902	Related to dihydroxyacetone kinase	1.06	lipid, fatty acid and isoprenoid metabolism	Metabolism	0.000510594	0.0106218
FFUJ_14317	Probable aldehyde dehydrogenase	1.06	lipid, fatty acid and isoprenoid metabolism	Metabolism	0.000510594	0.0106218
FFUJ_14522	Uncharacterized protein	1.06	lipid, fatty acid and isoprenoid metabolism	Metabolism	0.000510594	0.0106218
FFUJ_14571	Probable carnitine transport protein	1.06	lipid, fatty acid and isoprenoid metabolism	Metabolism	0.000510594	0.0106218
FFUJ_14635	Acyl-coenzyme A oxidase	1.06	lipid, fatty acid and isoprenoid metabolism	Metabolism	0.000510594	0.0106218
FFUJ_14686	Related to monooxigenase	1.06	lipid, fatty acid and isoprenoid metabolism	Metabolism	0.000510594	0.0106218
FFUJ_14904	Related to serum paraoxonase/arylesterase family protein	1.06	lipid, fatty acid and isoprenoid metabolism	Metabolism	0.000510594	0.0106218
FFUJ_00033	Probable 3-hydroxyisobutyrate dehydrogenase, mitochondrial	16.21.07	NAD/NADP binding	Protein with binding function or cofactor requirement (structural or analytic)	0.000539835	0.0106218
FFUJ_00322	Related to ketoreductases	16.21.07	NAD/NADP binding	Protein with binding function or cofactor requirement (structural or analytic)	0.000539835	0.0106218
FFUJ_00427	Malic enzyme	16.21.07	NAD/NADP binding	Protein with binding function or cofactor requirement (structural or analytic)	0.000539835	0.0106218
FFUJ_00887	Probable NADH dehydrogenase (Ubiquinone) 49K chain	16.21.07	NAD/NADP binding	Protein with binding function or cofactor requirement (structural or analytic)	0.000539835	0.0106218
FFUJ_02302	Related to pentafunctional arom polypeptide	16.21.07	NAD/NADP binding	Protein with binding function or cofactor requirement (structural or analytic)	0.000539835	0.0106218
FFUJ_03185	Related to members of the aldo/keto reductase family	16.21.07	NAD/NADP binding	Protein with binding function or cofactor requirement (structural or analytic)	0.000539835	0.0106218
FFUJ_03471	Related to ACB 4-hydroxyacetophenone monooxygenase	16.21.07	NAD/NADP binding	Protein with binding function or cofactor requirement (structural or analytic)	0.000539835	0.0106218
FFUJ_04162	Probable NADH2 dehydrogenase (Ubiquinone) flavoprotein 1	16.21.07	NAD/NADP binding	Protein with binding function or cofactor requirement (structural or analytic)	0.000539835	0.0106218
FFUJ_04175	Probable NADH-ubiquinone oxidoreductase 30.4 kDa subunit, mitochondrial	16.21.07	NAD/NADP binding	Protein with binding function or cofactor requirement (structural or analytic)	0.000539835	0.0106218
FFUJ_05128	Catalase (EC 1.11.1.6)	16.21.07	NAD/NADP binding	Protein with binding function or cofactor requirement (structural or analytic)	0.000539835	0.0106218
FFUJ_05585	Related to NAD(P)H-dependent oxidoreductase	16.21.07	NAD/NADP binding	Protein with binding function or cofactor requirement (structural or analytic)	0.000539835	0.0106218
FFUJ_06546	Related to quinone oxidoreductase	16.21.07	NAD/NADP binding	Protein with binding function or cofactor requirement (structural or analytic)	0.000539835	0.0106218
FFUJ_06628	Related to NAD(P)H-dependent oxidoreductase	16.21.07	NAD/NADP binding	Protein with binding function or cofactor requirement (structural or analytic)	0.000539835	0.0106218
FFUJ_06866	Related to fumarate reductase flavoprotein subunit	16.21.07	NAD/NADP binding	Protein with binding function or cofactor requirement (structural or analytic)	0.000539835	0.0106218
FFUJ_06987	Related to pyridoxine 4-dehydrogenase	16.21.07	NAD/NADP binding	Protein with binding function or cofactor requirement (structural or analytic)	0.000539835	0.0106218
FFUJ_07189	Probable NADH-ubiquinone oxidoreductase 24 kDa subunit, mitochondrial	16.21.07	NAD/NADP binding	Protein with binding function or cofactor requirement (structural or analytic)	0.000539835	0.0106218
FFUJ_07236	Probable NADH-ubiquinone oxidoreductase 19.3 kDa subunit, mitochondrial	16.21.07	NAD/NADP binding	Protein with binding function or cofactor requirement (structural or analytic)	0.000539835	0.0106218
FFUJ_07503	Beta-apo-4'-carotenal oxygenase (EC 1.2.1.82) (Beta-apo-4'-carotenal dehydrogenase)	16.21.07	NAD/NADP binding	Protein with binding function or cofactor requirement (structural or analytic)	0.000539835	0.0106218
FFUJ_07874	Related to ketoreductases	16.21.07	NAD/NADP binding	Protein with binding function or cofactor requirement (structural or analytic)	0.000539835	0.0106218
FFUJ_08100	Related to flavin-containing monooxygenase	16.21.07	NAD/NADP binding	Protein with binding function or cofactor requirement (structural or analytic)	0.000539835	0.0106218
FFUJ_08788	Related to alcohol oxidase	16.21.07	NAD/NADP binding	Protein with binding function or cofactor requirement (structural or analytic)	0.000539835	0.0106218
FFUJ_09674	Related to members of the aldo/keto reductase family	16.21.07	NAD/NADP binding	Protein with binding function or cofactor requirement (structural or analytic)	0.000539835	0.0106218
FFUJ_10330	Related to glycerol dehydrogenase	16.21.07	NAD/NADP binding	Protein with binding function or cofactor requirement (structural or analytic)	0.000539835	0.0106218
FFUJ_10506	Related to ketoreductases	16.21.07	NAD/NADP binding	Protein with binding function or cofactor requirement (structural or analytic)	0.000539835	0.0106218
FFUJ_10825	Related to 2,5-diketo-D-gluconic acid reductase	16.21.07	NAD/NADP binding	Protein with binding function or cofactor requirement (structural or analytic)	0.000539835	0.0106218
FFUJ_10896	Related to 2,5-diketo-D-gluconic acid reductase	16.21.07	NAD/NADP binding	Protein with binding function or cofactor requirement (structural or analytic)	0.000539835	0.0106218
FFUJ_11239	Related to aldehyde-alcohol dehydrogenase	16.21.07	NAD/NADP binding	Protein with binding function or cofactor requirement (structural or analytic)	0.000539835	0.0106218
FFUJ_11472	Probable catalase isozyme P	16.21.07	NAD/NADP binding	Protein with binding function or cofactor requirement (structural or analytic)	0.000539835	0.0106218
FFUJ_13474	Related to aldo-keto reductase YPR1	16.21.07	NAD/NADP binding	Protein with binding function or cofactor requirement (structural or analytic)	0.000539835	0.0106218
FFUJ_14317	Probable aldehyde dehydrogenase	16.21.07	NAD/NADP binding	Protein with binding function or cofactor requirement (structural or analytic)	0.000539835	0.0106218
FFUJ_14512	Reductase	16.21.07	NAD/NADP binding	Protein with binding function or cofactor requirement (structural or analytic)	0.000539835	0.0106218
FFUJ_14667	Catalase (EC 1.11.1.6)	16.21.07	NAD/NADP binding	Protein with binding function or cofactor requirement (structural or analytic)	0.000539835	0.0106218
FFUJ_14761	Uncharacterized protein	16.21.07	NAD/NADP binding	Protein with binding function or cofactor requirement (structural or analytic)	0.000539835	0.0106218
FFUJ_00427	Malic enzyme	01.05.02.07	sugar, glucoside, polyol and carboxylate catabolism	Metabolism	0.000543975	0.0106218
FFUJ_00469	Related to beta-glucosidase	01.05.02.07	sugar, glucoside, polyol and carboxylate catabolism	Metabolism	0.000543975	0.0106218
FFUJ_00494	Related to succinate dehydrogenase	01.05.02.07	sugar, glucoside, polyol and carboxylate catabolism	Metabolism	0.000543975	0.0106218
FFUJ_01088	Related to short-chain alcohol dehydrogenase	01.05.02.07	sugar, glucoside, polyol and carboxylate catabolism	Metabolism	0.000543975	0.0106218
FFUJ_01475	Glucose-6-phosphate 1-dehydrogenase (EC 1.1.1.49)	01.05.02.07	sugar, glucoside, polyol and carboxylate catabolism	Metabolism	0.000543975	0.0106218
FFUJ_01637	Related to D-ribulokinase	01.05.02.07	sugar, glucoside, polyol and carboxylate catabolism	Metabolism	0.000543975	0.0106218
FFUJ_02582	Probable succinate dehydrogenase (Ubiquinone) flavoprotein, mitochondrial	01.05.02.07	sugar, glucoside, polyol and carboxylate catabolism	Metabolism	0.000543975	0.0106218
FFUJ_03185	Related to members of the aldo/keto reductase family	01.05.02.07	sugar, glucoside, polyol and carboxylate catabolism	Metabolism	0.000543975	0.0106218
FFUJ_03782	Mannitol dehydrogenase	01.05.02.07	sugar, glucoside, polyol and carboxylate catabolism	Metabolism	0.000543975	0.0106218
FFUJ_04572	Related to mannose-6-phosphate isomerase	01.05.02.07	sugar, glucoside, polyol and carboxylate catabolism	Metabolism	0.000543975	0.0106218
FFUJ_04800	Probable 4-alpha-glucanotransferase / amylo-1,6-glucosidase (Glycogen-debranching enzyme)	01.05.02.07	sugar, glucoside, polyol and carboxylate catabolism	Metabolism	0.000543975	0.0106218
FFUJ_05447	Probable beta-succinyl CoA synthetase	01.05.02.07	sugar, glucoside, polyol and carboxylate catabolism	Metabolism	0.000543975	0.0106218
FFUJ_06207	Related to D-arabinono-1,4-lactone oxidase	01.05.02.07	sugar, glucoside, polyol and carboxylate catabolism	Metabolism	0.000543975	0.0106218
FFUJ_06543	Related to Pseudomonas L-fucose dehydrogenase	01.05.02.07	sugar, glucoside, polyol and carboxylate catabolism	Metabolism	0.000543975	0.0106218
FFUJ_06988	Related to aryl-alcohol dehydrogenases	01.05.02.07	sugar, glucoside, polyol and carboxylate catabolism	Metabolism	0.000543975	0.0106218
FFUJ_07165	Related to galactinol synthase	01.05.02.07	sugar, glucoside, polyol and carboxylate catabolism	Metabolism	0.000543975	0.0106218
FFUJ_07637	Related to sialidase	01.05.02.07	sugar, glucoside, polyol and carboxylate catabolism	Metabolism	0.000543975	0.0106218
FFUJ_08745	Probable succinate dehydrogenase (Ubiquinone) iron-sulfur protein	01.05.02.07	sugar, glucoside, polyol and carboxylate catabolism	Metabolism	0.000543975	0.0106218
FFUJ_08931	Related to short-chain alcohol dehydrogenase	01.05.02.07	sugar, glucoside, polyol and carboxylate catabolism	Metabolism	0.000543975	0.0106218
FFUJ_09674	Related to members of the aldo/keto reductase family	01.05.02.07	sugar, glucoside, polyol and carboxylate catabolism	Metabolism	0.000543975	0.0106218
FFUJ_10518	Probable beta-glucosidase 1	01.05.02.07	sugar, glucoside, polyol and carboxylate catabolism	Metabolism	0.000543975	0.0106218
FFUJ_10765	Related to beta-galactosidase	01.05.02.07	sugar, glucoside, polyol and carboxylate catabolism	Metabolism	0.000543975	0.0106218
FFUJ_10825	Related to 2,5-diketo-D-gluconic acid reductase	01.05.02.07	sugar, glucoside, polyol and carboxylate catabolism	Metabolism	0.000543975	0.0106218
FFUJ_10836	Related to xylosidase/arabinosidase	01.05.02.07	sugar, glucoside, polyol and carboxylate catabolism	Metabolism	0.000543975	0.0106218
FFUJ_11945	Probable hexokinase	01.05.02.07	sugar, glucoside, polyol and carboxylate catabolism	Metabolism	0.000543975	0.0106218
FFUJ_12158	Uncharacterized protein	01.05.02.07	sugar, glucoside, polyol and carboxylate catabolism	Metabolism	0.000543975	0.0106218
FFUJ_13406	Uncharacterized protein	01.05.02.07	sugar, glucoside, polyol and carboxylate catabolism	Metabolism	0.000543975	0.0106218
FFUJ_13511	Glucoamylase (EC 3.2.1.3) (1,4-alpha-D-glucan glucohydrolase) (Glucan 1,4-alpha-glucosidase)	01.05.02.07	sugar, glucoside, polyol and carboxylate catabolism	Metabolism	0.000543975	0.0106218
FFUJ_13678	Probable aconitase	01.05.02.07	sugar, glucoside, polyol and carboxylate catabolism	Metabolism	0.000543975	0.0106218
FFUJ_14512	Reductase	01.05.02.07	sugar, glucoside, polyol and carboxylate catabolism	Metabolism	0.000543975	0.0106218
FFUJ_14694	Related to SUC2-invertase (Sucrose hydrolyzing enzyme)	01.05.02.07	sugar, glucoside, polyol and carboxylate catabolism	Metabolism	0.000543975	0.0106218
FFUJ_06164	Related to cytosine C5-DNA methyltransferase	10.01.09.01	DNA methylation	Cell cycle and DNA processing	0.000980803	0.0181939
FFUJ_06571	Related to 5-methylcytosine G/T mismatch-specific DNA glycosylase	10.01.09.01	DNA methylation	Cell cycle and DNA processing	0.000980803	0.0181939
FFUJ_08838	Related to proliferation associated SNF2-like protein	10.01.09.01	DNA methylation	Cell cycle and DNA processing	0.000980803	0.0181939
FFUJ_00720	Probable meiotic expression up-regulated protein 14	32.01.05	heat shock response	Cell rescue, defense and virulence	0.00120509	0.02129
FFUJ_01016	Related to meiotic expression up-regulated protein 14	32.01.05	heat shock response	Cell rescue, defense and virulence	0.00120509	0.02129
FFUJ_01346	Probable heat shock protein 30	32.01.05	heat shock response	Cell rescue, defense and virulence	0.00120509	0.02129
FFUJ_01687	Related to aldehyde reductase II	32.01.05	heat shock response	Cell rescue, defense and virulence	0.00120509	0.02129
FFUJ_03994	Related to YPC1-Alkaline Ceramidase	32.01.05	heat shock response	Cell rescue, defense and virulence	0.00120509	0.02129
FFUJ_04941	Probable heat shock protein 10 (Chaperonin CPN10)	32.01.05	heat shock response	Cell rescue, defense and virulence	0.00120509	0.02129
FFUJ_04964	Lon protease homolog, mitochondrial (EC 3.4.21.-)	32.01.05	heat shock response	Cell rescue, defense and virulence	0.00120509	0.02129
FFUJ_04994	Probable SSC1-mitochondrial heat shock protein 70-related protein	32.01.05	heat shock response	Cell rescue, defense and virulence	0.00120509	0.02129
FFUJ_08609	Probable heat shock protein HSP104 (Endopeptidase Clp ATP-binding chain HSP104)	32.01.05	heat shock response	Cell rescue, defense and virulence	0.00120509	0.02129
FFUJ_10618	Related to dihydroflavonol-4-reductases	32.01.05	heat shock response	Cell rescue, defense and virulence	0.00120509	0.02129
FFUJ_05577	Related to nitrate assimilation regulatory protein nirA	01.02.07.01	regulation of nitrogen metabolism	Metabolism	0.00190047	0.0320489
FFUJ_05780	Related to nitrate assimilation regulatory protein nirA	01.02.07.01	regulation of nitrogen metabolism	Metabolism	0.00190047	0.0320489
FFUJ_09310	Related to NmrA-like family protein	01.02.07.01	regulation of nitrogen metabolism	Metabolism	0.00190047	0.0320489
FFUJ_09381	Related to pathway-specific regulatory protein nit-4	01.02.07.01	regulation of nitrogen metabolism	Metabolism	0.00190047	0.0320489
FFUJ_10457	Related to nitrate assimilation regulatory protein nirA	01.02.07.01	regulation of nitrogen metabolism	Metabolism	0.00190047	0.0320489
FFUJ_10495	Related to pathway-specific regulatory protein nit-4	01.02.07.01	regulation of nitrogen metabolism	Metabolism	0.00190047	0.0320489
FFUJ_11507	Related to nitrate assimilation regulatory protein nirA	01.02.07.01	regulation of nitrogen metabolism	Metabolism	0.00190047	0.0320489
FFUJ_11536	Related to nitrate assimilation regulatory protein nirA	01.02.07.01	regulation of nitrogen metabolism	Metabolism	0.00190047	0.0320489
FFUJ_11815	Related to Glutathione S-transferase II	01.02.07.01	regulation of nitrogen metabolism	Metabolism	0.00190047	0.0320489
FFUJ_13708	Related to pathway-specific regulatory protein nit-4	01.02.07.01	regulation of nitrogen metabolism	Metabolism	0.00190047	0.0320489
FFUJ_01852	Related to NADPH quinone oxidoreductase homolog PIG3	02.16.01	alcohol fermentation	Energy	0.00229579	0.037032
FFUJ_01915	Related to alcohol dehydrogenase, class C	02.16.01	alcohol fermentation	Energy	0.00229579	0.037032
FFUJ_03404	Related to alcohol dehydrogenase I-ADH1	02.16.01	alcohol fermentation	Energy	0.00229579	0.037032
FFUJ_06781	Related to alcohol dehydrogenase, class C	02.16.01	alcohol fermentation	Energy	0.00229579	0.037032
FFUJ_07805	Probable NADH dehydrogenase (Ubiquinone), 64 kD subunit, mitochondrial	02.16.01	alcohol fermentation	Energy	0.00229579	0.037032
FFUJ_08014	Related to formaldehyde dehydrogenase	02.16.01	alcohol fermentation	Energy	0.00229579	0.037032
FFUJ_08504	Related to formaldehyde dehydrogenase	02.16.01	alcohol fermentation	Energy	0.00229579	0.037032
FFUJ_09007	Probable alcohol dehydrogenase (NADP+)	02.16.01	alcohol fermentation	Energy	0.00229579	0.037032
FFUJ_11239	Related to aldehyde-alcohol dehydrogenase	02.16.01	alcohol fermentation	Energy	0.00229579	0.037032
FFUJ_11440	Related to ADH2-alcohol dehydrogenase II	02.16.01	alcohol fermentation	Energy	0.00229579	0.037032
FFUJ_14317	Probable aldehyde dehydrogenase	02.16.01	alcohol fermentation	Energy	0.00229579	0.037032
FFUJ_14327	Related to aldehyde dehydrogenase	02.16.01	alcohol fermentation	Energy	0.00229579	0.037032
FFUJ_01439	Probable cytochrome-c peroxidase	32.07.07	oxygen and radical detoxification	Cell rescue, defense and virulence	0.00273272	0.0410467
FFUJ_01993	Probable organic hydroperoxide resistance protein	32.07.07	oxygen and radical detoxification	Cell rescue, defense and virulence	0.00273272	0.0410467
FFUJ_02280	Related to histidine kinase	32.07.07	oxygen and radical detoxification	Cell rescue, defense and virulence	0.00273272	0.0410467
FFUJ_02424	Related to nik-1 protein (Os-1p protein)	32.07.07	oxygen and radical detoxification	Cell rescue, defense and virulence	0.00273272	0.0410467
FFUJ_06570	Probable thioredoxin peroxidase, mitochondrial isoform	32.07.07	oxygen and radical detoxification	Cell rescue, defense and virulence	0.00273272	0.0410467
FFUJ_07916	Related to glutathione S-transferase	32.07.07	oxygen and radical detoxification	Cell rescue, defense and virulence	0.00273272	0.0410467
FFUJ_11706	Catalase-peroxidase (CP) (EC 1.11.1.21) (Peroxidase/catalase)	32.07.07	oxygen and radical detoxification	Cell rescue, defense and virulence	0.00273272	0.0410467
FFUJ_13427	Related to nik-1 protein (Os-1p protein)	32.07.07	oxygen and radical detoxification	Cell rescue, defense and virulence	0.00273272	0.0410467
FFUJ_02280	Related to histidine kinase	34.11.03.13	osmosensing and response	Interaction with the environment	0.00276595	0.0410467
FFUJ_02424	Related to nik-1 protein (Os-1p protein)	34.11.03.13	osmosensing and response	Interaction with the environment	0.00276595	0.0410467
FFUJ_04484	Mitogen-activated protein kinase (EC 2.7.11.24)	34.11.03.13	osmosensing and response	Interaction with the environment	0.00276595	0.0410467
FFUJ_06204	Related to tyrosine protein kinase of the MAP kinase kinase family	34.11.03.13	osmosensing and response	Interaction with the environment	0.00276595	0.0410467
FFUJ_09674	Related to members of the aldo/keto reductase family	34.11.03.13	osmosensing and response	Interaction with the environment	0.00276595	0.0410467
FFUJ_09936	Related to histidine kinase	34.11.03.13	osmosensing and response	Interaction with the environment	0.00276595	0.0410467
FFUJ_10367	Related to sensory transduction histidine kinase	34.11.03.13	osmosensing and response	Interaction with the environment	0.00276595	0.0410467
FFUJ_13182	Related to two-component histidine kinase chk-1	34.11.03.13	osmosensing and response	Interaction with the environment	0.00276595	0.0410467
FFUJ_13427	Related to nik-1 protein (Os-1p protein)	34.11.03.13	osmosensing and response	Interaction with the environment	0.00276595	0.0410467
FFUJ_14512	Reductase	34.11.03.13	osmosensing and response	Interaction with the environment	0.00276595	0.0410467
FFUJ_14571	Probable carnitine transport protein	34.11.03.13	osmosensing and response	Interaction with the environment	0.00276595	0.0410467
	Photorepression in wild strain
Gene ID	Protein name	FunCat ID	FunCat description	FunCat main category	Exact p-value	Adjusted p-value
FFUJ_00206	HET-6OR heterokaryon incompatibility protein (Het-6OR allele)	43.01.03	fungal and other eukaryotic cell type differentiation	Cell type differentiation	6.982363e-13	2.54158e-10
FFUJ_00274	Related to heterokaryon incompatibility protein (Het-6OR allele)	43.01.03	fungal and other eukaryotic cell type differentiation	Cell type differentiation	6.982363e-13	2.54158e-10
FFUJ_00500	Related to histidine kinase	43.01.03	fungal and other eukaryotic cell type differentiation	Cell type differentiation	6.982363e-13	2.54158e-10
FFUJ_02007	Related to tol protein	43.01.03	fungal and other eukaryotic cell type differentiation	Cell type differentiation	6.982363e-13	2.54158e-10
FFUJ_02038	Related to tol protein	43.01.03	fungal and other eukaryotic cell type differentiation	Cell type differentiation	6.982363e-13	2.54158e-10
FFUJ_02142	Related to beta transducin-like protein	43.01.03	fungal and other eukaryotic cell type differentiation	Cell type differentiation	6.982363e-13	2.54158e-10
FFUJ_02284	Related to tol protein	43.01.03	fungal and other eukaryotic cell type differentiation	Cell type differentiation	6.982363e-13	2.54158e-10
FFUJ_02568	Probable cell division control protein CDC12	43.01.03	fungal and other eukaryotic cell type differentiation	Cell type differentiation	6.982363e-13	2.54158e-10
FFUJ_02707	Related to integral membrane protein pth11	43.01.03	fungal and other eukaryotic cell type differentiation	Cell type differentiation	6.982363e-13	2.54158e-10
FFUJ_02838	Probable DFG5 protein	43.01.03	fungal and other eukaryotic cell type differentiation	Cell type differentiation	6.982363e-13	2.54158e-10
FFUJ_03662	Related to tol protein	43.01.03	fungal and other eukaryotic cell type differentiation	Cell type differentiation	6.982363e-13	2.54158e-10
FFUJ_03792	Related to heterokaryon incompatibility protein het-6	43.01.03	fungal and other eukaryotic cell type differentiation	Cell type differentiation	6.982363e-13	2.54158e-10
FFUJ_03811	Uncharacterized protein	43.01.03	fungal and other eukaryotic cell type differentiation	Cell type differentiation	6.982363e-13	2.54158e-10
FFUJ_03824	Related to integral membrane protein	43.01.03	fungal and other eukaryotic cell type differentiation	Cell type differentiation	6.982363e-13	2.54158e-10
FFUJ_03876	Related to heterokaryon incompatibility protein (Het-6OR allele)	43.01.03	fungal and other eukaryotic cell type differentiation	Cell type differentiation	6.982363e-13	2.54158e-10
FFUJ_04037	Related to heterokaryon incompatibility protein	43.01.03	fungal and other eukaryotic cell type differentiation	Cell type differentiation	6.982363e-13	2.54158e-10
FFUJ_04241	Probable CDC11-septin	43.01.03	fungal and other eukaryotic cell type differentiation	Cell type differentiation	6.982363e-13	2.54158e-10
FFUJ_06113	Related to integral membrane protein PTH11	43.01.03	fungal and other eukaryotic cell type differentiation	Cell type differentiation	6.982363e-13	2.54158e-10
FFUJ_06224	Probable septin aspE	43.01.03	fungal and other eukaryotic cell type differentiation	Cell type differentiation	6.982363e-13	2.54158e-10
FFUJ_06665	Related to tol protein	43.01.03	fungal and other eukaryotic cell type differentiation	Cell type differentiation	6.982363e-13	2.54158e-10
FFUJ_07109	Probable beta transducin-like protein	43.01.03	fungal and other eukaryotic cell type differentiation	Cell type differentiation	6.982363e-13	2.54158e-10
FFUJ_07158	Related to tol protein	43.01.03	fungal and other eukaryotic cell type differentiation	Cell type differentiation	6.982363e-13	2.54158e-10
FFUJ_08047	Related to tol protein	43.01.03	fungal and other eukaryotic cell type differentiation	Cell type differentiation	6.982363e-13	2.54158e-10
FFUJ_08892	Related to heterokaryon incompatibility protein (Het-6OR allele)	43.01.03	fungal and other eukaryotic cell type differentiation	Cell type differentiation	6.982363e-13	2.54158e-10
FFUJ_09163	Related to tol protein	43.01.03	fungal and other eukaryotic cell type differentiation	Cell type differentiation	6.982363e-13	2.54158e-10
FFUJ_09604	Related to integral membrane protein	43.01.03	fungal and other eukaryotic cell type differentiation	Cell type differentiation	6.982363e-13	2.54158e-10
FFUJ_10239	Related to integral membrane protein PTH11	43.01.03	fungal and other eukaryotic cell type differentiation	Cell type differentiation	6.982363e-13	2.54158e-10
FFUJ_10308	Related to integral membrane protein	43.01.03	fungal and other eukaryotic cell type differentiation	Cell type differentiation	6.982363e-13	2.54158e-10
FFUJ_10351	Related to tol protein	43.01.03	fungal and other eukaryotic cell type differentiation	Cell type differentiation	6.982363e-13	2.54158e-10
FFUJ_10402	Related to tol protein	43.01.03	fungal and other eukaryotic cell type differentiation	Cell type differentiation	6.982363e-13	2.54158e-10
FFUJ_10556	Related to heterokaryon incompatibility protein	43.01.03	fungal and other eukaryotic cell type differentiation	Cell type differentiation	6.982363e-13	2.54158e-10
FFUJ_10587	Related to heterokaryon incompatibility protein (Het-6OR allele)	43.01.03	fungal and other eukaryotic cell type differentiation	Cell type differentiation	6.982363e-13	2.54158e-10
FFUJ_10699	Related to DFG5 protein	43.01.03	fungal and other eukaryotic cell type differentiation	Cell type differentiation	6.982363e-13	2.54158e-10
FFUJ_10740	Related to integral membrane protein PTH11	43.01.03	fungal and other eukaryotic cell type differentiation	Cell type differentiation	6.982363e-13	2.54158e-10
FFUJ_10743	Related to integral membrane protein PTH11	43.01.03	fungal and other eukaryotic cell type differentiation	Cell type differentiation	6.982363e-13	2.54158e-10
FFUJ_10923	Related to integral membrane protein	43.01.03	fungal and other eukaryotic cell type differentiation	Cell type differentiation	6.982363e-13	2.54158e-10
FFUJ_11035	Related to integral membrane protein PTH11	43.01.03	fungal and other eukaryotic cell type differentiation	Cell type differentiation	6.982363e-13	2.54158e-10
FFUJ_11234	Related to integral membrane protein PTH11	43.01.03	fungal and other eukaryotic cell type differentiation	Cell type differentiation	6.982363e-13	2.54158e-10
FFUJ_11383	Related to tol protein	43.01.03	fungal and other eukaryotic cell type differentiation	Cell type differentiation	6.982363e-13	2.54158e-10
FFUJ_11414	Related to beta transducin-like protein	43.01.03	fungal and other eukaryotic cell type differentiation	Cell type differentiation	6.982363e-13	2.54158e-10
FFUJ_11727	Related to small s protein	43.01.03	fungal and other eukaryotic cell type differentiation	Cell type differentiation	6.982363e-13	2.54158e-10
FFUJ_11748	Probable DFG5 protein	43.01.03	fungal and other eukaryotic cell type differentiation	Cell type differentiation	6.982363e-13	2.54158e-10
FFUJ_11840	Uncharacterized protein	43.01.03	fungal and other eukaryotic cell type differentiation	Cell type differentiation	6.982363e-13	2.54158e-10
FFUJ_11937	Related to tol protein	43.01.03	fungal and other eukaryotic cell type differentiation	Cell type differentiation	6.982363e-13	2.54158e-10
FFUJ_12410	Related to integral membrane protein PTH11	43.01.03	fungal and other eukaryotic cell type differentiation	Cell type differentiation	6.982363e-13	2.54158e-10
FFUJ_12446	Related to tol protein	43.01.03	fungal and other eukaryotic cell type differentiation	Cell type differentiation	6.982363e-13	2.54158e-10
FFUJ_12584	Uncharacterized protein	43.01.03	fungal and other eukaryotic cell type differentiation	Cell type differentiation	6.982363e-13	2.54158e-10
FFUJ_12663	Related to integral membrane protein	43.01.03	fungal and other eukaryotic cell type differentiation	Cell type differentiation	6.982363e-13	2.54158e-10
FFUJ_13228	Probable CDC10 cell division control protein 10	43.01.03	fungal and other eukaryotic cell type differentiation	Cell type differentiation	6.982363e-13	2.54158e-10
FFUJ_14098	Related to heterokaryon incompatibility protein (Het-6OR allele)	43.01.03	fungal and other eukaryotic cell type differentiation	Cell type differentiation	6.982363e-13	2.54158e-10
FFUJ_14134	Related to tol protein	43.01.03	fungal and other eukaryotic cell type differentiation	Cell type differentiation	6.982363e-13	2.54158e-10
FFUJ_14338	Related to het-6-heterokaryon incompatibility protein	43.01.03	fungal and other eukaryotic cell type differentiation	Cell type differentiation	6.982363e-13	2.54158e-10
FFUJ_14359	Related to heterokaryon incompatibility protein het-6	43.01.03	fungal and other eukaryotic cell type differentiation	Cell type differentiation	6.982363e-13	2.54158e-10
FFUJ_14737	Uncharacterized protein	43.01.03	fungal and other eukaryotic cell type differentiation	Cell type differentiation	6.982363e-13	2.54158e-10
FFUJ_00018	Related to ketoreductase	32.05.05	virulence, disease factors	Cell rescue, defense and virulence	4.520517e-8	8.22734e-06
FFUJ_00193	Related to capsule-associated protein	32.05.05	virulence, disease factors	Cell rescue, defense and virulence	4.520517e-8	8.22734e-06
FFUJ_00260	Related to integral membrane protein PTH11	32.05.05	virulence, disease factors	Cell rescue, defense and virulence	4.520517e-8	8.22734e-06
FFUJ_02105	Polyketide synthase	32.05.05	virulence, disease factors	Cell rescue, defense and virulence	4.520517e-8	8.22734e-06
FFUJ_02707	Related to integral membrane protein pth11	32.05.05	virulence, disease factors	Cell rescue, defense and virulence	4.520517e-8	8.22734e-06
FFUJ_03824	Related to integral membrane protein	32.05.05	virulence, disease factors	Cell rescue, defense and virulence	4.520517e-8	8.22734e-06
FFUJ_05491	Uncharacterized protein	32.05.05	virulence, disease factors	Cell rescue, defense and virulence	4.520517e-8	8.22734e-06
FFUJ_06113	Related to integral membrane protein PTH11	32.05.05	virulence, disease factors	Cell rescue, defense and virulence	4.520517e-8	8.22734e-06
FFUJ_06531	Uncharacterized protein	32.05.05	virulence, disease factors	Cell rescue, defense and virulence	4.520517e-8	8.22734e-06
FFUJ_06827	Related to potential drug facilitator PEP5	32.05.05	virulence, disease factors	Cell rescue, defense and virulence	4.520517e-8	8.22734e-06
FFUJ_08179	Related to integral membrane protein PTH11	32.05.05	virulence, disease factors	Cell rescue, defense and virulence	4.520517e-8	8.22734e-06
FFUJ_09357	Related to integral membrane protein PTH11	32.05.05	virulence, disease factors	Cell rescue, defense and virulence	4.520517e-8	8.22734e-06
FFUJ_09496	Related to extracellular cellulase CelA/allergen Asp F7-like, putative	32.05.05	virulence, disease factors	Cell rescue, defense and virulence	4.520517e-8	8.22734e-06
FFUJ_09604	Related to integral membrane protein	32.05.05	virulence, disease factors	Cell rescue, defense and virulence	4.520517e-8	8.22734e-06
FFUJ_10239	Related to integral membrane protein PTH11	32.05.05	virulence, disease factors	Cell rescue, defense and virulence	4.520517e-8	8.22734e-06
FFUJ_10308	Related to integral membrane protein	32.05.05	virulence, disease factors	Cell rescue, defense and virulence	4.520517e-8	8.22734e-06
FFUJ_10450	Related to integral membrane protein PTH11	32.05.05	virulence, disease factors	Cell rescue, defense and virulence	4.520517e-8	8.22734e-06
FFUJ_10740	Related to integral membrane protein PTH11	32.05.05	virulence, disease factors	Cell rescue, defense and virulence	4.520517e-8	8.22734e-06
FFUJ_10743	Related to integral membrane protein PTH11	32.05.05	virulence, disease factors	Cell rescue, defense and virulence	4.520517e-8	8.22734e-06
FFUJ_10923	Related to integral membrane protein	32.05.05	virulence, disease factors	Cell rescue, defense and virulence	4.520517e-8	8.22734e-06
FFUJ_11035	Related to integral membrane protein PTH11	32.05.05	virulence, disease factors	Cell rescue, defense and virulence	4.520517e-8	8.22734e-06
FFUJ_11234	Related to integral membrane protein PTH11	32.05.05	virulence, disease factors	Cell rescue, defense and virulence	4.520517e-8	8.22734e-06
FFUJ_11295	Related to integral membrane protein PTH11	32.05.05	virulence, disease factors	Cell rescue, defense and virulence	4.520517e-8	8.22734e-06
FFUJ_11756	Related to integral membrane protein PTH11	32.05.05	virulence, disease factors	Cell rescue, defense and virulence	4.520517e-8	8.22734e-06
FFUJ_11840	Uncharacterized protein	32.05.05	virulence, disease factors	Cell rescue, defense and virulence	4.520517e-8	8.22734e-06
FFUJ_12410	Related to integral membrane protein PTH11	32.05.05	virulence, disease factors	Cell rescue, defense and virulence	4.520517e-8	8.22734e-06
FFUJ_12603	Related to aliphatic nitrilase	32.05.05	virulence, disease factors	Cell rescue, defense and virulence	4.520517e-8	8.22734e-06
FFUJ_12663	Related to integral membrane protein	32.05.05	virulence, disease factors	Cell rescue, defense and virulence	4.520517e-8	8.22734e-06
FFUJ_14025	Related to toxD protein	32.05.05	virulence, disease factors	Cell rescue, defense and virulence	4.520517e-8	8.22734e-06
FFUJ_14591	Uncharacterized protein	32.05.05	virulence, disease factors	Cell rescue, defense and virulence	4.520517e-8	8.22734e-06
FFUJ_02707	Related to integral membrane protein pth11	32.05	disease, virulence and defense	Cell rescue, defense and virulence	1.53285e-06	0.000185986
FFUJ_03524	Related to coactosin	32.05	disease, virulence and defense	Cell rescue, defense and virulence	1.53285e-06	0.000185986
FFUJ_03824	Related to integral membrane protein	32.05	disease, virulence and defense	Cell rescue, defense and virulence	1.53285e-06	0.000185986
FFUJ_06113	Related to integral membrane protein PTH11	32.05	disease, virulence and defense	Cell rescue, defense and virulence	1.53285e-06	0.000185986
FFUJ_08168	Uncharacterized protein	32.05	disease, virulence and defense	Cell rescue, defense and virulence	1.53285e-06	0.000185986
FFUJ_08179	Related to integral membrane protein PTH11	32.05	disease, virulence and defense	Cell rescue, defense and virulence	1.53285e-06	0.000185986
FFUJ_09604	Related to integral membrane protein	32.05	disease, virulence and defense	Cell rescue, defense and virulence	1.53285e-06	0.000185986
FFUJ_10239	Related to integral membrane protein PTH11	32.05	disease, virulence and defense	Cell rescue, defense and virulence	1.53285e-06	0.000185986
FFUJ_10308	Related to integral membrane protein	32.05	disease, virulence and defense	Cell rescue, defense and virulence	1.53285e-06	0.000185986
FFUJ_10450	Related to integral membrane protein PTH11	32.05	disease, virulence and defense	Cell rescue, defense and virulence	1.53285e-06	0.000185986
FFUJ_10740	Related to integral membrane protein PTH11	32.05	disease, virulence and defense	Cell rescue, defense and virulence	1.53285e-06	0.000185986
FFUJ_10743	Related to integral membrane protein PTH11	32.05	disease, virulence and defense	Cell rescue, defense and virulence	1.53285e-06	0.000185986
FFUJ_10799	Related to oxalate decarboxylase	32.05	disease, virulence and defense	Cell rescue, defense and virulence	1.53285e-06	0.000185986
FFUJ_10923	Related to integral membrane protein	32.05	disease, virulence and defense	Cell rescue, defense and virulence	1.53285e-06	0.000185986
FFUJ_11035	Related to integral membrane protein PTH11	32.05	disease, virulence and defense	Cell rescue, defense and virulence	1.53285e-06	0.000185986
FFUJ_11234	Related to integral membrane protein PTH11	32.05	disease, virulence and defense	Cell rescue, defense and virulence	1.53285e-06	0.000185986
FFUJ_11756	Related to integral membrane protein PTH11	32.05	disease, virulence and defense	Cell rescue, defense and virulence	1.53285e-06	0.000185986
FFUJ_11840	Uncharacterized protein	32.05	disease, virulence and defense	Cell rescue, defense and virulence	1.53285e-06	0.000185986
FFUJ_11861	Related to nitric-oxide synthase, salivary gland	32.05	disease, virulence and defense	Cell rescue, defense and virulence	1.53285e-06	0.000185986
FFUJ_12410	Related to integral membrane protein PTH11	32.05	disease, virulence and defense	Cell rescue, defense and virulence	1.53285e-06	0.000185986
FFUJ_12663	Related to integral membrane protein	32.05	disease, virulence and defense	Cell rescue, defense and virulence	1.53285e-06	0.000185986
FFUJ_14261	Related to qde-1 RNA-dependent RNA polymerase (RdRP)	32.05	disease, virulence and defense	Cell rescue, defense and virulence	1.53285e-06	0.000185986
FFUJ_14591	Uncharacterized protein	32.05	disease, virulence and defense	Cell rescue, defense and virulence	1.53285e-06	0.000185986
FFUJ_00018	Related to ketoreductase	1.2	secondary metabolism	Metabolism	3.82823e-05	0.00348369
FFUJ_00057	Related to lipase 2	1.2	secondary metabolism	Metabolism	3.82823e-05	0.00348369
FFUJ_00058	Related to putative tartrate transporter	1.2	secondary metabolism	Metabolism	3.82823e-05	0.00348369
FFUJ_00094	Uncharacterized protein	1.2	secondary metabolism	Metabolism	3.82823e-05	0.00348369
FFUJ_00133	Uncharacterized protein	1.2	secondary metabolism	Metabolism	3.82823e-05	0.00348369
FFUJ_00187	Related to nicotinamide mononucleotide permease	1.2	secondary metabolism	Metabolism	3.82823e-05	0.00348369
FFUJ_00261	Related to alcohol oxidase	1.2	secondary metabolism	Metabolism	3.82823e-05	0.00348369
FFUJ_00265	Related to HNM1-Choline permease	1.2	secondary metabolism	Metabolism	3.82823e-05	0.00348369
FFUJ_00444	Related to novobiocin biosynthesis protein novR	1.2	secondary metabolism	Metabolism	3.82823e-05	0.00348369
FFUJ_01008	Related to phenol 2-monooxygenase	1.2	secondary metabolism	Metabolism	3.82823e-05	0.00348369
FFUJ_01055	Related to major facilitator MirA	1.2	secondary metabolism	Metabolism	3.82823e-05	0.00348369
FFUJ_01179	Probable cytochrome P450 51 (Eburicol 14 alpha-demethylase)	1.2	secondary metabolism	Metabolism	3.82823e-05	0.00348369
FFUJ_01732	Probable D-xylose reductase	1.2	secondary metabolism	Metabolism	3.82823e-05	0.00348369
FFUJ_02023	Uncharacterized protein	1.2	secondary metabolism	Metabolism	3.82823e-05	0.00348369
FFUJ_02054	Related to methyltransferase	1.2	secondary metabolism	Metabolism	3.82823e-05	0.00348369
FFUJ_02105	Polyketide synthase	1.2	secondary metabolism	Metabolism	3.82823e-05	0.00348369
FFUJ_02114	Probable O-acetylhomoserine (Thiol)-lyase	1.2	secondary metabolism	Metabolism	3.82823e-05	0.00348369
FFUJ_02115	Related to nonribosomal peptide synthetase MxcG (Component of the myxochelin iron transport regulon)	1.2	secondary metabolism	Metabolism	3.82823e-05	0.00348369
FFUJ_02116	Probable L-lactate dehydrogenase (Cytochrome)	1.2	secondary metabolism	Metabolism	3.82823e-05	0.00348369
FFUJ_02123	Related to IBR finger domain protein	1.2	secondary metabolism	Metabolism	3.82823e-05	0.00348369
FFUJ_02180	Related to methyltransferase	1.2	secondary metabolism	Metabolism	3.82823e-05	0.00348369
FFUJ_02210	Related to ankyrin	1.2	secondary metabolism	Metabolism	3.82823e-05	0.00348369
FFUJ_02253	Related to ankyrin	1.2	secondary metabolism	Metabolism	3.82823e-05	0.00348369
FFUJ_02269	Uncharacterized protein	1.2	secondary metabolism	Metabolism	3.82823e-05	0.00348369
FFUJ_02313	Related to ankyrin	1.2	secondary metabolism	Metabolism	3.82823e-05	0.00348369
FFUJ_02349	Related to transcription co-repressor GAL80	1.2	secondary metabolism	Metabolism	3.82823e-05	0.00348369
FFUJ_02838	Probable DFG5 protein	1.2	secondary metabolism	Metabolism	3.82823e-05	0.00348369
FFUJ_02856	Related to epoxide hydrolase	1.2	secondary metabolism	Metabolism	3.82823e-05	0.00348369
FFUJ_03590	Related to 2,4-dihydroxyhept-2-ene-1,7-dioic acid aldolase	1.2	secondary metabolism	Metabolism	3.82823e-05	0.00348369
FFUJ_03693	Related to aldehyde dehydrogenase	1.2	secondary metabolism	Metabolism	3.82823e-05	0.00348369
FFUJ_03758	Related to 6-hydroxy-D-nicotine oxidase	1.2	secondary metabolism	Metabolism	3.82823e-05	0.00348369
FFUJ_03811	Uncharacterized protein	1.2	secondary metabolism	Metabolism	3.82823e-05	0.00348369
FFUJ_03986	Fusarubin cluster-monooxygenase	1.2	secondary metabolism	Metabolism	3.82823e-05	0.00348369
FFUJ_04021	Probable SIT1-Transporter of the bacterial siderophore ferrioxamine B	1.2	secondary metabolism	Metabolism	3.82823e-05	0.00348369
FFUJ_04023	Probable neutral amino acid permease	1.2	secondary metabolism	Metabolism	3.82823e-05	0.00348369
FFUJ_04033	Uncharacterized protein	1.2	secondary metabolism	Metabolism	3.82823e-05	0.00348369
FFUJ_04207	Related to monocarboxylate transporter 2	1.2	secondary metabolism	Metabolism	3.82823e-05	0.00348369
FFUJ_05120	Related to putative tartrate transporter	1.2	secondary metabolism	Metabolism	3.82823e-05	0.00348369
FFUJ_05265	Related to monooxigenase	1.2	secondary metabolism	Metabolism	3.82823e-05	0.00348369
FFUJ_05278	Uncharacterized protein	1.2	secondary metabolism	Metabolism	3.82823e-05	0.00348369
FFUJ_05376	Related to methyltransferase	1.2	secondary metabolism	Metabolism	3.82823e-05	0.00348369
FFUJ_05500	Related to TAM domain methyltransferase	1.2	secondary metabolism	Metabolism	3.82823e-05	0.00348369
FFUJ_05746	Related to major facilitator MirA	1.2	secondary metabolism	Metabolism	3.82823e-05	0.00348369
FFUJ_05797	Related to trichodiene oxygenase cytochrome P450	1.2	secondary metabolism	Metabolism	3.82823e-05	0.00348369
FFUJ_06112	Related to alcohol oxidase	1.2	secondary metabolism	Metabolism	3.82823e-05	0.00348369
FFUJ_06434	Related to GABA transport protein	1.2	secondary metabolism	Metabolism	3.82823e-05	0.00348369
FFUJ_06517	Related to novobiocin biosynthesis protein novR	1.2	secondary metabolism	Metabolism	3.82823e-05	0.00348369
FFUJ_06611	Related to major facilitator MirA	1.2	secondary metabolism	Metabolism	3.82823e-05	0.00348369
FFUJ_06665	Related to tol protein	1.2	secondary metabolism	Metabolism	3.82823e-05	0.00348369
FFUJ_06688	Related to monocarboxylate transporter 2	1.2	secondary metabolism	Metabolism	3.82823e-05	0.00348369
FFUJ_06827	Related to potential drug facilitator PEP5	1.2	secondary metabolism	Metabolism	3.82823e-05	0.00348369
FFUJ_06860	Related to TRI13-cytochrome P450	1.2	secondary metabolism	Metabolism	3.82823e-05	0.00348369
FFUJ_07053	Uncharacterized protein	1.2	secondary metabolism	Metabolism	3.82823e-05	0.00348369
FFUJ_07466	Probable potassium channel beta subunit protein	1.2	secondary metabolism	Metabolism	3.82823e-05	0.00348369
FFUJ_08095	Related to methyltransferase	1.2	secondary metabolism	Metabolism	3.82823e-05	0.00348369
FFUJ_08167	Related to TAM domain methyltransferase	1.2	secondary metabolism	Metabolism	3.82823e-05	0.00348369
FFUJ_08169	Related to polyamine oxidase	1.2	secondary metabolism	Metabolism	3.82823e-05	0.00348369
FFUJ_08170	Uncharacterized protein	1.2	secondary metabolism	Metabolism	3.82823e-05	0.00348369
FFUJ_08181	Related to TAM domain methyltransferase	1.2	secondary metabolism	Metabolism	3.82823e-05	0.00348369
FFUJ_08877	Related to methyltransferase	1.2	secondary metabolism	Metabolism	3.82823e-05	0.00348369
FFUJ_08878	Uncharacterized protein	1.2	secondary metabolism	Metabolism	3.82823e-05	0.00348369
FFUJ_09145	Related to galactose oxidase	1.2	secondary metabolism	Metabolism	3.82823e-05	0.00348369
FFUJ_09163	Related to tol protein	1.2	secondary metabolism	Metabolism	3.82823e-05	0.00348369
FFUJ_09179	Related to tryptophan dimethylallyltransferase	1.2	secondary metabolism	Metabolism	3.82823e-05	0.00348369
FFUJ_09327	Related to O-methylsterigmatocystin oxidoreductase	1.2	secondary metabolism	Metabolism	3.82823e-05	0.00348369
FFUJ_09397	Related to 6-hydroxy-d-nicotine oxidase	1.2	secondary metabolism	Metabolism	3.82823e-05	0.00348369
FFUJ_09518	Related to O-methyltransferase B	1.2	secondary metabolism	Metabolism	3.82823e-05	0.00348369
FFUJ_09604	Related to integral membrane protein	1.2	secondary metabolism	Metabolism	3.82823e-05	0.00348369
FFUJ_10053	Fusarin C cluster-transporter	1.2	secondary metabolism	Metabolism	3.82823e-05	0.00348369
FFUJ_10055	Fusarin C cluster-peptidase	1.2	secondary metabolism	Metabolism	3.82823e-05	0.00348369
FFUJ_10182	Uncharacterized protein	1.2	secondary metabolism	Metabolism	3.82823e-05	0.00348369
FFUJ_10194	Related to general amidase	1.2	secondary metabolism	Metabolism	3.82823e-05	0.00348369
FFUJ_10313	Related to toxD protein	1.2	secondary metabolism	Metabolism	3.82823e-05	0.00348369
FFUJ_10351	Related to tol protein	1.2	secondary metabolism	Metabolism	3.82823e-05	0.00348369
FFUJ_10378	Related to lipase 1	1.2	secondary metabolism	Metabolism	3.82823e-05	0.00348369
FFUJ_10449	Related to alcohol oxidase	1.2	secondary metabolism	Metabolism	3.82823e-05	0.00348369
FFUJ_10478	Uncharacterized protein	1.2	secondary metabolism	Metabolism	3.82823e-05	0.00348369
FFUJ_10602	Related to methyltransferase LaeA-like	1.2	secondary metabolism	Metabolism	3.82823e-05	0.00348369
FFUJ_10699	Related to DFG5 protein	1.2	secondary metabolism	Metabolism	3.82823e-05	0.00348369
FFUJ_10709	Related to methyltransferase	1.2	secondary metabolism	Metabolism	3.82823e-05	0.00348369
FFUJ_10712	Related to DHA14-like major facilitator efflux transporter (MFS transporter)	1.2	secondary metabolism	Metabolism	3.82823e-05	0.00348369
FFUJ_10739	Related to isoamyl alcohol oxidase	1.2	secondary metabolism	Metabolism	3.82823e-05	0.00348369
FFUJ_10740	Related to integral membrane protein PTH11	1.2	secondary metabolism	Metabolism	3.82823e-05	0.00348369
FFUJ_10742	Related to oxidoreductase	1.2	secondary metabolism	Metabolism	3.82823e-05	0.00348369
FFUJ_10754	Related to benzoate 4-monooxygenase cytochrome P450	1.2	secondary metabolism	Metabolism	3.82823e-05	0.00348369
FFUJ_10772	Uncharacterized protein	1.2	secondary metabolism	Metabolism	3.82823e-05	0.00348369
FFUJ_10853	Related to Putative sterigmatocystin biosynthesis lipase/esterase STCI	1.2	secondary metabolism	Metabolism	3.82823e-05	0.00348369
FFUJ_10862	Related to multidrug transporter	1.2	secondary metabolism	Metabolism	3.82823e-05	0.00348369
FFUJ_10864	Uncharacterized protein	1.2	secondary metabolism	Metabolism	3.82823e-05	0.00348369
FFUJ_10865	Uncharacterized protein	1.2	secondary metabolism	Metabolism	3.82823e-05	0.00348369
FFUJ_10889	Galactose oxidase	1.2	secondary metabolism	Metabolism	3.82823e-05	0.00348369
FFUJ_11035	Related to integral membrane protein PTH11	1.2	secondary metabolism	Metabolism	3.82823e-05	0.00348369
FFUJ_11063	Related to fructosyl amino acid oxidase	1.2	secondary metabolism	Metabolism	3.82823e-05	0.00348369
FFUJ_11138	Uncharacterized protein	1.2	secondary metabolism	Metabolism	3.82823e-05	0.00348369
FFUJ_11203	Related to O-methylsterigmatocystin oxidoreductase	1.2	secondary metabolism	Metabolism	3.82823e-05	0.00348369
FFUJ_11210	Uncharacterized protein	1.2	secondary metabolism	Metabolism	3.82823e-05	0.00348369
FFUJ_11294	Related to O-methyltransferase B	1.2	secondary metabolism	Metabolism	3.82823e-05	0.00348369
FFUJ_11352	Related to methyltransferase	1.2	secondary metabolism	Metabolism	3.82823e-05	0.00348369
FFUJ_11365	Related to fructosyl amino acid oxidase	1.2	secondary metabolism	Metabolism	3.82823e-05	0.00348369
FFUJ_11454	Related to methyltransferase	1.2	secondary metabolism	Metabolism	3.82823e-05	0.00348369
FFUJ_11613	Uncharacterized protein	1.2	secondary metabolism	Metabolism	3.82823e-05	0.00348369
FFUJ_11727	Related to small s protein	1.2	secondary metabolism	Metabolism	3.82823e-05	0.00348369
FFUJ_11748	Probable DFG5 protein	1.2	secondary metabolism	Metabolism	3.82823e-05	0.00348369
FFUJ_11786	Related to methyltransferase	1.2	secondary metabolism	Metabolism	3.82823e-05	0.00348369
FFUJ_11839	Related to GABA permease	1.2	secondary metabolism	Metabolism	3.82823e-05	0.00348369
FFUJ_11917	Uncharacterized protein	1.2	secondary metabolism	Metabolism	3.82823e-05	0.00348369
FFUJ_12015	Related to monooxygenase	1.2	secondary metabolism	Metabolism	3.82823e-05	0.00348369
FFUJ_12409	Probable isoamyl alcohol oxidase	1.2	secondary metabolism	Metabolism	3.82823e-05	0.00348369
FFUJ_12448	Related to GAL4-like transcriptional activator	1.2	secondary metabolism	Metabolism	3.82823e-05	0.00348369
FFUJ_12461	Related to ankyrin 3	1.2	secondary metabolism	Metabolism	3.82823e-05	0.00348369
FFUJ_12495	Related to triacylglycerol lipase II	1.2	secondary metabolism	Metabolism	3.82823e-05	0.00348369
FFUJ_12551	Related to pisatin demethylase cytochrome P450	1.2	secondary metabolism	Metabolism	3.82823e-05	0.00348369
FFUJ_12559	Related to methyltransferase	1.2	secondary metabolism	Metabolism	3.82823e-05	0.00348369
FFUJ_12583	Uncharacterized protein	1.2	secondary metabolism	Metabolism	3.82823e-05	0.00348369
FFUJ_12584	Uncharacterized protein	1.2	secondary metabolism	Metabolism	3.82823e-05	0.00348369
FFUJ_12656	Uncharacterized protein	1.2	secondary metabolism	Metabolism	3.82823e-05	0.00348369
FFUJ_12701	Related to methyltransferase	1.2	secondary metabolism	Metabolism	3.82823e-05	0.00348369
FFUJ_12901	Related to ankyrin	1.2	secondary metabolism	Metabolism	3.82823e-05	0.00348369
FFUJ_12991	Probable sugar transport protein STL1	1.2	secondary metabolism	Metabolism	3.82823e-05	0.00348369
FFUJ_13029	Uncharacterized protein	1.2	secondary metabolism	Metabolism	3.82823e-05	0.00348369
FFUJ_13116	Uncharacterized protein	1.2	secondary metabolism	Metabolism	3.82823e-05	0.00348369
FFUJ_13763	Related to 6-HYDROXY-D-NICOTINE OXIDASE	1.2	secondary metabolism	Metabolism	3.82823e-05	0.00348369
FFUJ_13836	Probable ammonium transporter MEPa	1.2	secondary metabolism	Metabolism	3.82823e-05	0.00348369
FFUJ_13912	Related to multidrug resistance-associated protein	1.2	secondary metabolism	Metabolism	3.82823e-05	0.00348369
FFUJ_14025	Related to toxD protein	1.2	secondary metabolism	Metabolism	3.82823e-05	0.00348369
FFUJ_14174	Related to fructosyl amino acid oxidase	1.2	secondary metabolism	Metabolism	3.82823e-05	0.00348369
FFUJ_14175	Uncharacterized protein	1.2	secondary metabolism	Metabolism	3.82823e-05	0.00348369
FFUJ_14371	Related to D-mandelate dehydrogenase	1.2	secondary metabolism	Metabolism	3.82823e-05	0.00348369
FFUJ_14572	Uncharacterized protein	1.2	secondary metabolism	Metabolism	3.82823e-05	0.00348369
FFUJ_14573	Related to monocarboxylate transporter	1.2	secondary metabolism	Metabolism	3.82823e-05	0.00348369
FFUJ_14592	Probable fusarubin cluster-esterase	1.2	secondary metabolism	Metabolism	3.82823e-05	0.00348369
FFUJ_14675	Related to laccase	1.2	secondary metabolism	Metabolism	3.82823e-05	0.00348369
FFUJ_14691	Related to aminotransferase GliI	1.2	secondary metabolism	Metabolism	3.82823e-05	0.00348369
FFUJ_14693	Related to multidrug resistance protein fnx1	1.2	secondary metabolism	Metabolism	3.82823e-05	0.00348369
	Photoinduction in carP mutant
Gene ID	Protein name	FunCat ID	FunCat description	FunCat main category	Exact p-value	Adjusted p-value
FFUJ_02280	Related to histidine kinase	30.05.01.10	two-component signal transduction system (sensor kinase component)	Cellular communication / signal transduction mechanism	3.497312e-7	8.3236e-05
FFUJ_06274	Related to sensory transduction histidine kinase	30.05.01.10	two-component signal transduction system (sensor kinase component)	Cellular communication / signal transduction mechanism	3.497312e-7	8.3236e-05
FFUJ_07772	Related to nik-1 protein (Os-1p protein)	30.05.01.10	two-component signal transduction system (sensor kinase component)	Cellular communication / signal transduction mechanism	3.497312e-7	8.3236e-05
FFUJ_10367	Related to sensory transduction histidine kinase	30.05.01.10	two-component signal transduction system (sensor kinase component)	Cellular communication / signal transduction mechanism	3.497312e-7	8.3236e-05
FFUJ_13182	Related to two-component histidine kinase chk-1	30.05.01.10	two-component signal transduction system (sensor kinase component)	Cellular communication / signal transduction mechanism	3.497312e-7	8.3236e-05
FFUJ_13427	Related to nik-1 protein (Os-1p protein)	30.05.01.10	two-component signal transduction system (sensor kinase component)	Cellular communication / signal transduction mechanism	3.497312e-7	8.3236e-05
FFUJ_02280	Related to histidine kinase	34.11.03.13	osmosensing and response	Interaction with the environment	1.54674e-06	0.000184062
FFUJ_04484	Mitogen-activated protein kinase (EC 2.7.11.24)	34.11.03.13	osmosensing and response	Interaction with the environment	1.54674e-06	0.000184062
FFUJ_06204	Related to tyrosine protein kinase of the MAP kinase kinase family	34.11.03.13	osmosensing and response	Interaction with the environment	1.54674e-06	0.000184062
FFUJ_07772	Related to nik-1 protein (Os-1p protein)	34.11.03.13	osmosensing and response	Interaction with the environment	1.54674e-06	0.000184062
FFUJ_09674	Related to members of the aldo/keto reductase family	34.11.03.13	osmosensing and response	Interaction with the environment	1.54674e-06	0.000184062
FFUJ_10367	Related to sensory transduction histidine kinase	34.11.03.13	osmosensing and response	Interaction with the environment	1.54674e-06	0.000184062
FFUJ_13182	Related to two-component histidine kinase chk-1	34.11.03.13	osmosensing and response	Interaction with the environment	1.54674e-06	0.000184062
FFUJ_13427	Related to nik-1 protein (Os-1p protein)	34.11.03.13	osmosensing and response	Interaction with the environment	1.54674e-06	0.000184062
FFUJ_14571	Probable carnitine transport protein	34.11.03.13	osmosensing and response	Interaction with the environment	1.54674e-06	0.000184062
FFUJ_02280	Related to histidine kinase	30.05	transmembrane signal transduction	Cellular communication / signal transduction mechanism	1.47617e-05	0.0011711
FFUJ_06055	Probable vivid PAS protein VVD	30.05	transmembrane signal transduction	Cellular communication / signal transduction mechanism	1.47617e-05	0.0011711
FFUJ_06204	Related to tyrosine protein kinase of the MAP kinase kinase family	30.05	transmembrane signal transduction	Cellular communication / signal transduction mechanism	1.47617e-05	0.0011711
FFUJ_06274	Related to sensory transduction histidine kinase	30.05	transmembrane signal transduction	Cellular communication / signal transduction mechanism	1.47617e-05	0.0011711
FFUJ_07772	Related to nik-1 protein (Os-1p protein)	30.05	transmembrane signal transduction	Cellular communication / signal transduction mechanism	1.47617e-05	0.0011711
FFUJ_09120	Related to 4-hydroxybenzoate transporter	30.05	transmembrane signal transduction	Cellular communication / signal transduction mechanism	1.47617e-05	0.0011711
FFUJ_11713	Related to nonphototropic hypocotyl protein 1	30.05	transmembrane signal transduction	Cellular communication / signal transduction mechanism	1.47617e-05	0.0011711
FFUJ_13182	Related to two-component histidine kinase chk-1	30.05	transmembrane signal transduction	Cellular communication / signal transduction mechanism	1.47617e-05	0.0011711
FFUJ_02280	Related to histidine kinase	32.01.03	osmotic and salt stress response	Cell rescue, defense and virulence	0.000206199	0.0122688
FFUJ_04484	Mitogen-activated protein kinase (EC 2.7.11.24)	32.01.03	osmotic and salt stress response	Cell rescue, defense and virulence	0.000206199	0.0122688
FFUJ_05728	Related to potato small nuclear ribonucleoprotein U2B and human splicing factor homolog	32.01.03	osmotic and salt stress response	Cell rescue, defense and virulence	0.000206199	0.0122688
FFUJ_07772	Related to nik-1 protein (Os-1p protein)	32.01.03	osmotic and salt stress response	Cell rescue, defense and virulence	0.000206199	0.0122688
FFUJ_09538	Related to Na+/H+ antiporter CNH1	32.01.03	osmotic and salt stress response	Cell rescue, defense and virulence	0.000206199	0.0122688
FFUJ_09674	Related to members of the aldo/keto reductase family	32.01.03	osmotic and salt stress response	Cell rescue, defense and virulence	0.000206199	0.0122688
FFUJ_13427	Related to nik-1 protein (Os-1p protein)	32.01.03	osmotic and salt stress response	Cell rescue, defense and virulence	0.000206199	0.0122688
FFUJ_14571	Probable carnitine transport protein	32.01.03	osmotic and salt stress response	Cell rescue, defense and virulence	0.000206199	0.0122688
FFUJ_06055	Probable vivid PAS protein VVD	40.01.03	directional cell growth (morphogenesis)	Cell fate	0.000805455	0.0341055
FFUJ_06274	Related to sensory transduction histidine kinase	40.01.03	directional cell growth (morphogenesis)	Cell fate	0.000805455	0.0341055
FFUJ_07772	Related to nik-1 protein (Os-1p protein)	40.01.03	directional cell growth (morphogenesis)	Cell fate	0.000805455	0.0341055
FFUJ_10073	Probable DFG5 protein	40.01.03	directional cell growth (morphogenesis)	Cell fate	0.000805455	0.0341055
FFUJ_11713	Related to nonphototropic hypocotyl protein 1	40.01.03	directional cell growth (morphogenesis)	Cell fate	0.000805455	0.0341055
FFUJ_13182	Related to two-component histidine kinase chk-1	40.01.03	directional cell growth (morphogenesis)	Cell fate	0.000805455	0.0341055
FFUJ_00436	Probable deoxyribodipyrimidine photo-lyase PHR	32.05.01.07	electromagnetic waves resistance (e.g. UV)	Cell rescue, defense and virulence	0.000859803	0.0341055
FFUJ_05732	Related to deoxyribodipyrimidine photo-lyase	32.05.01.07	electromagnetic waves resistance (e.g. UV)	Cell rescue, defense and virulence	0.000859803	0.0341055
FFUJ_00436	Probable deoxyribodipyrimidine photo-lyase PHR	30.01	cellular signalling	Cellular communication / signal transduction mechanism	0.0013303	0.04523
FFUJ_00449	Related to serine/threonine-protein kinase	30.01	cellular signalling	Cellular communication / signal transduction mechanism	0.0013303	0.04523
FFUJ_01415	Related to zinc-binding protein	30.01	cellular signalling	Cellular communication / signal transduction mechanism	0.0013303	0.04523
FFUJ_02510	Related to cyclin dependent kinase C	30.01	cellular signalling	Cellular communication / signal transduction mechanism	0.0013303	0.04523
FFUJ_04202	Related to RTG2-retrograde regulation protein	30.01	cellular signalling	Cellular communication / signal transduction mechanism	0.0013303	0.04523
FFUJ_04484	Mitogen-activated protein kinase (EC 2.7.11.24)	30.01	cellular signalling	Cellular communication / signal transduction mechanism	0.0013303	0.04523
FFUJ_06055	Probable vivid PAS protein VVD	30.01	cellular signalling	Cellular communication / signal transduction mechanism	0.0013303	0.04523
FFUJ_06160	Related to short chain dehydrogenase	30.01	cellular signalling	Cellular communication / signal transduction mechanism	0.0013303	0.04523
FFUJ_06274	Related to sensory transduction histidine kinase	30.01	cellular signalling	Cellular communication / signal transduction mechanism	0.0013303	0.04523
FFUJ_07302	Related to palI protein	30.01	cellular signalling	Cellular communication / signal transduction mechanism	0.0013303	0.04523
FFUJ_07772	Related to nik-1 protein (Os-1p protein)	30.01	cellular signalling	Cellular communication / signal transduction mechanism	0.0013303	0.04523
FFUJ_10367	Related to sensory transduction histidine kinase	30.01	cellular signalling	Cellular communication / signal transduction mechanism	0.0013303	0.04523
FFUJ_11713	Related to nonphototropic hypocotyl protein 1	30.01	cellular signalling	Cellular communication / signal transduction mechanism	0.0013303	0.04523
FFUJ_13141	Related to SGT1 protein	30.01	cellular signalling	Cellular communication / signal transduction mechanism	0.0013303	0.04523
FFUJ_13182	Related to two-component histidine kinase chk-1	30.01	cellular signalling	Cellular communication / signal transduction mechanism	0.0013303	0.04523
	Photorepression in carP mutant
	None
	Upregulation in the carP mutant compared to wild strain in the dark
Gene ID	Protein name	FunCat ID	FunCat description	FunCat main category	Exact p-value	Adjusted p-value
FFUJ_11802	Probable geranylgeranyl-diphosphate geranylgeranyltransferase (AL-2)	01.06.06.13	tetraterpenes (carotinoids) metabolism	Metabolism	2.5715e-05	0.00172291
FFUJ_11803	Probable phytoene dehydrogenase AL-1 (Carotenoid biosynthesis protein al-1)	01.06.06.13	tetraterpenes (carotinoids) metabolism	Metabolism	2.5715e-05	0.00172291
FFUJ_06435	Related to integral membrane protein	32.05	disease, virulence and defense	Cell rescue, defense and virulence	0.000611321	0.0204792
FFUJ_11920	Related to integral membrane protein	32.05	disease, virulence and defense	Cell rescue, defense and virulence	0.000611321	0.0204792
FFUJ_12120	Related to integral membrane protein	32.05	disease, virulence and defense	Cell rescue, defense and virulence	0.000611321	0.0204792
FFUJ_13896	Related to TGF beta induced protein ig-h3	32.05	disease, virulence and defense	Cell rescue, defense and virulence	0.000611321	0.0204792
	Downregulation in the carP mutant compared to wild strain in the dark
	None
	Upregulation in the carP mutant compared to wild strain after illumination
Gene ID	Protein name	FunCat ID	FunCat description	FunCat main category	Exact p-value	Adjusted p-value
FFUJ_00322	Related to ketoreductases	01.06.06.11	tetracyclic and pentacyclic triterpenes (cholesterin, steroids and hopanoids) metabolism	Metabolism	2.00901e-06	0.000544442
FFUJ_01007	Related to a retinal short-chain dehydrogenase/reductase	01.06.06.11	tetracyclic and pentacyclic triterpenes (cholesterin, steroids and hopanoids) metabolism	Metabolism	2.00901e-06	0.000544442
FFUJ_01732	Probable D-xylose reductase	01.06.06.11	tetracyclic and pentacyclic triterpenes (cholesterin, steroids and hopanoids) metabolism	Metabolism	2.00901e-06	0.000544442
FFUJ_03398	Probable c-14 sterol reductase ERG-3	01.06.06.11	tetracyclic and pentacyclic triterpenes (cholesterin, steroids and hopanoids) metabolism	Metabolism	2.00901e-06	0.000544442
FFUJ_04158	Related to human PTC protein involved in nevoid basal cell carcinoma syndrome	01.06.06.11	tetracyclic and pentacyclic triterpenes (cholesterin, steroids and hopanoids) metabolism	Metabolism	2.00901e-06	0.000544442
FFUJ_05300	Related to Oxidoreductase, short-chain dehydrogenase	01.06.06.11	tetracyclic and pentacyclic triterpenes (cholesterin, steroids and hopanoids) metabolism	Metabolism	2.00901e-06	0.000544442
FFUJ_07352	Probable farnesyltranstransferase (Al-3)	01.06.06.11	tetracyclic and pentacyclic triterpenes (cholesterin, steroids and hopanoids) metabolism	Metabolism	2.00901e-06	0.000544442
FFUJ_08469	Related to tocopherol O-methyltransferase	01.06.06.11	tetracyclic and pentacyclic triterpenes (cholesterin, steroids and hopanoids) metabolism	Metabolism	2.00901e-06	0.000544442
FFUJ_09682	Related to short-chain dehydrogenase/reductase family protein, putative	01.06.06.11	tetracyclic and pentacyclic triterpenes (cholesterin, steroids and hopanoids) metabolism	Metabolism	2.00901e-06	0.000544442
FFUJ_10321	Probable alcohol dehydrogenase homolog Bli-4	01.06.06.11	tetracyclic and pentacyclic triterpenes (cholesterin, steroids and hopanoids) metabolism	Metabolism	2.00901e-06	0.000544442
FFUJ_10506	Related to ketoreductases	01.06.06.11	tetracyclic and pentacyclic triterpenes (cholesterin, steroids and hopanoids) metabolism	Metabolism	2.00901e-06	0.000544442
FFUJ_10993	Related to reductases	01.06.06.11	tetracyclic and pentacyclic triterpenes (cholesterin, steroids and hopanoids) metabolism	Metabolism	2.00901e-06	0.000544442
FFUJ_11042	Related to oxidoreductase	01.06.06.11	tetracyclic and pentacyclic triterpenes (cholesterin, steroids and hopanoids) metabolism	Metabolism	2.00901e-06	0.000544442
FFUJ_12277	Nitrate reductase	01.06.06.11	tetracyclic and pentacyclic triterpenes (cholesterin, steroids and hopanoids) metabolism	Metabolism	2.00901e-06	0.000544442
FFUJ_12693	Related to reductases	01.06.06.11	tetracyclic and pentacyclic triterpenes (cholesterin, steroids and hopanoids) metabolism	Metabolism	2.00901e-06	0.000544442
FFUJ_14513	Related to nitrate reductase	01.06.06.11	tetracyclic and pentacyclic triterpenes (cholesterin, steroids and hopanoids) metabolism	Metabolism	2.00901e-06	0.000544442
FFUJ_06164	Related to cytosine C5-DNA methyltransferase	10.01.09.01	DNA methylation	Cell cycle and DNA processing	7.35348e-05	0.00996397
FFUJ_06571	Related to 5-methylcytosine G/T mismatch-specific DNA glycosylase	10.01.09.01	DNA methylation	Cell cycle and DNA processing	7.35348e-05	0.00996397
FFUJ_08838	Related to proliferation associated SNF2-like protein	10.01.09.01	DNA methylation	Cell cycle and DNA processing	7.35348e-05	0.00996397
FFUJ_00033	Probable 3-hydroxyisobutyrate dehydrogenase, mitochondrial	16.21.07	NAD/NADP binding	Protein with binding function or cofactor requirement (structural or analytic)	0.000565289	0.0484194
FFUJ_00322	Related to ketoreductases	16.21.07	NAD/NADP binding	Protein with binding function or cofactor requirement (structural or analytic)	0.000565289	0.0484194
FFUJ_00824	Related to D-xylose reductase II,III protein	16.21.07	NAD/NADP binding	Protein with binding function or cofactor requirement (structural or analytic)	0.000565289	0.0484194
FFUJ_01732	Probable D-xylose reductase	16.21.07	NAD/NADP binding	Protein with binding function or cofactor requirement (structural or analytic)	0.000565289	0.0484194
FFUJ_02302	Related to pentafunctional arom polypeptide	16.21.07	NAD/NADP binding	Protein with binding function or cofactor requirement (structural or analytic)	0.000565289	0.0484194
FFUJ_03398	Probable c-14 sterol reductase ERG-3	16.21.07	NAD/NADP binding	Protein with binding function or cofactor requirement (structural or analytic)	0.000565289	0.0484194
FFUJ_05128	Catalase (EC 1.11.1.6)	16.21.07	NAD/NADP binding	Protein with binding function or cofactor requirement (structural or analytic)	0.000565289	0.0484194
FFUJ_05585	Related to NAD(P)H-dependent oxidoreductase	16.21.07	NAD/NADP binding	Protein with binding function or cofactor requirement (structural or analytic)	0.000565289	0.0484194
FFUJ_06546	Related to quinone oxidoreductase	16.21.07	NAD/NADP binding	Protein with binding function or cofactor requirement (structural or analytic)	0.000565289	0.0484194
FFUJ_06628	Related to NAD(P)H-dependent oxidoreductase	16.21.07	NAD/NADP binding	Protein with binding function or cofactor requirement (structural or analytic)	0.000565289	0.0484194
FFUJ_07503	Beta-apo-4'-carotenal oxygenase (EC 1.2.1.82) (Beta-apo-4'-carotenal dehydrogenase)	16.21.07	NAD/NADP binding	Protein with binding function or cofactor requirement (structural or analytic)	0.000565289	0.0484194
FFUJ_10506	Related to ketoreductases	16.21.07	NAD/NADP binding	Protein with binding function or cofactor requirement (structural or analytic)	0.000565289	0.0484194
FFUJ_10896	Related to 2,5-diketo-D-gluconic acid reductase	16.21.07	NAD/NADP binding	Protein with binding function or cofactor requirement (structural or analytic)	0.000565289	0.0484194
FFUJ_11472	Probable catalase isozyme P	16.21.07	NAD/NADP binding	Protein with binding function or cofactor requirement (structural or analytic)	0.000565289	0.0484194
FFUJ_12277	Nitrate reductase	16.21.07	NAD/NADP binding	Protein with binding function or cofactor requirement (structural or analytic)	0.000565289	0.0484194
FFUJ_14317	Probable aldehyde dehydrogenase	16.21.07	NAD/NADP binding	Protein with binding function or cofactor requirement (structural or analytic)	0.000565289	0.0484194
FFUJ_14513	Related to nitrate reductase	16.21.07	NAD/NADP binding	Protein with binding function or cofactor requirement (structural or analytic)	0.000565289	0.0484194
FFUJ_14761	Uncharacterized protein	16.21.07	NAD/NADP binding	Protein with binding function or cofactor requirement (structural or analytic)	0.000565289	0.0484194
FFUJ_00722	Related to RAD13	34.11.01	photoperception and response	Interaction with the environment	0.000827439	0.0484194
FFUJ_03105	Related to deoxyribodipyrimidine photo-lyase PHR	34.11.01	photoperception and response	Interaction with the environment	0.000827439	0.0484194
FFUJ_05300	Related to Oxidoreductase, short-chain dehydrogenase	34.11.01	photoperception and response	Interaction with the environment	0.000827439	0.0484194
FFUJ_05859	Related to ABC transporter	34.11.01	photoperception and response	Interaction with the environment	0.000827439	0.0484194
FFUJ_10321	Probable alcohol dehydrogenase homolog Bli-4	34.11.01	photoperception and response	Interaction with the environment	0.000827439	0.0484194
FFUJ_10993	Related to reductases	34.11.01	photoperception and response	Interaction with the environment	0.000827439	0.0484194
FFUJ_12693	Related to reductases	34.11.01	photoperception and response	Interaction with the environment	0.000827439	0.0484194
FFUJ_00722	Related to RAD13	32.01.13	electromagnetic waves stress response (e.g. UV, X-ray)	Cell rescue, defense and virulence	0.000893347	0.0484194
FFUJ_03105	Related to deoxyribodipyrimidine photo-lyase PHR	32.01.13	electromagnetic waves stress response (e.g. UV, X-ray)	Cell rescue, defense and virulence	0.000893347	0.0484194
FFUJ_06571	Related to 5-methylcytosine G/T mismatch-specific DNA glycosylase	32.01.13	electromagnetic waves stress response (e.g. UV, X-ray)	Cell rescue, defense and virulence	0.000893347	0.0484194
FFUJ_07503	Beta-apo-4'-carotenal oxygenase (EC 1.2.1.82) (Beta-apo-4'-carotenal dehydrogenase)	32.01.13	electromagnetic waves stress response (e.g. UV, X-ray)	Cell rescue, defense and virulence	0.000893347	0.0484194
	Downregulation in the carP mutant compared to wild strain after illumination
Gene ID	Protein name	FunCat ID	FunCat description	FunCat main category	Exact p-value	Adjusted p-value
FFUJ_02653	Related to malate dehydrogenase (Oxaloacetate-decarboxylating) (NADP+)	1.05	C-compound and carbohydrate metabolism	Metabolism	3.06291e-05	0.00395116
FFUJ_04360	Related to D-arabinitol 2-dehydrogenase	1.05	C-compound and carbohydrate metabolism	Metabolism	3.06291e-05	0.00395116
FFUJ_05183	Related to PNG1-protein with de-N-glycosylation function (N-glycanase)	1.05	C-compound and carbohydrate metabolism	Metabolism	3.06291e-05	0.00395116
FFUJ_05529	Related to 3-hydroxybutyryl-CoA dehydratase	1.05	C-compound and carbohydrate metabolism	Metabolism	3.06291e-05	0.00395116
FFUJ_05952	Probable GUT1-glycerol kinase	1.05	C-compound and carbohydrate metabolism	Metabolism	3.06291e-05	0.00395116
FFUJ_05996	Related to D-arabinitol 2-dehydrogenase	1.05	C-compound and carbohydrate metabolism	Metabolism	3.06291e-05	0.00395116
FFUJ_06112	Related to alcohol oxidase	1.05	C-compound and carbohydrate metabolism	Metabolism	3.06291e-05	0.00395116
FFUJ_06213	Malate synthase (EC 2.3.3.9)	1.05	C-compound and carbohydrate metabolism	Metabolism	3.06291e-05	0.00395116
FFUJ_06666	Related to myo-inositol transport protein ITR1	1.05	C-compound and carbohydrate metabolism	Metabolism	3.06291e-05	0.00395116
FFUJ_06773	Probable rhamnogalacturonase A	1.05	C-compound and carbohydrate metabolism	Metabolism	3.06291e-05	0.00395116
FFUJ_06962	Probable maltase	1.05	C-compound and carbohydrate metabolism	Metabolism	3.06291e-05	0.00395116
FFUJ_07325	Related to acetyl coenzyme A synthetase	1.05	C-compound and carbohydrate metabolism	Metabolism	3.06291e-05	0.00395116
FFUJ_09184	Related to class I alpha-mannosidase 1B	1.05	C-compound and carbohydrate metabolism	Metabolism	3.06291e-05	0.00395116
FFUJ_09667	Related to delta-24-sterol methyltransferase	1.05	C-compound and carbohydrate metabolism	Metabolism	3.06291e-05	0.00395116
FFUJ_09706	Related to dehydrogenases with different specificities (Related to short-chain alcohol dehydrogenases)	1.05	C-compound and carbohydrate metabolism	Metabolism	3.06291e-05	0.00395116
FFUJ_10464	Related to D-arabinitol 2-dehydrogenase	1.05	C-compound and carbohydrate metabolism	Metabolism	3.06291e-05	0.00395116
FFUJ_10517	Probable galactose oxidase	1.05	C-compound and carbohydrate metabolism	Metabolism	3.06291e-05	0.00395116
FFUJ_10609	Related to C4-dicarboxylate transport protein mae1	1.05	C-compound and carbohydrate metabolism	Metabolism	3.06291e-05	0.00395116
FFUJ_10799	Related to oxalate decarboxylase	1.05	C-compound and carbohydrate metabolism	Metabolism	3.06291e-05	0.00395116
FFUJ_10889	Galactose oxidase	1.05	C-compound and carbohydrate metabolism	Metabolism	3.06291e-05	0.00395116
FFUJ_11016	Related to myo-inositol transport protein ITR1	1.05	C-compound and carbohydrate metabolism	Metabolism	3.06291e-05	0.00395116
FFUJ_11945	Probable hexokinase	1.05	C-compound and carbohydrate metabolism	Metabolism	3.06291e-05	0.00395116
FFUJ_12586	Glucoamylase (EC 3.2.1.3) (1,4-alpha-D-glucan glucohydrolase) (Glucan 1,4-alpha-glucosidase)	1.05	C-compound and carbohydrate metabolism	Metabolism	3.06291e-05	0.00395116
FFUJ_12621	Related to cellulose binding protein CEL1	1.05	C-compound and carbohydrate metabolism	Metabolism	3.06291e-05	0.00395116
FFUJ_14071	Related to chitin synthase/hyaluronan synthase (Glycosyltransferases)	1.05	C-compound and carbohydrate metabolism	Metabolism	3.06291e-05	0.00395116
FFUJ_14652	Related to 15-hydroxyprostaglandin dehydrogenase	1.05	C-compound and carbohydrate metabolism	Metabolism	3.06291e-05	0.00395116
FFUJ_14654	Related to short-chain alcohol dehydrogenase	1.05	C-compound and carbohydrate metabolism	Metabolism	3.06291e-05	0.00395116
FFUJ_14804	Probable 3-octaprenyl-4-hydroxybenzoate carboxy-lyase	1.05	C-compound and carbohydrate metabolism	Metabolism	3.06291e-05	0.00395116
FFUJ_04360	Related to D-arabinitol 2-dehydrogenase	01.05.02.07	sugar, glucoside, polyol and carboxylate catabolism	Metabolism	0.0002753	0.0177569
FFUJ_05996	Related to D-arabinitol 2-dehydrogenase	01.05.02.07	sugar, glucoside, polyol and carboxylate catabolism	Metabolism	0.0002753	0.0177569
FFUJ_06773	Probable rhamnogalacturonase A	01.05.02.07	sugar, glucoside, polyol and carboxylate catabolism	Metabolism	0.0002753	0.0177569
FFUJ_06962	Probable maltase	01.05.02.07	sugar, glucoside, polyol and carboxylate catabolism	Metabolism	0.0002753	0.0177569
FFUJ_09392	Uncharacterized protein	01.05.02.07	sugar, glucoside, polyol and carboxylate catabolism	Metabolism	0.0002753	0.0177569
FFUJ_10464	Related to D-arabinitol 2-dehydrogenase	01.05.02.07	sugar, glucoside, polyol and carboxylate catabolism	Metabolism	0.0002753	0.0177569
FFUJ_10799	Related to oxalate decarboxylase	01.05.02.07	sugar, glucoside, polyol and carboxylate catabolism	Metabolism	0.0002753	0.0177569
FFUJ_11945	Probable hexokinase	01.05.02.07	sugar, glucoside, polyol and carboxylate catabolism	Metabolism	0.0002753	0.0177569
FFUJ_12586	Glucoamylase (EC 3.2.1.3) (1,4-alpha-D-glucan glucohydrolase) (Glucan 1,4-alpha-glucosidase)	01.05.02.07	sugar, glucoside, polyol and carboxylate catabolism	Metabolism	0.0002753	0.0177569
FFUJ_12621	Related to cellulose binding protein CEL1	01.05.02.07	sugar, glucoside, polyol and carboxylate catabolism	Metabolism	0.0002753	0.0177569
