# Supplementary material for: The carP lncRNA Is a carS-Related Regulatory Element with Broad Effects on the Fusarium fujikuroi Transcriptome
Source: Noncoding RNA. 2021 Aug 2;7(3):46. doi: 10.3390/ncrna7030046 (PMC8395912; doi:10.3390/ncrna7030046)
Supplement: Supplementary file 1 [file ncrna-07-00046-s001.zip › Supplementary Table S4. Data of RNAseq analysis.xlsx]

## Sheet: Data
Supplementary Table S4
Data of the samples and sequences used in the RNAseq analysis
Sample (GEO file)	Strain	Biological condition	RIN	Number of sequences	Average length	Total Mb	Quality
carP_dark_R1	carP mutant SG268	Dark, replica 1	8.5	2575455	75.18	1697.33	36.20
carP_dark_R2	carP mutant SG268	Dark, replica 2	8.8	962725	75.22	1576.80	36.25
carP_dark_R3	carP mutant SG268	Dark, replica 3	8.7	5106589	75.21	1888.33	36.25
carP_60light_R1	carP mutant SG268	60-min illumination, replica 1	8.7	1636775	75.09	1624.63	36.19
carP_60light_R2	carP mutant SG268	60-min illumination, replica 2	8.9	589649	75.44	1553.27	36.33
carP_60light_R3	carP mutant SG268	60-min illumination, replica 3	8.5	6335822	75.29	2735.59	36.25
WT_dark_R1	Wild strain IMI58289	Dark, replica 1	8.7	4235008	75.35	1826.14	36.28
WT_dark_R2	Wild strain IMI58289	Dark, replica 2	8.9	4924904	75.37	2632.40	36.31
WT_dark_R3	Wild strain IMI58289	Dark, replica 3	8.6	7559597	75.35	3583.44	36.29
WT_60light_R1	Wild strain IMI58289	60-min illumination, replica 1	8.7	1365331	75.49	1612.80	36.34
WT_60light_R2	Wild strain IMI58289	60-min illumination, replica 2	8.6	7473677	75.46	2073.15	36.35
WT_60light_R3	Wild strain IMI58289	60-min illumination, replica 3	8.8	5832762	75.44	1948.73	36.33
RIN data obtained with TapeStation
